# Supplementary material for: A trypanosomal orthologue of an intermembrane space chaperone has a non-canonical function in biogenesis of the single mitochondrial inner membrane protein translocase
Source: PLoS Pathog. 2017 Aug 21;13(8):e1006550. doi: 10.1371/journal.ppat.1006550 (PMC5584982; doi:10.1371/journal.ppat.1006550)
Supplement: S1 Table — Sequence similarity and identity of the respective protein pairs was analyzed by the SIAS (Sequence Identity And Similarity) tool by Reche, P. (2008) (available at http://imed.med.ucm.es/Tools/sias.html). (XLSX) [file ppat.1006550.s005.xlsx]

## Sheet: Tabelle1
			S1 Table: Sequence comparison of trypanosomal tiny Tims with S. cerevisiae and human tiny Tims
			Similarity
			S. cerevisiae					human
			Tim8	Tim9	Tim10	Tim12	Tim13	DDP1	DDP2	Tim9	Tim10	Tim10b	Tim13
	T.brucei	Tim8-13	0.1927	0.2048	0.1204	0.1084	0.1204	0.1686	0.1927	0.1084	0.1325	0.1084	0.0843
		Tim9	0.1325	0.1445	0.1204	0.1445	0.1325	0.1927	0.1084	0.1807	0.0963	0.1686	0.0481
		Tim10	0.1084	0.1325	0.2048	0.2409	0.1566	0.1686	0.0963	0.1084	0.1807	0.2771	0.1084
		TbTim11	0.1084	0.1084	0.1325	0.1445	0.1566	0.1445	0.0963	0.1807	0.1445	0.1445	0.1204
		TbTim12	0.1566	0.1204	0.1084	0.1927	0.1686	0.1686	0.0843	0.1204	0.1445	0.0963	0.1686
		TbTim13	0.1566	0.1686	0.0843	0.0843	0.1807	0.1686	0.1686	0.1325	0.0843	0.1566	0.0481
			Identity
			S. cerevisiae					human
			Tim8	Tim9	Tim10	Tim12	Tim13	DDP1	DDP2	Tim9	Tim10	Tim10b	Tim13
	T.brucei	Tim8-13	0.0843	0.1325	0.0722	0.0722	0.0843	0.1084	0.1204	0.0481	0.0843	0.0361	0.0481
		Tim9	0.0512	0.1153	0.0769	0.0769	0.0897	0.1538	0.0641	0.141	0.0512	0.1025	0.0256
		Tim10	0.0459	0.0689	0.086	0.1176	0.0588	0.0618	0.0481	0.0224	0.1	0.1078	0.0736
		TbTim11	0.0574	0.0574	0.086	0.0736	0.0842	0.0842	0.0361	0.1011	0.1111	0.0947	0.0631
		TbTim12	0.0804	0.0574	0.0645	0.0733	0.0571	0.1134	0.024	0.0449	0.0777	0.0485	0.0736
		TbTim13	0.0344	0.1149	0.0537	0.0366	0.0761	0.0515	0.1325	0.0786	0.0555	0.0582	0.0105
