# Supplementary material for: A trypanosomal orthologue of an intermembrane space chaperone has a non-canonical function in biogenesis of the single mitochondrial inner membrane protein translocase
Source: PLoS Pathog. 2017 Aug 21;13(8):e1006550. doi: 10.1371/journal.ppat.1006550 (PMC5584982; doi:10.1371/journal.ppat.1006550)
Supplement: S2 Table — A) Proteins identified (overall sequence coverage ≥ 4%) in TbTim11-HA pull down experiments. B) Proteins identified (overall sequence coverage ≥ 4%) in TbTim12-HA pull down experiments. C) Proteins identified (overall sequence coverage ≥ 4%) in TbTim13-HA pull down experiments. (XLSX) [file ppat.1006550.s006.xlsx]

## Sheet: A. TbTim11-HA IP
	S2A Table: List of proteins detected in SILAC co-immunoprecipitation experiments of TbTim11-HA. Listed are all proteins identified with a sequence coverage ≥ 4%.
												Data determined across Replicates 1 - 3							Replicate 1							Replicate 2							Replicate 3
	Protein Group ID	Protein IDs	Product Description	Gene Name	Molecular Weight [kDa]	Sequence Coverage [%]	Q-Value	Score	# of Proteins in Protein Group	Mitochondrial Proteome (Peikert et al., 2017)	TIM Complex (Harsman et al., 2016)	Fold Enrichment	Mean log10 TbTim11-HA/Control	p-Value	-log10 p-Value	Sequence Coverage [%]	Peptides	Unique Peptides	Ratio TbTim11-HA/Control	log10 Ratio TbTim11-HA/Control	Ratio Variability [%]	Ratio Count	Sequence Coverage [%]	Peptides	Unique Peptides	Ratio TbTim11-HA/Control	log10 Ratio TbTim11-HA/Control	Ratio Variability [%]	Ratio Count	Sequence Coverage [%]	Peptides	Unique Peptides	Ratio TbTim11-HA/Control	log10 Ratio TbTim11-HA/Control	Ratio Variability [%]	Ratio Count
	306	Tb927.10.11520	hypothetical protein, conserved		13.421	86.3	0	140.32	1	1	TbTim13	4386.71	3.64214	0.00447589	2.34912	54.7	7	7	991.017	2.99608	50.831	11	57.3	6	6	5571.73	3.74599	41.117	8	66.7	8	8	15287.8	4.18435	24.416	9
	1322	Tb927.5.3340	hypothetical protein, conserved		11.094	72.6	0	54.761	1	1	TbTim11	2857.83	3.45604	0.000485556	3.31376	30.5	3	3	3044.73	3.48355	113.21	6	38.9	3	3	1807.72	3.25713	127.87	5	12.6	1	1	4240.64	3.62743	124.74	3
	1065	Tb927.3.1600	hypothetical protein, conserved		11.872	84.3	0	76.138	1	1	Tim10	417.614	2.62078	0.0190995	1.71898	65.7	5	5	46.8147	1.67038	19.427	11	65.7	5	5	500.619	2.69951	3.7036	7	65.7	5	5	3107.68	3.49244	21.274	9
	1509	Tb927.7.2200	hypothetical protein, conserved		8.8073	91	0	67.892	1	1	Tim9	311.042	2.49282	0.0135921	1.86671	74.4	6	6	48.7773	1.68822	35.5	11	52.6	4	4	488.108	2.68852	6.728	9	74.4	6	6	1263.93	3.10172	77.906	7
	1212	Tb927.4.3430	hypothetical protein, conserved		12.369	91.7	0	162.41	1	1	TbTim12	291.36	2.46443	0.011858	1.92599	46.8	4	4	59.698	1.77596	16.642	7	46.8	4	4	319.554	2.50454	13.607	4	57.8	5	5	1296.54	3.11279	29.035	5
	875	Tb927.11.5390	hypothetical protein, conserved		9.795	81.9	0	73.865	1	1	Tim8-13	242.544	2.38479	0.0048787	2.3117	75.9	5	5	98.3438	1.99275	23.22	7	43.4	4	4	223.429	2.34914	5.3404	4	42.2	3	3	649.36	2.81249	45.551	3
	1304	Tb927.5.2420	hypothetical protein, conserved		102.77	4.5	0.0011344	2.2973	1	1		4.07764	0.610408	0.038772	1.41148	1.3	1	1	4.84317	0.68513		1	0	0	0				0	3.1	2	2	3.43311	0.535687	21.485	2
	1460	Tb927.6.5060	hypothetical protein, conserved		17.156	15.2	0.00058548	2.6277	1			3.29042	0.517251	0.000444138	3.35248	5.3	1	1	3.48216	0.541849		1	5.3	1	1	3.08194	0.488824		1	5.3	1	1	3.31956	0.52108		1
	1104	Tb927.3.3330	heat shock protein 20, putative		15.842	85.1	0	136.37	1	1		2.79699	0.446691	0.0220567	1.65646	71.6	14	14	2.13072	0.328526	13.473	27	76.6	14	14	2.35719	0.372395	8.8678	20	76.6	14	14	4.35665	0.639153	9.6285	17
	549	Tb927.10.7580	hypothetical protein, conserved		111.59	10.1	0	21.918	1			2.4549	0.390033	0.0316747	1.49929	2.8	2	2	2.68518	0.428974	10.804	2	1.7	1	1				0	5.1	4	4	2.24436	0.351093	5.0685	4
	121	Tb927.5.4520;Tb05.5K5.160	hypothetical protein, conserved,BAC from homologous region on chr5;hypothetical protein, conserved		108.2	8.1	0	5.9479	2			2.15132	0.332705	0.0283661	1.5472	5.8	5	5	2.36643	0.374094	34.802	5	5.8	5	5	1.4898	0.173128	31.335	4	4.8	4	4	2.82418	0.450893	25.826	4
	622	Tb927.11.10510	ubiquinone biosynthesis methyltransferase, putative		32.094	47.2	0	63.522	1	1		2.15106	0.332653	0.0109654	1.95998	3.8	1	1	2.2086	0.344117		1	0	0	0				0	3.8	1	1	2.09502	0.321189		1
	1254	Tb927.4.5200	nucleoporin (NUP54/57), putative (TbNup62)	TbNup62	62.475	12	0	9.9364	1			2.14073	0.330561	0.0105651	1.97613	1.7	1	1	2.19552	0.341537		1	0	0	0				0	3.4	2	2	2.0873	0.319586	1.0691	2
	340	Tb927.10.12930	hypothetical protein, conserved		23.985	30	0	33.686	1	1		2.05151	0.312073	0.0226506	1.64492	30	5	5	1.91171	0.281421	14.092	5	30	4	4	1.62653	0.211261	7.0851	6	23.7	3	3	2.77675	0.443536	8.6957	3
	743	Tb927.11.15450	hypothetical protein		269.62	71.7	0	271.09	1			2.02941	0.30737	0.0313513	1.50374	65.2	21	21	1.80808	0.257218	19.137	32	45.2	10	10	1.58261	0.199374	17.762	22	38.1	7	7	2.92092	0.46552	15.241	11
	833	Tb927.11.3320	ras-like small GTPase, putative (TbGTR)	TbGTR	46.438	5.9	0	5.687	1			1.943	0.288474	0.0125977	1.89971	4.2	2	2	1.56832	0.195434	9.2745	2	4.2	2	2	2.12999	0.328377	28.172	2	4.2	2	2	2.19589	0.34161	39.543	2
	1780	Tb927.8.6650	RNA-binding protein, putative (DRBD12)	DRBD12	71.652	5.4	0.001137	2.3273	1			1.92917	0.285372	0.022365	1.65043	1.4	1	1	1.64519	0.216217	36.694	2	1.4	1	1	1.69759	0.229834		1	1.4	1	1	2.57077	0.410064		1
	1738	Tb927.8.5180	U6 snRNA-associated sm-like protein Lsm2 (LSm2)	LSm2	13.269	15.2	0	6.0767	1			1.89756	0.278195	0.0185159	1.73246	8	1	1	1.50852	0.178551		1	8	1	1	1.938	0.287354		1	8	1	1	2.33712	0.368681		1
	1807	Tb927.8.820	hypothetical protein, conserved		61.686	29.1	0	59.028	1			1.84946	0.267046	0.0211215	1.67528	9.6	4	4	1.82709	0.26176	25.307	7	6.9	3	3	1.48454	0.171591	15.642	5	9.6	4	4	2.33232	0.367788	6.7673	4
	1999	Tb927.9.8880;Tb927.9.8850	actin A;actin A		41.895	23.7	0	19.556	2			1.84434	0.26584	0.00438605	2.35793	16	5	5	1.66477	0.221354	2.3155	6	5.3	2	2	1.85385	0.268075	9.1397	2	3.5	1	1	2.03278	0.308091		1
	287	Tb927.10.1060	T-complex protein 1, delta subunit, putative (TCP-1-delta)	TCP-1-delta	58.361	18.5	0	37.37	1			1.80959	0.257579	0.0245551	1.60986	5.2	2	2	1.72285	0.236248	28.93	2	9.3	3	3	1.4697	0.167229	22.531	2	2.4	1	1	2.34023	0.369259		1
	1355	Tb927.5.690	hypothetical protein, conserved		16.361	7.9	0	6.051	1	1		1.79382	0.25378	0.012065	1.91847	7.9	1	1	1.83402	0.263404		1	7.9	1	1	1.75451	0.244156		1	0	0	0				0
	497	Tb927.10.5030;Tb927.7.3680	ubiquitin/ribosomal protein S27a, putative;ubiquitin/ribosomal protein S27a, putative		16.705	13.9	0	24.405	2			1.79167	0.253259	0.0167211	1.77674	13.9	2	2	2.0523	0.312241	3.2609	2	13.9	2	2	1.44292	0.159242	23.185	3	13.9	2	2	1.9422	0.288294	3.9913	2
	741	Tb927.11.15420	hypothetical protein, conserved		23.057	28.8	0	12.481	1			1.77272	0.248639	0.000443892	3.35272	4.4	1	1	1.7468	0.242243	14.983	2	4.4	1	1	1.73881	0.240253	0.40265	2	10.7	2	2	1.83409	0.263421	1.4765	2
	1734	Tb927.8.5030	trafficking protein particle complex subunit 3, putative,TRAPP, putative,transport protein particle (TRAPP) component, Bet3, putative		20.947	32.6	0	81.215	1			1.76395	0.246487	0.0388446	1.41067	24.9	5	5	2.05977	0.313818	13.267	9	30.6	6	6	1.26059	0.100574	14.262	11	30.6	6	6	2.11383	0.325069	8.6194	9
	347	Tb927.10.1310	hypothetical protein, conserved		102.74	7.8	0	14.146	1			1.74289	0.241269	0.00772953	2.11185	3.9	3	3	1.82287	0.260757	74.056	4	2.6	2	2	1.91123	0.281312	10.605	3	3.9	3	3	1.51963	0.181738	34.432	4
	276	Tb927.10.10010	60S acidic ribosomal protein, putative		25.628	21.7	0	31.541	1			1.72322	0.23634	0.0207176	1.68366	18.1	3	3	1.42548	0.15396	18.852	3	12.4	2	2	1.69615	0.229465	38.252	2	21.7	4	4	2.11638	0.325594	10.083	4
	389	Tb927.10.14930	Zinc finger CCCH domain-containing protein 39 (ZC3H39)	ZC3H39	31.519	16.5	0	18.658	1			1.71239	0.233603	0.0426779	1.3698	13.7	3	3	1.50207	0.176691	9.0034	3	6.3	1	1	2.39063	0.378512		1	13.7	3	3	1.39832	0.145605	143.65	3
	1476	Tb927.7.1050;Tb927.7.1040	40S ribosomal protein S16, putative;40S ribosomal protein S16, putative		16.998	47	0	52.809	2			1.69459	0.229065	0.02498	1.60241	40.9	7	7	1.37433	0.138092	13.238	6	36.2	6	6	2.10082	0.32239	11.838	5	40.9	7	7	1.68544	0.226713	9.1372	7
	666	Tb927.11.12350	DNA photolyase, putative		95.302	5.9	0	9.3107	1	1		1.69205	0.228414	0.0309749	1.50899	4.4	3	3	2.18787	0.340021	13.709	3	2.2	2	2	1.36792	0.13606	25.777	2	2.2	2	2	1.61868	0.209161	11.763	2
	307	Tb927.9.6070;Tb927.10.11540	40S ribosomal protein S3, putative (RPS3);40S ribosomal protein S3, putative (RPS3)	RPS3;RPS3	24.216	54.2	0	37.675	2			1.67391	0.223731	0.0265053	1.57667	40.7	11	11	1.42738	0.154538	8.0679	12	39.7	11	11	1.53908	0.187261	47.665	12	27.6	7	7	2.13499	0.329395	29.623	7
	455	Tb927.10.2900;Tb11.v5.0837	importin beta-1 subunit, putative;importin beta-1 subunit, putative		95.068	5	0	37.883	2			1.67006	0.222732	0.0243563	1.61339	2.8	2	2	1.55114	0.190651	27.025	2	2.8	2	2	1.42838	0.154842	1.0483	2	2.8	2	2	2.10234	0.322704	21.187	2
	1428	Tb927.6.3930	hypothetical protein, conserved		49.246	9.9	0	13.136	1	1		1.65552	0.218935	0.0461635	1.3357	7.5	3	3	1.70977	0.232938	14.56	3	7.5	3	3	1.22616	0.0885487	3.127	3	7.5	3	3	2.1643	0.335317	10.304	3
	843	Tb927.11.3980	mitochondrial processing peptidase alpha subunit, putative,metallo-peptidase, Clan ME, Family M16		57.037	46.1	0	323.31	1	1		1.63982	0.214796	0.0447893	1.34883	31.9	13	13	1.59987	0.204083	8.4894	20	35.5	13	13	1.26176	0.100978	8.7259	22	33.4	12	12	2.18437	0.339327	6.2792	20
	1268	Tb927.5.1060	mitochondrial processing peptidase, beta subunit, putative,metallo-peptidase, Clan ME, Family M16		54.122	59.9	0	312.37	1	1		1.63678	0.213989	0.0423054	1.3736	47.6	18	18	1.46005	0.164367	65.452	50	47.6	18	18	1.35473	0.131853	20.046	47	55.4	20	20	2.21691	0.345748	12.788	36
	1749	Tb927.8.5680	hypothetical protein, conserved		66.873	20.6	0	151.31	1	1		1.62746	0.211512	0.00915141	2.03851	9.9	5	5	1.44525	0.159944	16.353	9	11.7	6	6	1.63776	0.214249	11.307	10	11.7	6	6	1.82113	0.260342	17.309	10
	1343	Tb927.5.4040	hypothetical protein, conserved		94.263	21.3	0	93.159	1	1		1.62391	0.210561	0.038725	1.41201	12.1	7	7	1.67565	0.224182	17.575	11	13.5	8	8	1.24891	0.0965318	15.851	10	15.7	9	9	2.0463	0.310969	10.661	10
	679	Tb927.11.13190;Tb927.11.13090	elongation factor 1 gamma, putative;elongation factor 1 gamma, putative		46.275	31.9	0	141.06	2			1.60524	0.20554	0.0456904	1.34017	23	8	8	1.65239	0.218112	7.3035	9	22.8	7	7	1.21357	0.0840642	10.375	7	23	8	8	2.06274	0.314445	50.909	8
	1652	Tb927.8.1190;Tb927.8.1170;Tb11.v5.0871	hypothetical protein, conserved;hypothetical protein, conserved;hypothetical protein, conserved		36.419	26	0	24.877	3			1.59843	0.203695	0.0492957	1.30719	6.6	2	2	1.28051	0.107384	11.457	3	13	3	3	1.46493	0.165815	3.2818	3	6.6	2	2	2.17714	0.337886		1
	758	Tb927.11.16100	ubiquitin carboxyl-terminal hydrolase, putative		131.25	5.1	0	17.25	1			1.59024	0.201463	0.00896956	2.04723	3.4	3	3	1.79365	0.253739	6.9777	3	3.4	3	3	1.54628	0.189287	23.861	3	2.5	2	2	1.44998	0.161363	18.897	2
	704	Tb927.11.1400	hypothetical protein, conserved		94.046	5.6	0	41.039	1	1		1.57275	0.196659	0.0183815	1.73562	5.6	4	4	1.7791	0.2502	10.165	8	4.3	3	3	1.32215	0.121281	11.944	4	5.6	4	4	1.65386	0.218498	16.314	5
	1288	Tb927.5.1790	hypothetical protein, conserved		71.956	14.4	0	39.221	1	1		1.56495	0.194501	0.0369267	1.43266	6.7	3	3	1.59901	0.203851	3.9467	4	6.7	3	3	1.23924	0.0931545	5.1816	5	6.7	3	3	1.93418	0.286498	7.016	5
	303	Tb927.10.11370	hypothetical protein, conserved		17.772	39.7	0	11.772	1	1		1.56158	0.193566	0.0451346	1.34549	19.2	3	3	1.41515	0.150801	12.596	4	29.5	4	4	2.07305	0.316609	16.619	5	29.5	4	4	1.29803	0.113286	8.8116	5
	675	Tb927.11.12930	DEAD-box helicase, putative		85.6	5	0	20.546	1			1.56008	0.193146	0.038741	1.41183	3.3	2	2	1.19918	0.0788837	0.66936	2	3.9	2	2	1.77279	0.248656	30.261	2	5	3	3	1.78607	0.251899	17.535	3
	1125	Tb927.3.4490	protein farnesyltransferase alpha subunit, putative		70.347	15.2	0	10.459	1			1.55794	0.19255	0.0207928	1.68209	6.5	3	3	1.49819	0.175566	17.339	3	5.1	2	2	1.35637	0.132379	4.0599	3	10.1	4	4	1.86082	0.269704	5.0117	5
	383	Tb927.10.14810	Multiprotein-bridging factor 1, putative (mbf1)	mbf1	17.974	20.6	0	21.999	1			1.55758	0.192451	0.0452786	1.34411	15	2	2	2.05188	0.312151		1	15	2	2	1.26803	0.103128	10.123	3	15	2	2	1.45236	0.162073	23.282	2
	207	Tb927.10.380;Tb11.v5.0637	hypothetical protein, conserved;mitochondrial RNA binding complex 1 subunit (PPR5)	PPR5	39.683	4.1	0.0092593	1.4854	2	1		1.55478	0.19167	0.0278791	1.55472	4.1	1	1	1.25456	0.0984901		1	4.1	1	1	1.677	0.224534		1	4.1	1	1	1.78643	0.251985		1
	195	Tb927.10.3940;Tb11.v5.0501;Tb927.10.3930	40S ribosomal protein S3A, putative;40S ribosomal protein S3A, putative;40S ribosomal protein S3A, putative		29.422	15.2	0	26.651	3			1.5511	0.19064	0.0198698	1.70181	7.8	2	2	1.31991	0.120545	6.1605	6	11.3	3	3	1.56801	0.195348	13.06	9	11.3	3	3	1.80314	0.256028	9.3539	13
	1409	Tb927.6.2990	hypothetical protein, conserved		36.759	32.8	0	17.278	1			1.54889	0.190021	0.0167136	1.77693	23.5	5	5	1.47504	0.168804	11.191	5	13.9	3	3	1.38578	0.141694	46.387	3	23.5	5	5	1.81788	0.259565	11.252	5
	647	Tb927.11.11390	hypothetical protein, conserved		30.964	62.9	0	155.94	1			1.54833	0.189864	0.0355827	1.44876	45.6	11	11	1.65482	0.218749	17.404	17	48.5	12	12	1.21928	0.0861043	35.507	24	48.5	12	12	1.83966	0.264738	24.304	19
	219	Tb927.8.2470;Tb11.v5.0799	hypothetical protein, conserved;hypothetical protein, conserved		11.223	35.1	0	69.166	2	1		1.54371	0.188566	0.0139504	1.85541	35.1	3	3	1.53688	0.186639	11.899	4	35.1	3	3	1.3609	0.133827	56.562	3	35.1	3	3	1.75886	0.245232	11.813	3
	1967	Tb927.9.6410	hypothetical protein, conserved		75.105	10.6	0	36.694	1	1		1.54109	0.187828	0.0158887	1.79891	4.3	2	2	1.43272	0.156161	6.0721	3	9	4	4	1.41563	0.150949	27.472	5	7.6	4	4	1.80457	0.256373	5.0773	5
	1935	Tb927.9.3990;Tb927.9.3920	ribosomal protein S7, putative;ribosomal protein S7, putative		23.841	38.6	0	47.271	2			1.52937	0.184512	0.0304707	1.51612	38.6	8	8	1.23473	0.0915713	14.17	8	33.7	7	7	1.62886	0.211884	14.921	9	29.7	6	6	1.77861	0.25008	13.605	6
	352	Tb927.10.13320	DNA-directed RNA polymerase II/III subunit, putative (RPB5)	RPB5	25.21	10.5	0	5.3908	1			1.52381	0.18293	0.0428458	1.36809	6.8	1	1	1.3395	0.126943		1	6.8	1	1	1.33146	0.124328		1	6.8	1	1	1.9839	0.29752		1
	1139	Tb927.3.5050	60S ribosomal protein L4		41.856	57.5	0	81.358	1			1.52315	0.182742	0.0144053	1.84148	44.4	15	15	1.41661	0.15125	11.485	41	41.2	13	13	1.41521	0.15082	11.314	44	37.7	13	13	1.76261	0.246156	12.496	36
	1821	Tb927.9.10570	predicted zinc finger protein		37.875	21.5	0	82.056	1			1.52256	0.182574	0.0368219	1.43389	14	3	3	1.51415	0.180168	10.812	3	14	3	3	1.23847	0.0928839	6.6668	3	14	3	3	1.88221	0.274669	15.119	3
	356	Tb927.11.9710;Tb927.10.13500	60S ribosomal protein L10a;60S ribosomal protein L10a, putative (RPL10A)	RPL10A	24.597	81.3	0	282.23	2			1.52145	0.182256	0.0309826	1.50888	69.6	20	20	1.56862	0.195517	13.05	28	69.6	19	19	1.24155	0.0939657	13.326	29	68.2	17	17	1.80837	0.257287	17.933	24
	1316	Tb927.5.3060	hypothetical protein, conserved		36.657	9.6	0	3.4818	1			1.52003	0.181853	0.0479194	1.31949	4.8	2	2	1.20314	0.0803166	11.604	2	4.8	2	2	1.95175	0.290424	3.787	2	4.8	2	2	1.4956	0.174817	6.9376	2
	1995	Tb927.9.8380	hypothetical protein, conserved		17.149	20	0.0011331	2.2811	1			1.51965	0.181743	0.0391687	1.40706	20	2	2	1.28441	0.108705	16.071	2	20	2	2	1.40971	0.149129	22.585	2	20	2	2	1.93819	0.287395	17.044	2
	600	Tb927.10.9890;Tb11.v5.0458	hypothetical protein, conserved;hypothetical protein, conserved		97.192	5.7	0	3.5943	2			1.51312	0.179874	0.0172676	1.76277	1.1	1	1	1.29282	0.111539		1	1.1	1	1	1.61582	0.208392		1	1.1	1	1	1.6584	0.21969		1
	939	Tb927.11.7930	RNA polymerase B subunit RPB8, putative (RPB8)	RPB8	16.33	20.1	0	6.7319	1			1.51064	0.179161	0.0266204	1.57479	0	0	0				0	6	1	1	1.45929	0.164143	17.97	2	6	1	1	1.56379	0.194179		1
	394	Tb927.2.5910;Tb927.10.15120	40S ribosomal protein S13, putative;40S ribosomal protein S13, putative		17.309	16.6	0	4.4261	2			1.50449	0.177391	0.0246687	1.60785	4.6	1	1	1.80657	0.256856		1	4.6	1	1	1.32013	0.120617		1	4.6	1	1	1.4279	0.154699		1
	835	Tb927.11.3460	hypothetical protein, conserved		32.116	16.1	0	19.771	1			1.50313	0.176998	0.0397985	1.40013	13.4	3	3	1.29065	0.110807	5.0655	6	13.4	3	3	1.37413	0.138028	10.448	5	13.4	3	3	1.91495	0.282158	17.847	5
	1599	Tb927.7.5440	hypothetical protein, conserved		217.49	14.2	0	99.629	1	1		1.50255	0.176829	0.00495879	2.30462	8.6	13	13	1.40667	0.148193	25.22	13	7.1	11	11	1.48936	0.173	21.786	12	8.9	14	14	1.61918	0.209295	25.407	16
	902	Tb927.11.6300	40S ribosomal protein S5, putative		21.386	48.9	0	59.343	1			1.49197	0.17376	0.0035446	2.45043	43.2	8	8	1.40331	0.147154	20.287	12	42.6	7	7	1.50036	0.176195	7.3362	6	27.9	6	6	1.57736	0.197931	13.399	7
	1458	Tb927.9.15190;Tb927.6.5040	ribosomal protein L15, putative;ribosomal protein L15, putative		24.401	27.5	0	33.016	2			1.49008	0.173209	0.0493599	1.30663	23.5	6	6	1.53114	0.185015	23.011	20	23.5	6	6	1.16372	0.065848	20.081	26	23.5	6	6	1.8568	0.268765	33.568	18
	1468	Tb927.6.720;Tb927.11.11230	60S ribosomal protein L14, putative;40S ribosomal protein L14, putative		21.443	50.3	0	49.223	2			1.48984	0.173141	0.044465	1.35198	43.4	12	12	1.55745	0.192414	39.468	21	43.9	12	12	1.17224	0.0690147	21.203	25	39.7	10	10	1.81131	0.257994	32.728	12
	909	Tb927.11.6510;Tb927.11.6500	40S ribosomal protein S21, putative;40S ribosomal protein S21, putative		21.118	30.4	0	14.612	2			1.48818	0.172655	0.0251581	1.59932	25.8	3	3	1.38367	0.141032	5.7624	4	25.8	3	3	1.33146	0.124328	11.203	5	25.8	3	3	1.78897	0.252604	9.571	9
	1974	Tb927.9.7110	hypothetical protein, conserved		32.572	20.7	0	36.072	1			1.48699	0.172309	0.0373598	1.4276	12.5	3	3	1.67604	0.224284	15.048	6	17.3	4	4	1.18154	0.0724488	11.052	9	12.5	3	3	1.66033	0.220194	6.7326	5
	380	Tb927.10.14710;Tb927.10.14600	40S ribosomal protein S2, putative (RPS2);40S ribosomal protein S2, putative (RPS2)	RPS2;RPS2	28.642	32.3	0	60.071	2			1.48546	0.171862	0.0189458	1.72249	32.3	8	8	1.53236	0.185359	16.477	13	27.8	7	7	1.27825	0.106616	10.987	8	32.3	8	8	1.67344	0.22361	10.02	14
	990	Tb927.11.9850	hypothetical protein, conserved		13.654	40.8	0	24.017	1			1.48039	0.170376	0.0168855	1.77249	11.7	1	1	1.69174	0.228334		1	11.7	1	1	1.46362	0.16543		1	11.7	1	1	1.31028	0.117365		1
	170	Tb927.10.5300;Tb11.v5.0246	eukaryotic translation initiation factor 6, putative;eukaryotic translation initiation factor 6 (eIF-6), putative		26.925	36.3	0	100.17	2			1.4771	0.169409	0.0172159	1.76407	29.8	4	4	1.67975	0.225245	18.902	4	33.1	5	5	1.47754	0.16954	11.167	5	24.2	3	3	1.2985	0.113442	21.024	3
	434	Tb927.10.2240	hypothetical protein, conserved		66.352	7.3	0	5.0619	1			1.47666	0.169282	0.0192827	1.71483	4.8	3	3	1.36942	0.136537	11.301	6	6	3	3	1.36008	0.133564	17.382	4	7.3	4	4	1.7288	0.237745	11.867	5
	1004	Tb927.2.2220	hypothetical protein, conserved		34.219	4.5	0.00058824	2.6748	1			1.47649	0.16923	0.0178156	1.7492	4.5	1	1	1.71512	0.234296		1	4.5	1	1	1.39414	0.144308		1	4.5	1	1	1.34613	0.129087		1
	214	Tb11.v5.0713;Tb927.4.190	retrotransposon hot spot (RHS) protein, putative;retrotransposon hot spot protein (RHS, pseudogene), putative,retrotransposon hot spot protein (RHS), degenerate		78.342	19	0	36.574	2			1.47365	0.168394	0.0314065	1.50298	9.2	7	1	1.55456	0.191607	8.9502	2	7.8	6	1	1.20977	0.0827026		1	5.4	4	1	1.70166	0.230872		1
	506	Tb927.10.5550	hypothetical protein, conserved		15.912	9.4	0	23.612	1			1.46982	0.167265	0.0444322	1.3523	9.4	1	1	1.42379	0.153447	0.7296	2	9.4	1	1	1.20863	0.0822938	2.8616	2	9.4	1	1	1.84525	0.266056	6.4128	2
	502	Tb927.10.5370;Tb927.10.5360	40S ribosomal protein S10, putative;40S ribosomal protein S10, putative		19.285	48.3	0	30.419	2			1.46801	0.166728	0.00184544	2.7339	27.9	7	7	1.42169	0.152805	9.2927	8	33.7	8	8	1.53639	0.186501	15.682	10	33.7	7	7	1.44837	0.160879	19.435	9
	570	Tb927.10.8420	target of rapamycin (TOR) kinase 1 (TOR1)	TOR1	271.39	20.3	0	76.937	1			1.46774	0.166651	0.0425792	1.3708	10.6	21	21	1.56219	0.193734	12.045	25	7.7	15	15	1.16446	0.0661237	14.352	18	12.3	25	25	1.73818	0.240094	29.777	26
	852	Tb927.11.4450	ALBA-Domain Protein (ALBA2)	ALBA2	12.757	70.9	0	209.61	1			1.46621	0.166195	0.0364742	1.43801	69.2	10	10	1.51797	0.181264	4.9448	26	70.9	11	11	1.19503	0.0773797	10.198	30	70.9	11	11	1.73756	0.239941	7.0322	25
	1124	Tb927.3.4390	dihydrolipoamide dehydrogenase, putative (GCVL-1)	GCVL-1	55.839	57.2	0	323.31	1	1		1.46482	0.165785	0.0278933	1.5545	47.9	22	22	1.53461	0.185999	15.726	38	54.7	24	24	1.22196	0.0870554	13.031	44	52.9	25	25	1.6761	0.2243	16.776	37
	1975	Tb927.9.7150	RNA pseudouridylate synthase protein, putative		140.81	15.2	0	102.09	1	1		1.46246	0.165085	0.0426301	1.37028	7.8	9	9	1.15479	0.0625049	20.879	12	5.3	6	6	1.68082	0.225522	3.9559	7	7.8	9	9	1.61149	0.207228	13.437	12
	1048	Tb927.2.5760	hypothetical protein, conserved		330.07	7.5	0	7.8473	1			1.46178	0.164883	0.0220724	1.65615	5.3	4	4	1.28986	0.110542	13.246	5	2.4	2	2	1.7082	0.232538	10.269	2	4.9	3	3	1.41765	0.15157	17.134	4
	1991	Tb927.9.8420;Tb927.9.8070	60S ribosomal protein L10, putative,QM-like protein (QM);60S ribosomal protein L10, putative,QM-like protein	QM	24.736	29.6	0	16.611	2			1.45377	0.162497	0.0358892	1.44504	12.7	3	3	1.44858	0.160943	45.904	4	12.7	3	3	1.21205	0.0835197	12.388	3	14.1	3	3	1.74996	0.243028	14.4	3
	1894	Tb927.9.15150;Tb927.9.15110	unspecified product;unspecified product		34.636	20.1	0	17.505	2			1.45264	0.162159	0.0347963	1.45847	15.9	5	5	1.52416	0.183032	14.743	5	15.9	5	5	1.19015	0.0756011	38.268	4	20.1	6	6	1.68983	0.227844	9.0347	6
	1593	Tb927.7.5180;Tb927.7.5170	60S ribosomal protein L23a,60S ribosomal protein L25;60S ribosomal protein L23a, putative		18.17	49.4	0	92.308	2			1.44997	0.161358	0.0365734	1.43684	49.4	9	9	1.41546	0.150897	13.391	17	36	6	6	1.22196	0.0870554	4.2017	11	40.9	6	6	1.76247	0.246122	38.766	8
	796	Tb927.11.2060;Tb927.11.2050	60S acidic ribosomal subunit protein, putative;60S acidic ribosomal subunit protein, putative		34.627	54.9	0	209.39	2			1.44969	0.161276	0.0321314	1.49307	48.5	13	13	1.24347	0.0946336	7.1964	15	48.5	11	11	1.40465	0.147567	20.881	15	45.7	12	12	1.74433	0.241629	12.772	16
	992	Tb927.11.9890	signal recognition particle receptor alpha subunit, putative		63.526	12.5	0	28.483	1			1.44946	0.161205	0.0327953	1.48419	2.7	2	2	1.1946	0.0772237	41.236	2	1.2	1	1	1.66939	0.222557		1	2.7	2	2	1.52698	0.183834	16.861	2
	1692	Tb927.8.2670	hypothetical protein, conserved		49.125	29.2	0	92.998	1	1		1.4467	0.160378	0.0202721	1.6931	21.7	8	8	1.42363	0.153398	13.969	13	21.7	8	8	1.27786	0.106482	6.2269	15	17.5	7	7	1.66438	0.221253	7.6237	10
	891	Tb927.11.6000	hypothetical protein, conserved		40.82	7.7	0	5.1423	1	1		1.44584	0.160119	0.0391982	1.40673	7.7	3	3	1.42222	0.152965	51.157	3	5.7	2	2	1.20598	0.0813396	14.187	2	7.7	3	3	1.76219	0.246053	6.3286	3
	590	Tb927.10.9560	oxidoreductase, putative		36.099	27.2	0	99.892	1			1.44529	0.159955	0.0201352	1.69604	12.3	3	3	1.24095	0.0937559	4.3908	3	4.5	1	1	1.5553	0.191815		1	8.1	2	2	1.56421	0.194295	64.249	2
	787	Tb927.11.1890	hypothetical protein, conserved		36.025	34	0	84.769	1			1.44525	0.159942	0.0360918	1.44259	22.1	6	6	1.33872	0.126691	12.273	6	17.8	5	5	1.26842	0.103263	3.8496	5	23.3	6	6	1.77776	0.249874	4.1732	5
	251	Tb927.1.2750	hypothetical protein, conserved		18.698	40.5	0	75.697	1			1.44448	0.159712	0.00494124	2.30616	24.4	3	3	1.55485	0.191689	6.5655	3	24.4	3	3	1.39498	0.144568	11.361	3	13.7	2	2	1.38957	0.142879	18.555	2
	915	Tb927.11.6720	mRNA cap guanine-N7 methyltransferase, putative		117.56	14.7	0	101.83	1			1.44306	0.159285	0.0354905	1.44989	6.1	5	5	1.17756	0.0709817	11.678	6	5.1	4	4	1.54763	0.189666	23.855	8	4.8	4	4	1.64894	0.217206	3.6586	7
	1660	Tb927.8.1510	ATP-dependent DEAD/H RNA helicase, putative (DBP2.1)	DBP2.1	62.439	14.2	0	23.233	1			1.44268	0.159169	0.0105405	1.97714	8.8	4	4	1.47136	0.167718	46.688	12	6.9	3	3	1.30287	0.1149	6.5747	8	8.8	4	4	1.56635	0.194889	6.5657	13
	250	Tb927.1.2730	hypothetical protein, conserved		38.735	38.7	0	63.699	1	1		1.44174	0.158888	0.0218282	1.66098	21.5	5	5	1.4127	0.150049	13.457	5	24.3	6	6	1.27156	0.104337	4.9374	8	24.3	6	6	1.66832	0.222279	13.331	6
	1215	Tb927.5.1610;Tb927.4.3550	60S ribosomal protein L13a, putative;60S ribosomal protein L13a, putative		25.711	40.5	0	61.363	2			1.43662	0.15734	0.0321003	1.49349	29.7	7	7	1.31996	0.120561	4.4799	28	30.2	8	8	1.28972	0.110497	9.6583	24	30.2	8	8	1.74166	0.240964	31.443	29
	1426	Tb927.6.3860	hypothetical protein, conserved		44.312	10.5	0	4.2239	1			1.43487	0.156811	0.0350646	1.45513	5.6	2	2	1.28935	0.110371	24.787	2	2.6	1	1	1.30487	0.115566		1	2.6	1	1	1.75589	0.244497		1
	1775	Tb927.8.6490	protein kinase, putative		119.35	11.2	0	91.677	1			1.43473	0.156771	0.0156593	1.80523	5.7	5	5	1.32766	0.123088	18.046	9	3.1	3	3	1.63401	0.213254	23.465	3	5.7	5	5	1.36135	0.13397	27.3	9
	1405	Tb927.6.2690	ubiquitin carboxyl-terminal hydrolase, putative,cysteine peptidase, Clan CA, family C19, putative		70.409	9.4	0	79.449	1			1.42774	0.154649	0.0418267	1.37855	6.1	2	2	1.65577	0.219001	6.1549	2	6.1	2	2	1.15158	0.0612924	1.2924	2	7.5	3	3	1.52635	0.183654	9.6675	3
	756	Tb927.11.15990	nucleoporin Nup109 (TbNup109)	TbNup109	108.72	27.7	0	323.31	1			1.42532	0.153914	0.0242967	1.61445	21.9	21	21	1.46451	0.165693	38.018	51	22.8	20	20	1.22425	0.0878702	10.801	39	23.8	23	23	1.61502	0.208178	13.962	51
	540	Tb927.10.7340;Tb927.10.7330	40S ribosomal protein S24E, putative;40S ribosomal protein S24E, putative		15.683	9.5	0	23.856	2			1.42495	0.153799	0.0220707	1.65618	9.5	1	1	1.39033	0.143118		1	0	0	0				0	9.5	1	1	1.46043	0.16448		1
	727	Tb927.11.14980	hypothetical protein, conserved		58.419	5.5	0	19.446	1	1		1.42354	0.153369	0.000728454	3.1376	5.5	2	2	1.38809	0.142417	1.6899	2	5.5	2	2	1.42965	0.155231	13.768	2	5.5	2	2	1.45365	0.16246	2.0876	4
	476	Tb927.11.14130;Tb927.10.3840	60S ribosomal protein L18a, putative;ribosomal protein L18, putative		20.904	55.9	0	123.41	2			1.42349	0.153353	0.0239141	1.62135	55.9	11	11	1.36947	0.136553	8.3619	28	55.9	11	11	1.26842	0.103263	11.763	29	55.9	11	11	1.66052	0.220244	10.765	30
	667	Tb927.11.1250	Mitochondrial SSU ribosomal protein, putative,mitochondrial edited mRNA stability factor 1 subunit, putative,kinteoplast poly(A) polymerase complex 1 subunit		98.264	14.8	0	121.37	1	1		1.42142	0.152723	0.0074793	2.12614	8.9	6	6	1.31383	0.118539	12.507	10	7.4	5	5	1.43179	0.155879	6.4835	9	12.6	8	8	1.5267	0.183753	9.9807	11
	430	Tb927.10.6370;Tb927.10.220	60S ribosomal protein L37a, putative;60S ribosomal proteins L37, putative		10.458	55.9	0	72.293	2			1.41684	0.151322	0.036277	1.44037	45.2	4	4	1.72826	0.237609	17.027	6	45.2	5	5	1.28378	0.108491	5.1999	6	45.2	5	5	1.28193	0.107865	26.751	7
	692	Tb927.11.13620	hypothetical protein, conserved		15.326	33.6	0	46.662	1	1		1.4166	0.151247	0.00974613	2.01117	33.6	4	4	1.36568	0.135348	6.4984	5	22.4	3	3	1.33268	0.124725	6.6134	4	9.8	1	1	1.56195	0.193668	29.654	2
	1216	Tb927.4.3590;Tb927.4.3570	translation elongation factor 1-beta, putative;translation elongation factor 1-beta, putative		24.334	72.1	0	75.204	2			1.41633	0.151166	0.0247249	1.60686	52.2	9	8	1.37177	0.137283	13.215	13	40.7	8	7	1.25552	0.0988237	17.023	13	38.5	8	6	1.64964	0.21739	19.046	10
	1498	Tb927.7.1730;Tb927.7.1750;Tb927.7.1740	60S ribosomal protein L7, putative;60S ribosomal protein L7, putative;60S ribosomal protein L7, putative		27.713	66.9	0	72.005	3			1.41593	0.151041	0.0374517	1.42653	56.6	13	12	1.20416	0.0806829	14.441	22	57.9	15	15	1.38328	0.140909	17.063	26	52.9	11	10	1.70424	0.231532	10.993	20
	1443	Tb927.6.4330	hypothetical protein, conserved		23.949	16.4	0	51.871	1			1.41322	0.150209	0.048459	1.31463	0	0	0				0	11.7	2	2	1.49024	0.173255	26.507	2	16.4	3	3	1.34018	0.127163	127.37	3
	1524	Tb927.7.2680	zinc finger protein family member, putative (ZC3H22)	ZC3H22	76.183	6.8	0	9.5745	1			1.41112	0.149563	0.0149541	1.82524	5.5	3	3	1.54159	0.18797	11.64	4	3.5	2	2	1.25552	0.0988237	9.6681	4	5.5	3	3	1.45176	0.161895	24.765	3
	708	Tb927.11.14100	DRBD4 (DRBD4)	DRBD4	54.707	22.6	0	47.746	1			1.40967	0.149117	0.00994617	2.00234	16	6	6	1.32997	0.123843	6.9168	9	15.8	6	6	1.5544	0.191563	7.4098	14	15.8	6	6	1.35502	0.131945	14.656	9
	1984	Tb927.9.7550	adenylosuccinate lyase, putative (ADSL)	ADSL	53.119	8.3	0	6.9906	1			1.4044	0.147491	0.0497555	1.30316	8.3	2	2	1.75665	0.244685	42.659	2	3.8	1	1	1.32377	0.121811		1	3.8	1	1	1.19118	0.0759761		1
	1339	Tb927.5.3880	hypothetical protein, conserved		82.603	9.9	0	114.9	1			1.40231	0.146843	0.00437485	2.35904	5.7	4	4	1.42817	0.154779	17.804	5	6.9	5	5	1.46493	0.165815	3.9664	9	4.1	3	3	1.31806	0.119934	3.7991	4
	1891	Tb927.9.14550	unspecified product		67.309	14.9	0	81.62	1			1.3998	0.146066	0.011326	1.94592	8	3	3	1.39503	0.144584	10.565	3	4.9	2	2	1.28259	0.10809	4.1135	2	8	3	3	1.53293	0.185524	6.4325	3
	905	Tb927.11.6420	hypothetical protein, conserved		144.87	13.9	0	40.585	1			1.39972	0.146042	0.0296059	1.52862	9.6	10	10	1.39698	0.145191	9.6626	14	9.2	10	10	1.20787	0.0820213	20.443	14	10.5	11	11	1.62522	0.210913	13.072	13
	1516	Tb927.7.2340;Tb927.7.2370	40S ribosomal protein S15, putative;40S ribosomal protein S15, putative		17.474	59.2	0	99.02	2			1.39753	0.145361	0.0299037	1.52428	44.1	6	6	1.32254	0.121408	3.8403	9	49.3	7	7	1.24814	0.0962619	8.1593	13	49.3	7	7	1.65354	0.218414	4.5034	9
	1208	Tb927.4.2910	hypothetical protein, conserved		64.512	6	0	4.0808	1	1		1.38862	0.142582	0.00826141	2.08295	1.4	1	1	1.32723	0.122947	13.142	4	1.4	1	1	1.3339	0.125122	5.0601	4	1.4	1	1	1.51244	0.179678	10.792	3
	1037	Tb927.2.4710	RNA-binding protein, putative (TRRM1)	TRRM1	49.983	19.5	0	65.901	1			1.38834	0.142497	0.0240636	1.61864	19.5	6	6	1.2349	0.0916328	3.6964	8	15.6	5	5	1.35843	0.133037	26.695	6	16.8	5	5	1.59522	0.202821	10.325	7
	921	Tb927.11.7040	pterin-4-alpha-carbinolamine dehydratase, putative		14.237	40.3	0	23.983	1	1		1.38768	0.14229	0.0453147	1.34376	34.7	5	5	1.65328	0.218347	17.285	11	40.3	5	5	1.14645	0.0593554	26.753	7	34.7	5	5	1.40984	0.149169	28.624	7
	466	Tb927.10.3280;Tb927.9.2020	60S ribosomal proteins L38, putative;60S ribosomal protein L38, putative		9.5664	35.4	0	16.642	2			1.38601	0.141766	0.0443537	1.35307	22	2	2	1.2455	0.0953424	7.0424	2	35.4	5	5	1.25202	0.0976109	34.174	7	23.2	4	4	1.70744	0.232345	26.443	4
	293	Tb927.10.10850	argonaute-like protein (AGO1)	AGO1	99.184	8.2	0	17.432	1			1.38598	0.141758	0.0373307	1.42793	5.1	4	4	1.16361	0.0658081	36.387	6	5.1	4	4	1.42114	0.152638	15.857	5	5.2	4	4	1.61001	0.206828	6.5856	5
	853	Tb927.11.4460	ALBA-Domain Protein (ALBA1)	ALBA1	14.038	40.8	0	101.69	1			1.38571	0.141671	0.0388078	1.41108	40.8	6	6	1.28935	0.110371	6.8919	9	40.8	6	6	1.23	0.0899048	9.4646	9	40.8	6	6	1.67779	0.224739	8.6285	8
	1778	Tb927.8.6560	hypothetical protein, conserved		40.167	12.3	0	10.151	1	1		1.38509	0.141479	0.0189982	1.72129	5.9	2	2	1.5286	0.184293	18.666	2	2.7	1	1	1.42029	0.152378		1	5.9	2	2	1.22395	0.087764	2.7681	2
	1853	Tb927.9.12510	ATP-dependent DEAD/H RNA helicase, putative (DED1)	DED1	82.74	25.6	0	57.503	1	1		1.38412	0.141174	0.0105923	1.97501	21.8	14	13	1.50478	0.177474	17.268	24	18.1	12	11	1.27392	0.105142	25.327	18	22.4	14	13	1.38326	0.140905	19.859	20
	1311	Tb927.5.2890	hypothetical protein, conserved		236.85	31.5	0	323.31	1	1		1.38298	0.140815	0.0231131	1.63614	18.6	34	34	1.40709	0.148321	14.722	54	18.1	33	33	1.21091	0.0831112	28.091	57	20.8	38	38	1.55244	0.191014	23.476	51
	1220	Tb927.4.3680	protein phosphatase 2C, putative		29.99	82.8	0	278.18	1	1		1.38149	0.140349	0.0185543	1.73156	72	19	19	1.35972	0.133448	20.424	31	72	18	18	1.24736	0.0959919	16.922	34	68.8	16	16	1.55456	0.191607	32.249	34
	231	Tb927.11.3600;Tb927.11.3590;Tb11.v5.1059	40S ribosomal protein S4, putative;40S ribosomal protein S4, putative;40S ribosomal protein S4, putative		30.644	34.4	0	26.937	3			1.38111	0.140227	0.00518166	2.28553	33.7	9	9	1.45371	0.162476	7.0409	15	26	7	7	1.29808	0.1133	22.666	12	33.7	9	9	1.39606	0.144903	11.868	13
	837	Tb927.11.3530	hypothetical protein, conserved		26.464	54.7	0	45.388	1			1.37931	0.139662	0.00911278	2.04035	37.3	10	10	1.48305	0.171157	9.8233	15	33.3	9	9	1.27392	0.105142	9.4317	11	26.2	7	7	1.38895	0.142688	8.6731	10
	1936	Tb927.9.4190	fatty acyl CoA syntetase 1 (ACS1)	ACS1	78.959	25.8	0	80.237	1			1.37877	0.139493	0.0215634	1.66628	20.2	15	15	1.34198	0.127746	19.981	23	19.6	14	14	1.2431	0.0945064	46.196	16	20.2	15	15	1.57119	0.196227	10.903	15
	718	Tb927.11.14570	hypothetical protein, conserved		46.609	41.1	0	131.16	1	1		1.37815	0.139298	0.0294201	1.53136	30.2	11	11	1.20984	0.0827286	25.026	18	27.1	10	10	1.35145	0.130799	10.032	23	30.2	11	11	1.60091	0.204366	19.177	28
	1040	Tb927.2.4930	esterase, putative		27.191	10.6	0.00059277	2.8177	1			1.37649	0.138772	0.0332634	1.47803	6.1	2	2	1.60865	0.206462	7.5151	2	6.1	2	2	1.36049	0.133695	0.67144	2	6.1	2	2	1.19168	0.0761586	8.0423	2
	471	Tb927.10.3570;Tb11.v5.1042	RNA-editing complex protein, putative;RNA editing exonuclease 2,RNA editing 3' exouridylylase,RNA-editing complex protein (KREX2)	KREX2	99.416	20	0	126.44	2	1		1.36937	0.136521	0.0129875	1.88647	16.5	13	13	1.36076	0.13378	20.489	21	14.4	11	11	1.2563	0.0990932	14.136	15	16.5	13	13	1.50207	0.176691	16.934	21
	1639	Tb927.7.7460	hypothetical protein, conserved		22.358	54.7	0	54.954	1			1.36742	0.135901	0.0287268	1.54171	42.2	8	8	1.38885	0.142656	19.678	12	42.2	8	8	1.18528	0.0738202	41.641	11	42.2	7	7	1.5532	0.191228	9.6097	12
	1910	Tb927.9.1950	hypothetical protein, conserved		46.906	22.4	0	15.76	1	1		1.3637	0.13472	0.00749211	2.1254	9.1	3	3	1.29859	0.113473	9.3818	3	9.8	3	3	1.47101	0.167615	20.864	5	13	4	4	1.32762	0.123072	39.536	6
	1721	Tb927.8.4290	hypothetical protein, conserved		22.468	5.2	0.0011338	2.2972	1			1.35973	0.133452	0.0408492	1.38882	5.2	1	1	1.41473	0.150673		1	5.2	1	1	1.30687	0.116232		1	0	0	0				0
	1554	Tb927.7.3470	p22 protein precursor, putative		30.144	7.3	0.0027412	1.9346	1	1		1.35595	0.132244	0.0364088	1.43879	4.2	1	1	1.30934	0.117052		1	4.2	1	1	1.40423	0.147437		1	0	0	0				0
	1432	Tb927.6.4080	hypothetical protein, conserved		24.735	30.7	0	36.048	1	1		1.35256	0.131158	0.0260632	1.58397	16.6	3	3	1.28134	0.107663	1.9458	6	23.4	4	4	1.23847	0.0928839	10.972	4	16.6	3	3	1.55928	0.192925	15.091	4
	1203	Tb927.4.2700	Hydroxymethylglutaryl-CoA lyase, mitochondrial, putative,Hydroxymethylglutaryl-CoA synthase, putative		47.272	8.8	0	10.348	1	1		1.34996	0.130321	0.0220876	1.65585	2.8	1	1	1.50756	0.178274		1	2.8	1	1	1.35678	0.132511		1	2.8	1	1	1.20276	0.0801795	17.406	2
	869	Tb927.11.510;Tb927.11.500	RNA-binding protein, UBP1 (UBP1);RNA-binding protein, UBP2 (UBP2)	UBP1;UBP2	19.559	38.9	0	173.16	2			1.34956	0.130192	0.0244265	1.61214	38.9	7	7	1.29929	0.113707	6.9894	23	38.9	7	7	1.22655	0.0886844	0.59588	19	34.3	6	6	1.54235	0.188184	5.4351	18
	447	Tb927.10.2650	hypothetical protein, conserved		132.99	4	0	40.582	1			1.3491	0.130043	0.00108696	2.96379	3.2	3	3	1.38534	0.141557	2.253	5	2.3	2	2	1.34163	0.127633	7.183	5	3.2	3	3	1.32111	0.120937	15.756	3
	1486	Tb927.7.1300	protein disulfide isomerase, putative		41.939	39.3	0	48.842	1			1.34878	0.129941	0.0445107	1.35154	27.1	11	11	1.42759	0.154602	11.334	11	29.7	12	12	1.11891	0.0487942	13.924	12	29.7	12	12	1.53612	0.186426	14.82	12
	1199	Tb927.4.2450	thioredoxin, putative		44.49	47.2	0	228.68	1			1.34803	0.1297	0.040845	1.38886	30.9	10	10	1.39862	0.145701	5.8892	14	29.2	9	9	1.13407	0.0546401	15.271	12	29.2	9	9	1.5444	0.188759	10.415	11
	1190	Tb927.4.2180	60S ribosomal protein L35a, putative		17.021	69.1	0	42.957	1			1.34636	0.129162	0.018549	1.73168	57	12	12	1.34774	0.129608	11.71	28	52.3	11	11	1.21509	0.0846086	23.809	32	52.3	11	11	1.49029	0.173271	12.497	28
	1654	Tb927.8.1340;Tb927.8.1330	60S ribosomal protein L7a, putative;60S ribosomal protein L7a, putative		30.879	49.3	0	181.39	2			1.34311	0.12811	0.0263589	1.57907	42.8	14	14	1.16694	0.0670468	13.167	24	41.7	11	11	1.42625	0.154194	53.953	18	39.5	14	14	1.45576	0.16309	22.724	24
	1118	Tb927.3.4020	phosphatidylinositol 4-kinase alpha, putative		255.5	33.8	0	323.31	1			1.3368	0.126067	0.0403674	1.39397	21.8	39	39	1.35962	0.133416	29.401	46	17	31	31	1.13916	0.0565835	14.512	37	21.5	39	39	1.54241	0.1882	10.343	37
	378	Tb927.10.14550	ATP-dependent DEAD/H RNA helicase, putative		71.366	33.5	0	175.91	1			1.33577	0.12573	0.0221285	1.65505	28.6	18	17	1.44751	0.160621	28.879	36	25	16	15	1.17968	0.0717627	20.795	34	27.4	17	16	1.39575	0.144808	13.753	31
	188	Tb927.10.15650;Tb11.v5.0465	tRNA pseudouridine synthase A-like protein, putative;tRNA pseudouridine synthase A-like protein		64.812	14.3	0	13.635	2	1		1.33507	0.125504	0.00731703	2.13566	9.8	5	5	1.39585	0.144839	31.516	5	7.8	4	4	1.24504	0.0951818	16.277	4	11.4	6	6	1.36927	0.13649	18.408	6
	1157	Tb927.3.860	acyl carrier protein,acyl carrier protein, mitochondrial precursor, putative (ACP)	ACP	16.531	31.8	0	221.15	1	1		1.3332	0.124896	0.0249534	1.60287	31.8	6	6	1.24452	0.0950035	6.3898	40	31.8	6	6	1.24969	0.0968015	8.2739	33	31.8	6	6	1.52365	0.182884	5.6571	31
	819	Tb927.11.2950	Nucleoporin (TbNup89)	TbNup89	89.154	51.4	0	323.31	1			1.33251	0.124669	0.0230137	1.63801	40.2	29	29	1.24789	0.096175	7.6671	42	38.1	28	28	1.25241	0.0977456	11.24	39	39.2	29	29	1.51386	0.180087	7.5094	37
	521	Tb927.10.6070	universal minicircle sequence binding protein (UMSBP), putative,predicted zinc finger protein		14.566	69.3	0	122.57	1			1.33213	0.124545	0.0317271	1.49857	56.4	6	5	1.38875	0.142624	9.6684	12	56.4	6	5	1.14974	0.0606008	3.036	14	56.4	6	5	1.48051	0.17041	4.9146	9
	1024	Tb927.2.4090	hypothetical protein, conserved		29.38	11.9	0	11.267	1			1.32803	0.123208	0.000557531	3.25373	8.1	2	2	1.32431	0.121989	10.771	2	8.1	2	2	1.30847	0.116764	7.0293	2	8.1	2	2	1.35167	0.130871	15.763	2
	530	Tb927.10.6810	guanylate kinase, putative		29.956	42.4	0	208.7	1			1.32789	0.123162	0.0124433	1.90506	35.6	7	7	1.2205	0.0865381	14.004	11	35.6	7	7	1.34408	0.128425	22.654	11	31.8	6	6	1.42732	0.154522	13.105	8
	229	Tb927.10.2110;Tb927.10.2100;Tb11.v5.1046;Tb927.10.2090	elongation factor 1-alpha, putative;elongation factor 1-alpha,EF-1-alpha (TEF1);elongation factor 1-alpha,EF-1-alpha (TEF1);elongation factor 1-alpha (TEF1)	TEF1;TEF1;TEF1	49.105	72.4	0	240.49	4			1.32536	0.122333	0.0499069	1.30184	64.1	29	29	1.30976	0.117193	14.439	162	67	30	30	1.12864	0.052555	12.203	136	66.4	29	29	1.5749	0.197253	9.6788	132
	563	Tb927.10.8180	hypothetical protein, conserved		128.52	16.1	0	203.85	1			1.32207	0.121255	0.030313	1.51837	7.2	7	7	1.32786	0.123151	12.677	16	7.9	8	8	1.16446	0.0661237	19.68	17	9.9	9	9	1.49448	0.174491	6.3756	17
	438	Tb927.10.2320	hypothetical protein, conserved		41.178	37	0	265.54	1			1.31705	0.119601	0.026295	1.58013	18.6	5	5	1.25683	0.0992781	12.972	9	18.6	5	5	1.21205	0.0835197	43.254	9	22	7	7	1.49971	0.176006	10.418	10
	483	Tb927.10.4120;Tb927.10.4110	60S ribosomal protein L30 (RPL30);60S ribosomal protein L30 (RPL30)	RPL30;RPL30	11.512	81.9	0	217.37	2			1.3158	0.119189	0.0352312	1.45307	80	11	11	1.25804	0.0996955	16.588	21	80	11	11	1.18453	0.073546	13.409	25	80	11	11	1.52871	0.184326	19.659	20
	1532	Tb927.7.2940;Tb927.7.2930;Tb927.7.2920;Tb927.7.2910;Tb927.7.2900;Tb927.7.2890;Tb927.7.2880;Tb927.7.2870;Tb927.7.2860;Tb927.7.2850;Tb927.7.2840;Tb927.7.2830;Tb927.7.2820	histone H2A, putative;histone H2A, putative;histone H2A, putative;histone H2A, putative;histone H2A, putative;histone H2A, putative;histone H2A, putative;histone H2A, putative;histone H2A, putative;histone H2A, putative;histone H2A, putative;histone H2A, putative;histone H2A, putative		14.212	33.6	0	31.419	13			1.31445	0.118743	0.0426055	1.37053	31.3	6	6	1.2315	0.0904342	5.1077	16	31.3	6	6	1.18453	0.073546	16.12	16	31.3	6	6	1.55686	0.192249	6.4111	14
	1235	Tb927.4.4190	hypothetical protein, conserved		17.352	39.5	0	55.22	1			1.30986	0.117226	0.000220961	3.65568	33.8	5	3	1.30487	0.115566	71.867	3	28	5	3	1.32457	0.122076	9.0566	3	38.2	6	4	1.30028	0.114035	4.3887	4
	1401	Tb927.6.2550	RNA-binding protein, putative (TRRM2)	TRRM2	79.849	24.9	0	218.38	1			1.30673	0.116186	0.00413531	2.38349	20.9	16	16	1.37228	0.137441	39.086	32	19.8	15	15	1.27353	0.105008	10.904	28	19.8	15	15	1.27676	0.10611	14.615	23
	289	Tb927.10.1070;Tb927.7.7360	cdc2-related kinase 1, putative,cell division protein kinase 2 homolog 1 (CRK1);cdc2-related kinase 2,cell division control protein 2 homolog 2 (CRK2)	CRK1;CRK2	34.35	36.9	0	35.739	2			1.30529	0.115707	0.0395607	1.40274	6	2	2	1.24789	0.096175	5.1695	2	11.3	3	3	1.16927	0.067914		1	14.6	4	4	1.52416	0.183032	7.848	3
	1086	Tb927.3.2300	hypothetical protein, conserved		22.084	14.4	0	39.664	1	1		1.30523	0.115686	0.026772	1.57232	14.4	2	2	1.31052	0.117443	16.281	2	14.4	2	2	1.45584	0.163112	6.3329	2	14.4	2	2	1.16547	0.066503	31.835	2
	1436	Tb927.6.4160	hypothetical protein, conserved		47.703	24.9	0	99.162	1	1		1.30198	0.114605	0.047979	1.31895	13.7	5	5	1.17715	0.0708301	14.161	5	13.7	5	5	1.20787	0.0820213	0.13582	5	13.7	5	5	1.55226	0.190964	5.1586	5
	1792	Tb927.8.7260	kinetoplast-associated protein, putative		114.45	5.9	0	15.072	1			1.29826	0.113363	0.0127861	1.89326	3.4	2	2	1.40704	0.148305	3.7621	2	4.9	3	3	1.27746	0.106348	23.267	3	5.9	4	4	1.21741	0.0854355	17.093	5
	453	Tb927.3.1370;Tb927.10.2840	ribosomal protein S25, putative;40S ribosomal protein S25, putative		12.56	23.9	0	6.7949	2			1.29672	0.112847	0.0348186	1.45819	23.9	4	4	1.46653	0.166292	11.984	9	23.9	4	4	1.14134	0.0574155	5.3899	10	23.9	4	4	1.30266	0.114832	11.332	5
	547	Tb927.10.7520	folylpolyglutamate synthase, putative (FPGS)	FPGS	54.676	19.8	0	20.347	1			1.29563	0.11248	0.0342735	1.46504	16	7	7	1.36031	0.133638	9.677	7	16	7	7	1.12539	0.0513026	21.916	7	11.2	5	5	1.42069	0.1525	6.6912	5
	120	Tb927.5.4500;Tb05.5K5.150	small GTP-binding protein, putative,BAC from homologous region on chr5;ras-like small GTPase, putative (TbSAR1)	TbSAR1	21.771	43.8	0	31.207	2			1.29448	0.112095	0.0104396	1.98131	35.1	6	6	1.23372	0.0912178	6.7062	13	35.1	6	6	1.39498	0.144568	14.649	12	35.1	6	6	1.26037	0.1005	13.947	13
	1211	Tb927.4.330	hypothetical protein, conserved		43.016	23	0	46.713	1	1		1.28977	0.110514	0.0235011	1.62891	20.1	7	7	1.1719	0.0688919	8.1013	8	20.1	7	7	1.2818	0.107822	12.351	8	20.1	7	7	1.42833	0.154827	5.7635	8
	1162	Tb927.3.940	hypothetical protein, conserved		18.107	55.8	0	33.355	1	1		1.28628	0.109335	0.0148755	1.82753	50	7	7	1.17928	0.0716183	10.514	8	50	7	7	1.32175	0.121148	7.2615	9	55.2	8	8	1.36533	0.135237	14.972	7
	824	Tb927.11.3120	nucleolar GTP-binding protein 1 (NOG1)	NOG1	74.753	9.5	0	8.0262	1			1.28462	0.108775	0.0317974	1.49761	6.1	3	3	1.43889	0.158027	7.7751	5	4.6	2	2	1.28853	0.110096	4.2486	2	6.1	3	3	1.14341	0.0582025	8.006	4
	701	Tb927.11.13910	hypothetical protein, conserved		28.921	49.4	0	88.992	1	1		1.28128	0.107645	0.0435182	1.36133	26.8	6	6	1.25666	0.0992163	8.125	9	26.8	6	6	1.13081	0.0533895	22.828	10	31.3	7	7	1.48023	0.170329	10.814	10
	1726	Tb927.8.4660;Tb11.v5.0863	hypothetical protein, conserved;hypothetical protein, conserved		117.96	42.1	0	323.31	2			1.28115	0.107601	0.037142	1.43013	34.3	35	35	1.20691	0.0816749	31.702	92	31.3	33	33	1.1793	0.0716254	11.409	72	33.3	34	34	1.47741	0.169501	28.86	84
	1380	Tb927.6.2010	hypothetical protein, conserved		58.952	63.1	0	321.56	1	1		1.2805	0.107378	0.0342541	1.46529	41.9	19	19	1.2288	0.0894823	18.568	44	43.4	21	21	1.16779	0.0673633	16.762	44	43.2	20	20	1.46315	0.165289	7.3418	38
	857	Tb927.11.4650	hypothetical protein, conserved		167.85	4.9	0	83.743	1	1		1.27941	0.10701	0.0164219	1.78458	3.4	4	4	1.18329	0.0730896	26.335	4	2.8	3	3	1.38661	0.141956	10.035	3	3.4	4	4	1.2764	0.105986	6.7954	4
	1167	Tb927.4.1070	50S ribosomal protein L13, putative		24.299	13.9	0	17.241	1	1		1.27736	0.106312	0.0203562	1.6913	6.4	1	1	1.22828	0.089298		1	6.4	1	1	1.20069	0.0794293		1	6.4	1	1	1.41322	0.150209		1
	1576	Tb927.7.4210	hypothetical protein, conserved		13.418	59.5	0	44.001	1	1		1.27733	0.106305	0.0234961	1.629	16.4	2	2	1.15283	0.0617669	5.5315	5	34.5	5	5	1.29887	0.113567	4.9192	7	23.3	3	3	1.39181	0.14358	4.389	6
	777	Tb927.11.16860	mitochondrial RNA binding protein (MRB8620)	MRB8620	53.077	24.9	0	40.881	1	1		1.27665	0.106073	0.0181334	1.74152	10.2	4	4	1.29422	0.112007	25.417	7	8.1	3	3	1.16816	0.067501	2.616	6	9.5	4	4	1.37629	0.138711	5.1391	7
	503	Tb927.10.5450	nucleoplasmin-like protein (NLP) (nlp)	nlp	107.29	15	0	86.193	1			1.27618	0.105912	0.0431754	1.36476	14.1	9	9	1.09504	0.039429	13.154	11	12.2	8	8	1.39038	0.143132	12.372	8	14.1	9	9	1.36513	0.135174	10.532	10
	959	Tb927.11.8870	mitochondrial DEAD box protein,KREH1 (KREH1)	KREH1	60.659	45.4	0	196.83	1	1		1.27361	0.105035	0.0481743	1.31719	28.8	15	15	1.26659	0.102636	13.114	30	38.3	18	18	1.10995	0.0453032	8.0084	33	34.4	16	16	1.46949	0.167167	8.8833	30
	1616	Tb927.7.6270	peptidase t, putative,aminotripeptidase, putative		44.647	20.2	0	46.302	1			1.27095	0.10413	0.0163879	1.78548	7.9	3	3	1.38926	0.142783	6.6121	5	13.5	4	4	1.21738	0.0854246	17.119	7	5.4	2	2	1.21389	0.0841808	17.71	3
	551	Tb927.10.760	hypothetical protein, conserved		29.887	44.9	0	44.124	1	1		1.26882	0.103401	0.0479751	1.31898	25.5	6	6	1.21244	0.0836609	7.3396	6	25.5	6	6	1.13734	0.0558898	5.946	6	25.5	6	6	1.48134	0.170654	5.297	6
	1466	Tb927.6.630	hypothetical protein, conserved		78.795	4.9	0	4.1092	1			1.26806	0.10314	0.0318997	1.49621	1.4	1	1	1.12285	0.0503231	6.0442	3	1.4	1	1	1.30927	0.11703	11.746	3	1.4	1	1	1.38697	0.142067	12.613	3
	141	Tb927.6.4980;Tb11.0390;Tb11.0290	40S ribosomal protein S14, putative,chrXI additional, unordered contigs (RPS14);40S ribosomal protein S14, putative,chrXI additional, unordered contigs (RPS14);40S ribosomal protein S14 (RPS14)	RPS14;RPS14;RPS14	15.513	54.9	0	107.68	3			1.26578	0.10236	0.0376255	1.42452	27.8	6	6	1.28492	0.108876	5.4225	13	27.8	7	7	1.11639	0.0478175	14.58	16	27.8	6	6	1.41379	0.150385	4.0102	9
	1390	Tb927.6.2220	hypothetical protein, conserved		14.871	55.8	0	20.412	1			1.26349	0.101573	0.0201703	1.69529	43.4	4	4	1.16014	0.0645101	2.4359	6	53.5	5	5	1.37206	0.137372	8.2869	4	53.5	5	5	1.26718	0.102837	10.304	6
	1956	Tb927.9.5690	60S acidic ribosomal protein, putative		11.09	95.6	0	102.61	1			1.25829	0.0997791	0.00101603	2.99309	63.7	6	6	1.28377	0.108488	14.828	12	59.3	6	6	1.24001	0.093425	7.6855	12	59.3	6	6	1.25148	0.0974247	7.6286	9
	744	Tb927.11.15550	NADH-cytochrome b5 reductase, putative (B5R)	B5R	33.885	17.9	0	20.384	1	1		1.25769	0.099575	0.0134839	1.87018	17.9	5	5	1.17764	0.071012	4.0319	8	15.3	4	4	1.34531	0.128821	5.2621	6	15.3	4	4	1.25572	0.0988918	20.846	6
	651	Tb927.11.11520	glycosomal membrane protein (PEX11)	PEX11	24.027	31.2	0	14.338	1			1.25346	0.0981119	0.0109341	1.96122	3.7	1	1	1.19918	0.0788837		1	11	2	2	1.34	0.127105	6.7119	2	3.7	1	1	1.22559	0.0883468	3.5835	2
	546	Tb927.10.7500	fibrillarin (NOP1)	NOP1	31.643	27	0	26.772	1			1.25223	0.0976851	0.0224254	1.64926	27	6	6	1.22516	0.0881933	51.141	7	27	6	6	1.16483	0.0662615	16.103	7	27	6	6	1.37594	0.1386	1.4581	6
	227	Tb927.11.1780;Tb11.v5.0991	protein phosphatase 2C, putative;protein phosphatase 2C, putative		36.559	29.6	0	23.039	2	1		1.24806	0.0962339	0.0327161	1.48524	23.4	6	6	1.11314	0.0465485	11.201	7	23.4	6	6	1.28339	0.108357	16.512	8	20.1	5	5	1.36081	0.133796	10.421	5
	1962	Tb927.9.6060	2Fe-2S iron-sulfur cluster binding domain containing protein, putative		30.49	51.3	0	219.5	1	1		1.2468	0.0957978	0.00367229	2.43506	46.9	14	14	1.28487	0.108861	9.3413	22	41	12	12	1.20371	0.0805212	15.098	14	35.5	9	9	1.25317	0.0980114	9.0788	12
	255	Tb927.1.3010	mRNA processing protein, putative		40.813	58.6	0	161.08	1	1		1.24357	0.0946692	0.0361606	1.44176	51.1	15	15	1.2124	0.0836457	18.412	19	48.1	14	14	1.13371	0.0545011	12.646	17	51.1	15	15	1.39914	0.145861	15.555	18
	1573	Tb927.7.4170	fatty acid elongase, putative		30.493	5.5	0	4.0704	1			1.23622	0.0920972	0.0251935	1.59871	5.5	1	1	1.25719	0.0994017		1	0	0	0				0	5.5	1	1	1.21561	0.0847927		1
	805	Tb927.11.240	hypothetical protein, conserved		114.06	46.7	0	323.31	1	1		1.23592	0.0919896	0.0380308	1.41986	35.4	34	34	1.27307	0.104853	45.238	52	36.3	33	33	1.09714	0.0402613	17.404	60	37.5	36	36	1.35162	0.130855	19.181	50
	370	Tb927.10.14000	aconitase (ACO)	ACO	98.314	49.1	0	323.31	1	1		1.22956	0.0897492	0.0341725	1.46632	42.5	29	29	1.23058	0.0901116	10.453	52	41.4	28	28	1.11353	0.0467006	18.634	47	40.4	27	27	1.35655	0.132436	13.903	48
	618	Tb927.11.10390	hypothetical protein, conserved		86.03	12.4	0	29.142	1	1		1.22801	0.0892023	0.00967536	2.01433	7.8	5	5	1.17035	0.0683169	10.213	8	4.8	3	3	1.2937	0.111833	6.0704	4	6.3	4	4	1.22309	0.0874575	0.24981	7
	1944	Tb927.9.4900	condensin subunit 1, putative		141.11	5.9	0	41.021	1			1.21951	0.0861862	0.0313486	1.50378	4.1	3	3	1.14853	0.0601416	9.7186	4	1	1	1	1.16705	0.067088	25.671	3	4.1	3	3	1.3531	0.131329	15.123	3
	1589	Tb927.7.5100	hypothetical protein, conserved		32.988	4.8	0	3.7874	1			1.21742	0.0854417	0.0450722	1.34609	4.8	1	1	1.37917	0.139617		1	4.8	1	1	1.12106	0.0496307	3.2265	2	4.8	1	1	1.16702	0.0670772		1
	486	Tb927.10.4220	hypothetical protein, conserved		34.243	17.8	0	15.358	1	1		1.21081	0.0830757	0.0428966	1.36758	10	3	3	1.10466	0.0432296	3.7303	3	13.9	4	4	1.18565	0.0739573	43.726	4	10	3	3	1.35532	0.13204	9.0796	3
	472	Tb927.10.3580	hypothetical protein, conserved		35.612	29	0	79.459	1	1		1.21065	0.0830192	0.017054	1.76817	25	8	8	1.13288	0.0541825	15.732	9	25	7	7	1.22043	0.0865121	10.394	8	25	7	7	1.2834	0.108363	18.942	8
	1665	Tb927.8.1820	nonspecific lipid-transfer protein, putative,sterol carrier protein, putative		43.439	47.4	0	222.3	1	1		1.20671	0.0816017	0.0488568	1.31107	38.4	12	12	1.13198	0.0538381	21.375	17	37.2	12	12	1.13298	0.0542234	6.6669	21	37.4	13	13	1.37007	0.136744	32.049	18
	1054	Tb927.2.6070	mitochondrial RNA binding complex 1 subunit (MRB6070)	MRB6070	31.486	23.9	0	73.353	1	1		1.20586	0.0812978	0.0429081	1.36746	21.4	5	5	1.19834	0.0785789	11.248	7	21.4	5	5	1.09289	0.0385766	7.876	10	21.4	5	5	1.33887	0.126738	5.8195	7
	637	Tb927.11.11080	Nucleoporin (TbNup149)	TbNup149	149.23	9.2	0	34.112	1			1.20458	0.080836	0.0212012	1.67364	1	1	1	1.2965	0.112771		1	4.7	2	2	1.1319	0.0538064		1	1	1	1	1.19105	0.0759305		1
	897	Tb927.11.6210	sterol 14-alpha-demethylase,cytochrome P450 51A1,lanosterol 14-alpha-demethylase (CYP51)	CYP51	54.372	44.1	0	159.51	1			1.19758	0.0783056	0.00449362	2.3474	24.7	11	11	1.23849	0.0928939	8.8256	22	22.9	10	10	1.17001	0.0681893	12.938	15	22.9	10	10	1.18531	0.0738335	11.47	18
	804	Tb927.11.2370	hypothetical protein, conserved		62.541	11	0	5.9244	1			1.18726	0.0745474	0.0272345	1.56488	3.7	2	2	1.09216	0.0382877	14.608	3	3.7	2	2	1.23384	0.0912597	154.66	3	3.7	2	2	1.24192	0.0940946	12.575	4
	261	Tb927.1.3950	alanine aminotransferase (ALAT)	ALAT	55.704	20	0	11.146	1	1		1.18039	0.0720237	0.0110519	1.95656	4.8	1	1	1.14171	0.0575568		1	8.1	2	2	1.16187	0.0651587	7.194	2	8.1	2	2	1.23981	0.0933557	6.7591	2
	886	Tb927.11.5840	Protein translation factor SUI1 homolog, putative		12.738	36.7	0	53.108	1			1.17793	0.0711187	0.0389379	1.40963	9.2	1	1	1.08934	0.0371623		1	22.9	2	2	1.1652	0.0663992	43.649	3	13.8	1	1	1.28764	0.109794		1
	290	Tb927.10.10780	hypothetical protein, conserved		23.3	22	0	15.578	1	1		1.16701	0.0670762	0.016061	1.79423	22	4	4	1.18656	0.0742891	34.741	7	22	4	4	1.10424	0.0430645	14.571	5	17.8	3	3	1.21304	0.083875	9.4523	4
	1736	Tb927.8.5100	hypothetical protein, conserved		313.77	10.1	0	86.333	1	1		1.15039	0.0608468	0.049922	1.30171	8.7	21	21	1.05046	0.0213797	17.086	36	7.5	18	18	1.23615	0.0920721	12.78	28	8.1	19	19	1.17243	0.0690887	13.756	22
	1431	Tb927.6.4040	hypothetical protein, conserved		28.009	19.5	0	25.414	1	1		1.13143	0.0536263	0.0357456	1.44678	19.5	6	6	1.17891	0.0714818	5.0461	5	15.4	5	5	1.05552	0.0234683	1.9217	5	15.4	5	5	1.16394	0.0659288	14.72	4
	1882	Tb927.9.1410	hypothetical protein, conserved		66.632	13.5	0	66.331	1			1.09976	0.0412996	0.0152607	1.81642	6.5	3	3	1.07156	0.0300152	15.849	4	1.8	1	1	1.13552	0.0551957	14.185	2	7	3	3	1.09317	0.0386878	3.4613	4
	1188	Tb927.4.2070;Tb11.v5.0410;Tb11.v5.0881	antigenic protein, conserved;antigenic protein, putative;antigenic protein, putative		511.32	36.3	0	80.264	3			1.09664	0.0400639	0.0175367	1.75605	28.4	5	5	1.07648	0.0320052	3.6387	4	28.4	5	5	1.13625	0.0554733	12.478	6	3.9	2	2	1.07823	0.0327133	4.9123	2
	807	Tb927.11.2470	aminopeptidase, putative,metallo-peptidase, Clan MF, Family M17		60.585	27.8	0	180.8	1			1.62491	0.210828	0.0500584	1.30052	17	7	7	1.99545	0.30004	6.1506	8	19.6	8	8	1.1689	0.0677764	11.792	13	19.6	8	8	1.83937	0.264668	20.446	11
	1119	Tb927.3.4030	hypothetical protein, conserved		135.25	25.4	0	228.96	1	1		1.3527	0.131203	0.050074	1.30039	21.6	18	18	1.5632	0.194014	16.947	24	17.3	14	14	1.10674	0.0440444	21.205	24	24	21	21	1.4307	0.15555	11.851	23
	243	Tb927.1.1930	phosphatidylinositol 3-kinase, putative		324.21	5.9	0	51.597	1	1		2.0857	0.319252	0.050518	1.29655	0.7	2	2	1.35734	0.132689	17.136	2	1.3	3	3	3.26205	0.513491	15.774	4	1.6	4	4	2.04917	0.311578	14.799	3
	728	Tb927.11.15000	survival of motor neuron (SMN)-like protein (TbSMN)	TbSMN	17.026	15.9	0	40.608	1			1.50227	0.176749	0.0505473	1.2963	15.9	2	2	1.17223	0.0690129	2.0442	2	9.6	1	1	1.90497	0.279887		1	15.9	2	2	1.51826	0.181346	6.1946	2
	1232	Tb927.4.410	CAF 40 (CAF40)	CAF40	35.32	29.7	0	95.419	1			1.41654	0.15123	0.0506391	1.29551	24.1	6	6	1.31701	0.119589	22.561	9	21.2	5	5	1.20484	0.0809305	7.7346	8	18	4	4	1.79131	0.253171	18.074	7
	445	Tb927.10.2590	hypothetical protein, conserved		91.396	4.9	0	15.391	1	1		1.36896	0.13639	0.0506586	1.29535	2.6	2	2	1.50965	0.178878	12.184	4	3.6	3	3	1.54133	0.187894	55.443	5	3.6	3	3	1.10255	0.0423973	19.653	4
	1764	Tb927.9.14370;Tb927.8.6180	60S ribosomal protein L26, putative;60S ribosomal protein L26, putative		16.454	35.7	0	9.6586	2			1.5529	0.191143	0.0509793	1.29261	27.3	4	4	1.70478	0.231667	15.504	17	27.3	4	4	1.15268	0.0617071	2.2932	6	27.3	3	3	1.9057	0.280054	2.2242	9
	372	Tb927.10.14040	vacuolar ATP synthase subunit c, putative		43.414	30.8	0	52.749	1			1.24493	0.0951467	0.0512321	1.29046	19.2	7	7	1.10637	0.0438987	8.8849	6	17.4	6	6	1.21509	0.0846086	10.696	6	19.2	7	7	1.43527	0.156933	11.334	6
	1335	Tb927.5.3800	glutamine hydrolysing (not ammonia-dependent) carbomoyl phosphate synthase, putative		204.09	45.9	0	323.31	1			1.24147	0.0939358	0.0512339	1.29044	20.9	35	35	1.16119	0.0649024	10.984	72	20.2	33	33	1.14243	0.0578315	14.182	63	21.3	36	36	1.44236	0.159074	13.008	65
	558	Tb927.10.8020	prolyl oligopeptidase, putative,serine peptidase clan SC, family S9A, putative (POP)	POP	77.624	4.2	0.0006079	3.1948	1	1		1.7453	0.241869	0.0513163	1.28974	2.1	1	1	2.50648	0.399064		1	2.1	1	1	1.2925	0.111432		1	4.2	2	2	1.64101	0.215111	1.4786	2
	893	Tb927.11.6140;Tb927.3.4360	40S ribosomal protein S15A, putative;40S ribosomal protein S15A, putative		14.645	67.7	0	37.94	2			1.33021	0.12392	0.0513769	1.28923	49.2	7	7	1.09187	0.0381693	21.161	9	43.1	6	6	1.44163	0.158854	18.439	9	29.2	4	4	1.49532	0.174735	8.4881	4
	606	Tb927.11.10030	60S ribosomal protein L29, putative		8.2224	52.1	0	10.81	1			1.24361	0.0946857	0.0516138	1.28723	52.1	3	3	1.14841	0.0600964	6.5082	5	52.1	3	3	1.15672	0.0632269	3.2436	4	31	2	2	1.44788	0.160734	3.0756	6
	826	Tb927.11.3240	T-complex protein 1, zeta subunit, putative (TCP-1-zeta)	TCP-1-zeta	59.579	16.2	0	51.056	1			1.44366	0.159464	0.0519251	1.28462	9.7	4	4	1.14088	0.0572417	7.3792	4	9.7	4	4	1.77626	0.249506	13.538	4	9.7	4	4	1.48472	0.171645	15.573	4
	534	Tb927.10.7060	nucleoporin interacting component (NUP93), putative		96.511	34.3	0	323.31	1			1.39469	0.144477	0.0522497	1.28192	19.3	14	14	1.2278	0.0891293	8.1402	23	16	11	11	1.25435	0.0984196	7.1625	20	18.3	13	13	1.7615	0.245882	9.2996	28
	924	Tb927.11.7200	hypothetical protein, conserved		69.423	18.3	0	29.129	1			1.50424	0.177317	0.0527011	1.27818	3.6	2	2	1.55958	0.193008	9.5343	2	4.2	2	2	1.15304	0.0618453	21.835	3	6.2	3	3	1.89277	0.277097	19.71	4
	1117	Tb927.3.4000	clathrin coat assembly protein ap19, putative		18.409	5	0.0097187	1.4324	1			2.60374	0.415597	0.0527772	1.27755	5	1	1	3.13608	0.496387		1	5	1	1	1.35063	0.130536		1	5	1	1	4.16744	0.619869		1
	1434	Tb927.6.410	hypothetical protein, conserved		93.965	36.6	0	282.62	1			1.26813	0.103162	0.0528796	1.27671	34.8	23	23	1.29153	0.111103	13.193	61	27.9	19	19	1.08725	0.0363276	15.1	61	36.4	24	24	1.4523	0.162057	17.289	53
	1715	Tb927.8.3750	Nucleolar protein 56, putative (NOP56)	NOP56	54.358	27.5	0	60.857	1			1.50307	0.17698	0.0529467	1.27616	20.1	8	8	1.6823	0.225902	10.127	8	21.1	8	8	1.12864	0.052555	18.882	8	23.4	8	8	1.78848	0.252484	14.075	7
	1347	Tb927.5.4290	hypothetical protein, conserved		40.083	14.1	0	21.103	1			1.3917	0.143547	0.0530143	1.27561	8.9	2	2	1.17694	0.0707545	11.756	2	5.3	1	1	1.31329	0.11836		1	8.9	2	2	1.74392	0.241526		1
	512	Tb927.10.5820	predicted RanGDP binding protein		109.23	30.3	0	186.72	1			1.39478	0.144505	0.0531095	1.27483	14.8	11	11	1.27539	0.105644	24.6	15	19.9	15	15	1.20712	0.0817487	17.939	21	22.4	18	18	1.76247	0.246122	14.593	28
	411	Tb927.10.16060	hypothetical protein, conserved		13.498	21.7	0	3.6813	1	1		1.45421	0.162627	0.053247	1.27371	21.7	3	3	1.30243	0.114754	6.322	4	21.7	3	3	1.24581	0.0954519	4.985	4	21.7	3	3	1.89528	0.277674	5.3285	3
	1690	Tb927.8.2600	hypothetical protein, conserved		73.024	4.2	0	4.2105	1			2.78793	0.445282	0.053311	1.27318	2	1	1	1.35305	0.131313		1	4.2	2	2	3.68366	0.566279	23.436	2	4.2	2	2	4.34764	0.638254	73.19	2
	1260	Tb927.4.750	50S ribosomal protein L7Ae, putative		16.32	33.1	0	10.79	1			1.49562	0.174822	0.0533396	1.27295	20	4	4	1.52866	0.18431	22.794	5	33.1	5	5	1.15525	0.0626743	12.538	5	33.1	5	5	1.89444	0.277482	8.1534	5
	974	Tb927.11.9530	14-3-3-I protein		30.31	7.6	0.00057241	2.3793	1			1.42476	0.15374	0.053378	1.27264	3.1	1	1	1.34188	0.127715		1	3.1	1	1	1.51275	0.179766		1	0	0	0				0
	599	Tb927.11.4300;Tb927.10.9880	60S ribosomal protein L18, putative (TbL18LP);60S ribosomal protein L18, putative (RPL18)	TbL18LP;RPL18	21.874	46.1	0	103.78	2			1.37375	0.137906	0.0535994	1.27084	42.5	9	9	1.1941	0.0770409	8.8658	37	46.1	10	10	1.26294	0.101381	7.7024	31	31.1	8	8	1.71908	0.235297	16.602	26
	150	Tb11.1780	retrotransposon hot spot protein 1 (RHS1, pseudogene), putative		65.556	7.7	0	38.754	1			1.23986	0.0933728	0.0537572	1.26956	7.7	3	1	1.36548	0.135285	5.747	2	5.8	2	1	1.06521	0.0274371		1	7.7	3	1	1.31038	0.117396		1
	300	Tb927.10.11300	paraflagellar rod component, putative (PFC16)	PFC16	14.328	59.5	0	71.604	1			1.23549	0.0918382	0.0541159	1.26667	54.8	6	6	1.34711	0.129403	10.857	10	42.1	5	5	1.06209	0.0261627	6.3127	6	35.7	4	4	1.3181	0.119949	8.1079	8
	907	Tb927.11.6440	hypothetical protein, conserved		48.841	21.5	0	22.257	1			1.23245	0.0907699	0.0544356	1.26412	12.5	5	5	1.06739	0.0283223	38.653	11	19.5	7	7	1.27431	0.105276	23.655	9	11.1	4	4	1.37629	0.138711	32.699	7
	1105	Tb927.3.3450	ADP-ribosylation factor-like protein 3, putative (arl3)	arl3	19.881	31.5	0	5.7058	1			1.29264	0.111479	0.0546278	1.26259	6.2	1	1	1.54054	0.187674		1	6.2	1	1	1.24659	0.095722		1	6.2	1	1	1.12471	0.0510405		1
	842	Tb927.11.3900	glycosyltransferase family-like protein, putative		31.198	33.8	0	75.039	1	1		1.41498	0.150752	0.0548235	1.26103	25.5	6	6	1.35937	0.133337	10.656	11	29.1	7	7	1.16483	0.0662615	11.799	16	29.1	7	7	1.78919	0.252656	15.53	13
	1802	Tb927.8.7950	hypothetical protein, conserved		191.21	7.1	0	39.685	1			1.22948	0.0897209	0.0551727	1.25828	6.3	9	9	1.32239	0.121361	14.891	13	6.3	9	9	1.05829	0.0246034	12.423	15	6.3	9	9	1.328	0.123198	7.6582	10
	1718	Tb927.8.4230	hypothetical protein, conserved		119.02	17.9	0	73.2	1	1		1.39886	0.145776	0.0551741	1.25826	14.8	12	12	1.49656	0.175094	10.258	16	14.8	12	12	1.10424	0.0430645	13.856	14	13.5	11	11	1.65642	0.219169	9.7893	11
	967	Tb927.11.9350	phosphonopyruvate decarboxylase-like protein, putative		42.313	26.4	0	93.679	1			1.31139	0.117733	0.0552116	1.25797	22.2	9	9	1.20036	0.0793103	16.256	9	19.1	8	8	1.17707	0.0708015	14.421	11	16.9	7	7	1.5962	0.203087	10.333	9
	509	Tb927.8.1110;Tb927.10.5610	40S ribosomal protein S9, putative;40S ribosomal protein S9, putative		22.051	32.1	0	9.8155	2			1.43687	0.157417	0.0556182	1.25478	23.7	6	6	1.51946	0.181689	13.29	12	23.7	6	6	1.11711	0.0480967	26.21	13	19.5	4	4	1.74769	0.242465	15.51	10
	1649	Tb927.8.1060	malonyl-CoA decarboxylase, mitochondrial precursor, putative		82.379	26.7	0	84.419	1	1		1.4766	0.169263	0.0557084	1.25408	13.9	9	9	1.49314	0.174101	13.693	16	12.1	8	8	1.14791	0.059909	8.2045	12	17.5	11	11	1.87836	0.273779	13.863	18
	1902	Tb927.9.1600	hypothetical protein, conserved		182.2	16.3	0	152.74	1			1.47626	0.169162	0.0557335	1.25388	4.2	4	4	1.30599	0.115941	11.475	3	3.9	4	4	1.25669	0.0992279	28.348	4	1.9	2	2	1.96027	0.292316	14.827	2
	1618	Tb927.7.6340	hypothetical protein, conserved		48.093	20.8	0	45.043	1			1.1641	0.0659903	0.0559502	1.2522	14	5	5	1.17121	0.0686346	17.205	10	16.5	6	6	1.05415	0.0229004	10.465	12	17	6	6	1.27772	0.106436	16.196	12
	1966	Tb927.9.6270	hypothetical protein, conserved		57.132	9.4	0	14.982	1			1.67068	0.222894	0.0559636	1.25209	5.3	2	2	1.60066	0.2043	18.821	2	5.3	2	2	1.23538	0.0918014	11.507	4	5.3	2	2	2.3582	0.37258	20.944	3
	1194	Tb927.4.2300	hypothetical protein, conserved		80.56	24.1	0	71.749	1			1.30343	0.115086	0.0559925	1.25187	9.1	5	5	1.15299	0.0618272	17.399	8	6.4	4	4	1.21661	0.0851526	10.135	4	10.3	6	6	1.57862	0.198278	14.746	10
	640	Tb927.11.11120	hypothetical protein, conserved		22.452	41.4	0	193.63	1	1		1.51596	0.180689	0.0560737	1.25124	39.4	6	6	1.3938	0.144202	20.855	9	39.4	6	6	1.22655	0.0886844	48.825	8	34.3	5	5	2.03789	0.309181	21.311	7
	1839	Tb927.9.11700	hypothetical protein, conserved		21.982	9.4	0.0096889	1.4128	1			1.48054	0.17042	0.056184	1.25039	9.4	1	1	1.76011	0.24554		1	9.4	1	1	1.11245	0.0462816	9.6229	2	9.4	1	1	1.65744	0.219438		1
	614	Tb927.11.10240	hslVU complex proteolytic subunit, putative,hslVU complex proteolytic subunit, threonine peptidase, Clan T(1), family T1B		22.684	43.1	0	70.008	1	1		1.30714	0.116323	0.0571465	1.24301	40.7	9	9	1.31047	0.117427	59.615	14	40.7	8	8	1.09927	0.0411028	28.732	11	39.2	8	8	1.55038	0.190437	7.3064	9
	1348	Tb927.5.4330	dihydrolipoamide branched chain transacylase, putative		47.651	69.7	0	323.31	1	1		1.51551	0.18056	0.057367	1.24134	63.8	27	27	1.48522	0.171791	18.43	97	62.6	30	30	1.17224	0.0690147	22.484	100	66.3	33	33	1.99929	0.300875	6.7401	118
	1699	Tb927.8.2990	hypothetical protein, conserved		35.687	4.4	0	11.552	1			1.85628	0.268645	0.057717	1.2387	4.4	1	1	2.32982	0.367322		1	4.4	1	1	1.17038	0.0683268		1	4.4	1	1	2.34576	0.370284		1
	773	Tb927.11.16740	chaperone protein DNAj, putative		42.846	19.5	0	10.252	1			1.29679	0.112869	0.0579075	1.23727	8.6	3	3	1.12475	0.0510554	5.1606	2	6.5	2	2	1.56119	0.193456	30.074	4	6.5	2	2	1.24192	0.0940946	13.3	2
	1677	Tb927.8.2020	agmatinase, putative		36.517	31.7	0	82.468	1	1		1.43065	0.155534	0.0581011	1.23582	16.3	5	5	1.10206	0.0422043	14.337	5	20.8	6	6	1.71933	0.235359	29.392	7	21.1	8	8	1.54539	0.189039	22.682	10
	1449	Tb927.6.4510	hypothetical protein, conserved		36.573	17.5	0	5.3993	1	1		1.19872	0.0787184	0.0581293	1.23561	12.9	4	4	1.11253	0.04631	7.5231	4	11.1	3	3	1.12792	0.0522768	16.62	2	6.5	2	2	1.37268	0.137568	13.935	3
	448	Tb927.9.15420;Tb927.10.270	60S ribosomal protein L32, putative;unspecified product		15.353	15.2	0.0078782	1.6425	2			1.49517	0.174691	0.0583868	1.23368	15.2	2	2	2.02046	0.30545	13.824	3	15.2	2	2	1.25981	0.100305	20.087	2	15.2	2	2	1.31317	0.11832	8.9045	2
	1272	Tb927.5.1160	hypothetical protein, conserved		25.569	34.2	0	18.235	1			1.30565	0.115827	0.0586778	1.23153	17.1	6	6	1.34174	0.127668	6.0457	6	20.6	7	7	1.08408	0.0350608	7.0973	8	17.1	5	5	1.53022	0.184752	11.062	5
	1318	Tb927.5.3110	hypothetical protein, conserved		24.469	36.2	0	86.561	1	1		1.586	0.200304	0.058915	1.22977	36.2	5	5	1.36254	0.13435	14.135	6	29.8	4	4	1.30447	0.115433	9.6614	5	29.8	4	4	2.24455	0.35113	7.8436	5
	760	Tb927.11.16220	hypothetical protein, conserved		22.002	56.1	0	115.31	1	1		1.26865	0.103341	0.0590378	1.22887	52.4	10	10	1.18262	0.0728468	8.0364	32	56.1	11	11	1.13843	0.0563061	14.649	32	56.1	11	11	1.5166	0.180871	4.9518	29
	235	Tb927.1.1210	conserved protein, unknown function		16.902	16.7	0	4.3598	1	1		2.03532	0.308634	0.0592124	1.22759	11.1	2	2	1.64038	0.214943	5.8372	3	11.1	2	2	1.47929	0.170053	8.7918	5	11.1	2	2	3.47459	0.540904	21.059	2
	954	Tb927.11.860	leucine-rich repeat protein (LRRP), putative		106.7	13	0	33.003	1			2.08534	0.319176	0.059331	1.22672	8.2	6	6	3.2705	0.514614	71.957	7	7.1	5	5	1.2528	0.0978804	15.045	7	8.2	6	6	2.21326	0.345033	40.379	8
	1997	Tb927.9.8740	RNA-binding protein (DRBD3)	DRBD3	36.984	40.4	0	204.22	1			1.47283	0.168152	0.0594244	1.22603	32.7	12	12	1.4239	0.153479	13.556	20	32.7	12	12	1.16335	0.0657101	9.5988	18	32.7	12	12	1.92871	0.285266	12.97	15
	1044	Tb927.2.5160	chaperone protein DNAj, putative		44.327	57	0	164.39	1			1.61993	0.209498	0.0595185	1.22535	22	6	6	1.40895	0.148897	15.865	8	18.5	5	5	1.29529	0.112366	17.955	9	22	6	6	2.32932	0.367229	16.954	8
	1027	Tb927.2.4230;Tb11.v5.0827	NUP-1 protein, putative;NUP-1 protein, putative		406.9	41.9	0	257.33	2			1.24459	0.0950261	0.0595963	1.22478	40.6	11	11	1.17235	0.0690583	8.537	20	35.5	10	10	1.12106	0.0496307	7.234	28	33.9	8	8	1.46686	0.166389	12.36	17
	1591	Tb927.7.5120	hypothetical protein, conserved		43.203	7.2	0	36.638	1			1.49842	0.175634	0.0597174	1.2239	4.3	1	1	1.68662	0.227017		1	4.3	1	1	1.10424	0.0430645		1	4.3	1	1	1.80643	0.256821		1
	1103	Tb927.3.3320;Tb927.3.3310	60S ribosomal protein L13, putative;60S ribosomal protein L13, putative		25.427	30.3	0	16.401	2			1.48329	0.171228	0.0601868	1.2205	17.9	4	4	1.5962	0.203087	6.2958	15	17.9	4	4	1.10995	0.0453032	4.9934	16	17.9	4	4	1.84201	0.265293	7.0635	11
	1767	Tb927.8.6250	hypothetical protein, conserved		75.474	33.3	0	215.32	1			1.33074	0.124094	0.0603298	1.21947	24.3	17	17	1.29078	0.110854	19.57	40	26.3	17	17	1.11999	0.0492126	10.921	49	27.5	20	20	1.63011	0.212216	13.385	53
	1110	Tb927.3.3630	Elongation factor Ts, mitochondrial, putative (EF-Ts)	EF-Ts	29.732	43.8	0	98.91	1	1		1.23085	0.0902068	0.0604731	1.21844	41.6	7	7	1.09012	0.0374732	12.474	8	41.6	7	7	1.19616	0.0777899	13.52	8	37.6	6	6	1.43007	0.155357	8.7935	7
	279	Tb927.10.10130	mitochondrial RNA binding complex 1 subunit (MRB10130)	MRB10130	61.046	14.3	0	28.624	1	1		1.36471	0.135039	0.0606227	1.21737	3.7	1	1	1.31967	0.120467		1	7.3	2	2	1.13081	0.0533895	32.15	2	11.4	3	3	1.70318	0.231261	11.449	3
	615	Tb927.11.10260	hypothetical protein, conserved		51.855	6.1	0	7.885	1			1.55754	0.19244	0.0608981	1.2154	6.1	2	2	1.68302	0.226088	1.0069	4	2.7	1	1	1.12359	0.0506061	0.01328	2	6.1	2	2	1.99814	0.300626	11.486	2
	226	Tb927.4.3020;Tb11.v5.0965;Tb11.v5.0844	ATP-dependent DEAH-box RNA helicase, putative;ATP-dependent DEAH-box RNA helicase, putative;ATP-dependent DEAH-box RNA helicase, putative		159.21	7.7	0	33.239	3	1		1.49127	0.173557	0.0609085	1.21532	6	7	7	1.98026	0.296722	23.52	9	4.9	6	6	1.16668	0.0669503	38.509	7	6.8	8	8	1.43548	0.156997	19.153	8
	2017	Tb927.9.9840	lipoic acid containing carrier protein, putative (GCVH)	GCVH	15.216	29.7	0	30.376	1	1		1.32038	0.120698	0.0610905	1.21403	23.9	4	4	1.33799	0.126454	22.662	6	29.7	5	5	1.08971	0.037312	1.6033	6	29.7	5	5	1.5788	0.198328	8.6728	8
	602	Tb927.10.9960	hypothetical protein, conserved		50.168	26.6	0	86.584	1	1		1.15435	0.0623368	0.0611305	1.21374	24.4	8	8	1.03966	0.0168914	36.084	15	22.2	7	7	1.17856	0.0713507	34.413	14	22.2	7	7	1.25536	0.0987682	24.816	12
	333	Tb927.10.12700	pyruvate dehydrogenase E1 alpha subunit, putative		42.511	46	0	105.89	1	1		1.37375	0.137906	0.0612998	1.21254	35.7	13	13	1.33775	0.126376	6.0896	11	33.3	10	10	1.12683	0.0518593	16.525	10	35.7	13	13	1.71982	0.235484	8.4283	14
	131	Tb927.10.10280;Tb10.v4.0053;Tb10.v4.0052;Tb927.10.10360	microtubule-associated protein 2,chrX additional, unordered contigs;hypothetical protein,chrX additional, unordered contigs;microtubule-associated protein, putative;microtubule-associated protein, putative		267.6	84.7	0	59.829	4			1.43557	0.157026	0.0614134	1.21174	84.7	5	5	1.54405	0.188661	6.304	21	84.7	5	5	1.09537	0.0395595	11.708	24	84.7	5	5	1.74927	0.242857	9.1494	15
	863	Tb927.11.4910	predicted ankyrin repeat family protein		43.647	19.9	0	16.008	1			1.75166	0.243451	0.0614659	1.21137	13.5	5	5	1.20823	0.0821482	32.339	5	10.7	4	4	1.73588	0.23952	39.431	4	10.7	4	4	2.56262	0.408684	37.583	4
	1439	Tb927.6.4200	hypothetical protein, conserved		50.398	20.3	0	15.258	1	1		1.41557	0.150933	0.0614676	1.21135	14.2	5	5	1.83585	0.263837	18.078	4	16.9	6	6	1.32054	0.12075	9.8344	6	20.3	8	8	1.17007	0.0682111	13.693	9
	780	Tb927.11.16970	protein phosphatase 4, putative		34.432	21.5	0	25.709	1			1.78646	0.251994	0.0616086	1.21036	4.3	1	1	2.8016	0.447407		1	7.6	2	2	1.43863	0.157949	2.8169	2	7.6	2	2	1.41457	0.150625	13.603	2
	1483	Tb927.7.1200	hypothetical protein, conserved		48.808	34.8	0	123.61	1	1		1.38303	0.140832	0.0616281	1.21022	19.5	8	8	1.32325	0.121644	13.309	15	22.7	9	9	1.14098	0.057277	19.277	13	19.5	8	8	1.75216	0.243575	7.3004	18
	409	Tb927.10.1590;Tb927.9.15210	ribosomal protein L36, putative;ribosomal protein L36, putative		12.375	47.7	0	14.302	2			1.52036	0.181947	0.062159	1.2065	41.3	5	5	1.33301	0.124833	49.754	10	34.9	4	4	1.25319	0.0980152	11.067	6	34.9	4	4	2.10374	0.322992	15.657	4
	2010	Tb927.9.9520	zinc finger protein family member, putative (ZC3H29)	ZC3H29	37.741	19.7	0	35.691	1			1.42661	0.154304	0.0623273	1.20532	14.5	4	4	1.16058	0.064676	22.029	4	14.5	4	4	1.85743	0.268913	11.9	4	11.3	3	3	1.34686	0.129324	2.6767	3
	691	Tb927.11.13610	hypothetical protein, conserved		15.688	56.2	0	69.167	1			1.41737	0.151484	0.0624014	1.20481	56.2	7	7	1.40249	0.146898	17.648	10	38	5	5	1.12539	0.0513026	13.378	8	32.8	4	4	1.80407	0.256252	28.739	5
	535	Tb927.10.7110	inositol-3-phosphate synthase, putative		58.274	5.1	0	5.5342	1			2.18921	0.340287	0.062959	1.20094	3.2	1	1	2.1238	0.327113		1	3.2	1	1	3.78629	0.578214		1	3.2	1	1	1.30477	0.115535		1
	814	Tb927.11.2690	succinyl-coA:3-ketoacid-coenzyme A transferase, mitochondrial precursor, putative		53.096	54.8	0	323.31	1	1		1.2151	0.0846118	0.0629779	1.20081	47.9	23	23	1.21351	0.0840433	17.009	59	47.9	22	22	1.06487	0.0272956	9.4643	57	47.9	23	23	1.38834	0.142497	12.818	45
	987	Tb927.11.980	Nucleoporin,serine peptidase, Clan SP, family S59, putative (TbNup158)	TbNup158	158.38	32.8	0	260.13	1			1.23795	0.0927047	0.0631443	1.19967	17.3	23	23	1.30163	0.114488	16.182	62	15.3	20	20	1.0507	0.0214797	12.279	54	18.2	23	23	1.38722	0.142146	15.36	49
	494	Tb927.10.4980	ubiquitin-like protein DSK2, putative (DSK2)	DSK2	32.186	13.6	0	74.736	1			1.48039	0.170377	0.0632145	1.19918	13.6	3	3	1.25469	0.0985364	6.82	3	13.6	3	3	1.28259	0.10809	33.31	3	13.6	3	3	2.01607	0.304505	31.17	3
	156	Tb927.7.4900;Tb11.v5.0171	5'-3' exonuclease XRNA, putative;5'-3' exonuclease XRNA, putative,exoribonuclease 1, putative (XRNA)	XRNA	158.67	4.7	0	7.8584	2			1.35223	0.131051	0.0634452	1.1976	2.8	3	3	1.6313	0.212534	19.009	5	2.8	3	3	1.08408	0.0350608	2.0649	4	3.4	4	4	1.39816	0.145557	14.132	5
	645	Tb927.11.11370;Tb927.11.11360	receptor for activated C kinase 1 (RACK1);receptor for activated C kinase 1 (RACK1)	RACK1;RACK1	34.69	30.5	0	73.386	2			1.60767	0.206196	0.063466	1.19746	30.5	7	7	1.12653	0.051743	11.976	10	27	6	6	2.12886	0.328147	16.208	9	27	7	7	1.7326	0.238698	5.6968	9
	449	Tb927.10.280	cytochrome oxidase subunit VI (COXVI)	COXVI	19.154	12.7	0	8.9571	1	1		1.84962	0.267083	0.0636179	1.19642	12.7	2	2	2.33452	0.368197	3.4454	2	12.7	2	2	1.13734	0.0558898	4.7388	2	6.3	1	1	2.38322	0.377163		1
	393	Tb927.10.1510	NOT1 (NOT1)	NOT1	259.12	34.9	0	321.51	1			1.36032	0.133641	0.0636268	1.19636	22.6	43	43	1.35947	0.133369	20.051	68	17.2	32	32	1.10211	0.0422241	15.692	60	21	39	39	1.68008	0.225329	41.938	63
	473	Tb927.10.3650	NADH-dependent fumarate reductase, putative		133.53	41.2	0	323.31	1	1		1.21468	0.0844627	0.0636646	1.1961	37.7	44	41	1.11812	0.0484869	19.639	61	31	35	32	1.13153	0.0536674	15.246	57	36	42	39	1.41656	0.151234	22.664	56
	1267	Tb927.5.1030	Iron-sulfur assembly protein 2 (Isa2)	Isa2	19.07	43.9	0	69.997	1	1		1.28275	0.108142	0.0636818	1.19599	22.5	3	3	1.09713	0.0402595	3.9692	4	27.2	4	4	1.25008	0.0969364	12.247	4	34.7	5	5	1.53897	0.187231	25.762	7
	1379	Tb927.6.1860	conserved protein		30.977	9.5	0	5.6697	1	1		1.64972	0.21741	0.0643391	1.19152	9.5	2	2	1.37027	0.136807	1.8207	2	9.5	2	2	1.33349	0.12499	20.216	2	9.5	2	2	2.45716	0.390434	0.96147	2
	174	Tb927.7.4550;Tb11.v5.0268	60S ribosomal protein-like, putative;60S ribosomal protein-like		19.423	54.6	0	71.525	2	1		1.34905	0.130028	0.0643926	1.19116	54.6	7	6	1.24404	0.094834	7.3695	10	54.6	7	6	1.15672	0.0632269	9.7716	12	19.1	3	3	1.70617	0.232023	2.6245	4
	326	Tb927.10.12430	hypothetical protein, conserved		73.017	5.9	0	4.7992	1			1.67916	0.225092	0.0646505	1.18943	5.9	3	3	1.70418	0.231515	20.429	4	3.7	2	2	1.16483	0.0662615	19.616	3	2.5	1	1	2.38507	0.377501		1
	1317	Tb927.5.3090	hypothetical protein, conserved		11.655	35.6	0	19.996	1	1		1.67834	0.22488	0.0648049	1.18839	24.8	2	2	1.50818	0.178453	7.0029	5	35.6	3	3	1.8677	0.271306	22.006	4	0	0	0				0
	166	Tb927.5.295b;Tb11.v5.0214	retrotransposon hot spot (RHS) protein, putative;retrotransposon hotspot (RHS) protein 1		95.127	49.6	0	323.31	2	1		1.37849	0.139404	0.0648578	1.18804	47.2	34	23	1.52267	0.182606	16.183	61	35.7	26	17	1.06834	0.0287106	16.211	43	34.7	26	17	1.61026	0.206895	27.829	37
	192	Tb11.v5.0485;Tb927.10.9280	hypothetical protein, conserved;hypothetical protein, conserved		101.8	6	0	13.344	2	1		1.38715	0.142123	0.0649044	1.18773	2.4	2	2	1.07108	0.0298237	11.752	2	1.3	1	1	1.63776	0.214249		1	3.8	3	3	1.52158	0.182295	38.304	5
	1418	Tb927.6.3570	tubulin-tyrosine ligase-like protein, conserved		71.692	22.3	0	84.444	1	1		1.26199	0.101057	0.0651933	1.1858	10.7	6	6	1.27289	0.104791	13.461	7	10.7	6	6	1.06904	0.0289935	14.176	7	13.3	7	7	1.47702	0.169388	33.033	10
	1060	Tb927.3.1200	hypothetical protein, conserved		83.763	10	0	64.428	1			1.75988	0.245482	0.0656195	1.18297	6.6	4	4	1.94259	0.288382	16.633	4	3.8	2	2	1.13952	0.0567222	4.0856	3	5	3	3	2.46231	0.391342	15.593	5
	1905	Tb927.9.1700	hypothetical protein, conserved		67.667	30.9	0	323.31	1			1.24352	0.0946511	0.0656469	1.18279	28.6	13	13	1.24342	0.0946183	17.248	28	25.5	11	11	1.06799	0.0285691	16.107	26	30.9	14	14	1.44799	0.160766	19.351	35
	1683	Tb927.8.2290	hypothetical protein, conserved		23.428	4.6	0.0011357	2.3177	1			1.96681	0.293762	0.0659033	1.18109	4.6	1	1	1.70631	0.232057		1	4.6	1	1	2.26708	0.355467		1	0	0	0				0
	1246	Tb927.4.4910	3,2-trans-enoyl-CoA isomerase, mitochondrial precursor, putative		45.333	30.8	0	124.29	1	1		1.18698	0.0744446	0.0659282	1.18093	30.8	11	8	1.30449	0.115441	7.134	37	30.8	11	8	1.03701	0.0157831	4.8161	19	28.5	10	7	1.23626	0.0921095	9.1868	15
	1932	Tb927.9.3600	hypothetical protein, conserved		35.242	26.9	0	36.801	1			1.5433	0.18845	0.0659604	1.18072	24.7	6	3	2.06428	0.314769	22.671	3	24.7	7	4	1.12575	0.0514416	10.131	4	24.7	7	4	1.58176	0.199139	12.785	4
	1765	Tb927.8.6190	hypothetical protein, conserved		9.6682	62.1	0	63.585	1	1		1.41285	0.150096	0.0659611	1.18071	62.1	8	8	1.52698	0.183834	27.177	10	34.5	4	4	1.07707	0.032242	10.983	8	51.7	3	3	1.71479	0.234211	16.86	3
	585	Tb927.10.9350	hypothetical protein, conserved		94.28	5.4	0	5.4075	1	1		1.53979	0.187461	0.066071	1.17999	4.4	3	3	1.20959	0.082637	12.544	4	4.4	3	3	1.39582	0.14483	20.209	6	4.4	3	3	2.1623	0.334917	6.3903	2
	1558	Tb927.7.3750	TFIIF-stimulated CTD phosphatase, putative		22.571	37.4	0	22.769	1	1		1.49596	0.174919	0.0662767	1.17864	31.8	5	5	1.7479	0.242516	25.154	6	31.8	5	5	1.07917	0.0330882	15.197	7	26.8	4	4	1.77482	0.249153	9.3147	5
	1360	Tb927.5.930;Tb11.v5.0613;Tb927.11.6730	NADH-dependent fumarate reductase, putative;hypothetical protein;NADH-dependent fumarate reductase (FRDg)	FRDg	123.69	25.6	0	309.15	3			1.25635	0.0991116	0.0663589	1.1781	18	20	6	1.0471	0.0199892	51.923	12	18	20	6	1.33674	0.126048	9.4851	8	18	20	6	1.41677	0.151298	10.038	15
	1782	Tb927.8.680	KREPA5,RNA-editing complex protein (KREPA5)	KREPA5	19.083	24.9	0	5.778	1	1		2.03263	0.308058	0.066391	1.17789	5.9	1	1	1.22274	0.0873348		1	11.8	2	2	3.31396	0.520347	63.046	2	11.8	2	2	2.07249	0.316492		1
	500	Tb927.10.5120	KREPA6,RNA-editing complex protein (KREPA6)	KREPA6	18.09	32.3	0	62.416	1	1		1.26053	0.100552	0.0665845	1.17663	31.1	6	6	1.17423	0.0697547	5.5818	5	31.1	6	6	1.12287	0.0503276	10.58	6	31.1	6	6	1.51906	0.181575	6.2438	6
	1890	Tb927.9.14480	dynein-associated protein, putative		11.13	56.1	0	8.6638	1			1.20886	0.0823759	0.0666666	1.17609	56.1	3	3	1.0384	0.0163661	4.3458	3	56.1	3	3	1.27392	0.105142	4.9031	3	56.1	3	3	1.33543	0.12562	59.161	3
	696	Tb927.11.13750	Ras-related protein Rab4 (RAB4)	RAB4	22.057	48.5	0	24.851	1			1.2998	0.113878	0.0666794	1.17601	41.9	7	6	1.12312	0.0504276	7.3354	6	34.3	6	5	1.22196	0.0870554	9.3977	8	41.9	7	6	1.60011	0.20415	13.621	6
	983	Tb927.11.9720	40S ribosomal protein S27, putative		9.6302	61.6	0	67.002	1			1.49881	0.175748	0.0667606	1.17548	58.1	4	4	1.42701	0.154426	5.5469	14	58.1	4	4	1.15819	0.063779	12.422	12	58.1	4	4	2.03722	0.309038	9.3157	13
	641	Tb927.11.11130	hypothetical protein, conserved		20.053	11.2	0	10.344	1	1		1.44272	0.159182	0.0667758	1.17538	4.7	1	1	1.55982	0.193074		1	0	0	0				0	4.7	1	1	1.33441	0.12529		1
	1376	Tb927.6.1700	hypothetical protein, conserved		22.082	11.1	0.0083247	1.5642	1	1		1.83772	0.26428	0.0667927	1.17527	5.3	1	1	3.0068	0.478105		1	5.3	1	1	1.3642	0.134878		1	5.3	1	1	1.51307	0.179858		1
	1171	Tb927.4.1300	amidinotransferase, putative		42.015	39.6	0	110.13	1			1.27179	0.104416	0.0668484	1.17491	26.5	9	9	1.18217	0.0726801	24.547	10	26.2	8	8	1.12683	0.0518593	6.4804	14	31.3	9	9	1.54422	0.18871	10.448	9
	1269	Tb927.5.1090	threonyl-tRNA synthetase, putative		90.983	11.8	0	22.813	1	1		1.62389	0.210556	0.0669202	1.17444	6.4	4	4	2.06334	0.314571	15.106	4	3.9	2	2	1.09678	0.040121	17.968	2	6.1	4	4	1.89223	0.276974	19.063	5
	1877	Tb927.9.1380	hypothetical protein, conserved		42.439	44.6	0	79.377	1	1		1.4141	0.150481	0.0670182	1.17381	27.2	9	9	1.62911	0.211949	30.757	13	29.6	10	10	1.06556	0.0275787	33.194	12	29.6	10	10	1.62898	0.211916	11.502	14
	1454	Tb927.6.4770	protein mkt1, putative (MKT1)	MKT1	83.306	18	0	66.391	1			1.29269	0.111495	0.0672921	1.17204	9.8	7	7	1.04784	0.0202965	10.635	7	7.2	5	5	1.44764	0.160662	5.6389	4	9.8	7	7	1.42405	0.153527	19.281	7
	1950	Tb927.9.5320	nucleolar RNA binding protein, putative		46.864	37.7	0	242.5	1			1.38519	0.141509	0.0674309	1.17114	27.4	9	9	1.52854	0.184277	20.275	9	27.4	9	9	1.06348	0.0267293	28.053	9	27.9	10	10	1.63501	0.213521	13.114	11
	519	Tb927.10.600	hypothetical protein, conserved		62.775	25.9	0	51.867	1	1		1.55749	0.192425	0.0675706	1.17024	12	5	5	1.73117	0.23834	13.406	5	10	4	4	1.09289	0.0385766	14.505	4	13.7	6	6	1.99691	0.30036	5.0867	6
	1015	Tb927.2.3180;Tb11.v5.0782	hypothetical protein, conserved;kinetoplast polyadenylation/uridylation factor 1,mitochondrial RNA binding protein 1 (KPAF1)	KPAF1	114.38	18.4	0	127.25	2	1		1.28242	0.10803	0.06761	1.16999	17.2	14	14	1.55468	0.19164	20.185	20	10.7	9	9	1.09785	0.0405417	12.19	11	17.2	14	14	1.23569	0.0919096	27.51	17
	1865	Tb927.9.13040	hypothetical protein, conserved		46.219	47.7	0	323.31	1	1		1.42186	0.152858	0.0677718	1.16895	25.1	6	6	1.31944	0.120388	9.6096	5	37.8	10	10	1.15856	0.0639171	13.719	10	41.7	11	11	1.88047	0.274268	14.409	12
	353	Tb927.10.13360	Elongation factor Tu, mitochondrial (EF-Tu)	EF-Tu	51.849	44.7	0	213.54	1	1		1.34116	0.12748	0.0680389	1.16724	40.4	18	18	1.35098	0.13065	11.822	62	38.5	17	17	1.08373	0.03492	9.0939	48	40.4	18	18	1.64767	0.21687	22.487	41
	350	Tb927.10.13200;Tb11.v5.0897	hypothetical protein, conserved;hypothetical protein, conserved		102.15	6	0	5.5573	2	1		1.50933	0.178784	0.068097	1.16687	3.1	2	2	1.97784	0.29619	6.3971	3	3.1	2	2	1.5753	0.197362	24.024	2	3.4	2	2	1.10357	0.0427986	18.117	2
	963	Tb927.11.8980	Elongation factor G 2, mitochondrial, putative (EF-G2)	EF-G2	90.047	16.9	0	85.577	1	1		1.44554	0.16003	0.0682642	1.16581	11	6	6	1.16881	0.0677422	12.031	10	12.7	7	7	1.33105	0.124196	9.385	10	11	6	6	1.94157	0.288153	20.372	7
	588	Tb927.10.9430	phosphoribosylpyrophosphate synthetase, putative (PRS)	PRS	40.477	6.4	0	4.4479	1			1.51056	0.179138	0.0682889	1.16565	6.4	2	2	1.49325	0.174133	1.8587	2	6.4	2	2	2.0406	0.309758	19.617	2	6.4	2	2	1.13116	0.0535236	14.41	2
	1219	Tb927.4.3660	hypothetical protein, conserved		54.816	17.7	0	14.627	1			1.43799	0.157756	0.0685465	1.16402	6	2	2	1.68426	0.226409	19.977	2	8.7	3	3	1.06452	0.0271541	27.566	3	8.7	3	3	1.65847	0.219707	15.071	3
	1002	Tb927.2.2130	small GTP-binding protein RAB6, putative		25.385	41.7	0	31.618	1			1.29116	0.110979	0.0692019	1.15988	22.6	5	5	1.04661	0.0197846	18.188	5	26.5	6	6	1.47842	0.169797	6.544	4	19.6	4	4	1.3911	0.143357	7.7202	5
	1326	Tb927.5.3410	hypothetical protein, conserved		30.982	28.1	0	42.564	1	1		1.61677	0.208647	0.0693389	1.15902	20.2	5	5	2.15579	0.333607	43.211	6	20.2	5	5	1.09962	0.041243	6.3524	6	24	6	6	1.78276	0.251092	5.9263	7
	867	Tb927.11.5060	hypothetical protein, conserved		119.59	19.5	0	54.909	1	1		1.30621	0.116013	0.0693542	1.15893	18.5	17	17	1.28097	0.107539	42.129	21	14.5	14	14	1.0883	0.0367495	18.016	16	15.3	14	14	1.59864	0.203751	78.191	14
	762	Tb927.11.1630	hypothetical protein, conserved		93.434	16.8	0	93.386	1	1		1.62276	0.210255	0.0695993	1.15739	13.5	9	9	1.71385	0.233973	35.588	14	13.5	9	9	1.11568	0.0475383	20.854	9	13.5	9	9	2.23488	0.349254	97.364	10
	213	Tb927.10.8650;Tb11.v5.0707	hypothetical protein, conserved;hypothetical protein, conserved		34.723	24.6	0	72.176	2			1.31918	0.120303	0.0697127	1.15669	14.2	4	4	1.04753	0.0201649	13.032	7	14.2	4	4	1.51186	0.179511	7.4234	3	14.2	4	4	1.44955	0.161234	22.907	5
	1614	Tb927.7.620	hypothetical protein, conserved		43.012	17	0	21.669	1	1		1.4435	0.159416	0.0701819	1.15377	11.6	3	3	1.34975	0.130255	37.561	4	9.9	3	3	1.15011	0.0607391	124.55	5	14.7	5	5	1.93756	0.287255	11.502	7
	1471	Tb927.6.850;Tb11.v5.0689	hypothetical protein, conserved;ccr4-not transcription complex subunit 2 (NOT2)	NOT2	37.396	13.3	0	4.5894	2			1.47439	0.168612	0.0702079	1.15361	6.1	2	2	1.7624	0.246105	10.175	2	6.1	2	2	1.70868	0.232661	14.481	2	6.1	2	2	1.06432	0.0270721		1
	700	Tb927.11.13890	hypothetical protein, conserved		30.693	28.7	0	49	1	1		1.26294	0.101384	0.0702333	1.15346	25.4	6	6	1.2713	0.104248	18.782	11	25.4	6	6	1.06209	0.0261627	14.337	8	25.4	6	6	1.49191	0.173742	11.353	8
	1408	Tb927.6.2790;REV__Tb927.6.2790	L-threonine 3-dehydrogenase, putative		36.957	72	0	323.31	2	1		1.27976	0.107129	0.0705614	1.15143	66.6	20	20	1.13436	0.0547519	7.5116	53	68.7	20	20	1.17372	0.0695647	8.4649	56	66.6	20	20	1.57424	0.197071	6.8334	40
	571	Tb927.10.8430	40S ribosomal protein S12, putative		16.061	54.9	0	105.81	1			1.34997	0.130325	0.0705973	1.15121	45.1	6	6	1.1099	0.0452826	13.283	6	47.2	6	6	1.29569	0.1125	8.9355	6	47.2	6	6	1.71077	0.233193	12.967	6
	659	Tb927.11.11830;Tb927.11.11820	40S ribosomal protein S17, putative;40S ribosomal protein S17, putative		16.222	43	0	15.236	2			1.56169	0.193596	0.070649	1.15089	30.3	3	3	1.47284	0.168155	51.794	6	30.3	3	3	1.16557	0.066537	13.241	5	30.3	3	3	2.21869	0.346096	14.295	4
	254	Tb927.1.2990	hypothetical protein, conserved		115.95	15.2	0	38.179	1	1		1.32279	0.12149	0.0707934	1.15001	13.2	11	11	1.29403	0.111944	11.438	12	12.3	10	10	1.09077	0.0377336	7.4195	9	14.4	12	12	1.63981	0.214793	12.161	10
	818	Tb927.11.2920	glycerolphosphate mutase, putative		33.71	8.9	0	3.789	1	1		1.39563	0.144771	0.0709669	1.14894	8.9	3	3	1.30374	0.115191	10.767	3	8.9	3	3	1.13916	0.0565835	5.9646	3	8.9	3	3	1.83037	0.262538	8.8166	3
	1929	Tb927.9.3370	thioredoxin (trx)	trx	12.135	48.6	0	37.409	1	1		1.54324	0.188433	0.0710984	1.14814	29.9	3	3	1.32359	0.121753	6.3335	6	41.1	4	4	1.24775	0.0961269	5.1806	3	29.9	3	3	2.22545	0.347417	8.5266	3
	977	Tb927.11.9610	eukaryotic translation initiation factor 3 subunit 2, putative (eIF-3 beta)	eIF-3 beta	37.736	11.4	0	8.4377	1			2.00397	0.301891	0.0713354	1.1467	3.5	1	1	3.26368	0.513708		1	3.5	1	1	1.17744	0.0709388		1	3.5	1	1	2.09424	0.321027		1
	1453	Tb927.6.4670	MORN repeat-containing protein,CMRP,flagellar component (TbMORN1)	TbMORN1	40.686	49.4	0	105.46	1			1.36135	0.13397	0.0714113	1.14623	28.8	11	11	1.32493	0.122193	16.455	11	28.8	11	11	1.10104	0.0418037	10.849	12	37.2	13	13	1.72948	0.237915	12.902	16
	1452	Tb927.6.4560	hypothetical protein, conserved		47.192	33.9	0	98.868	1	1		1.2881	0.10995	0.0715194	1.14558	25.3	11	11	1.19594	0.0777107	19.529	16	22.4	9	9	1.12214	0.0500489	12.225	15	26	11	11	1.59254	0.20209	6.7873	18
	582	Tb927.10.900	hypothetical protein, conserved		19.158	61.4	0	129.01	1	1		1.32842	0.123336	0.071538	1.14546	49.1	8	8	1.24333	0.0945874	23.58	11	57.9	9	9	1.12287	0.0503276	16.792	11	49.1	8	8	1.67916	0.225093	3.8616	11
	228	Tb927.11.11330;Tb11.v5.1035;Tb11.v5.1034;Tb927.11.11290	heat shock protein 70 (hsp70), putative;heat shock protein 70 (hsp70), putative;heat shock protein 70, putative;heat shock protein 70		71.408	66.7	0	323.31	4			1.42675	0.154348	0.0716864	1.14456	57.6	37	33	1.43203	0.155952	10.024	61	57.6	37	33	1.09572	0.0396999	20.608	63	57.6	37	33	1.85094	0.267392	25.781	55
	1872	Tb927.9.13510;Tb11.v5.0807	ribonuclease, putative;Poly(A)-specific ribonuclease PARN-3 (parn3)	parn3	70.77	23.8	0	34.075	2			1.25049	0.0970789	0.0717763	1.14402	9.1	6	6	1.20933	0.0825454	34.52	10	16.7	9	9	1.08092	0.033793	11.599	14	14.6	8	8	1.49589	0.174898	15.692	14
	1070	Tb927.3.1790	pyruvate dehydrogenase E1 beta subunit, putative		37.566	45.4	0	323.31	1	1		1.26829	0.10322	0.0719542	1.14294	38.5	15	15	1.29724	0.113021	9.3954	18	40.5	16	16	1.05311	0.0224743	9.7952	24	40.5	16	16	1.49336	0.174166	7.8084	19
	1886	Tb927.9.14240;Tb11.v5.0621	hypothetical protein, conserved;Nucleoporin (Nup82)	Nup82	82.445	39.2	0	295.84	2			1.30712	0.116315	0.0720223	1.14253	28.2	18	18	1.14889	0.060277	21.854	51	26.6	17	17	1.18378	0.0732718	13.88	34	27.3	17	17	1.64208	0.215396	10.034	42
	634	Tb927.11.10960	hypothetical protein, conserved		71.772	30.6	0	80.715	1	1		1.33558	0.125668	0.0721898	1.14152	15.1	10	10	1.35615	0.132309	5.1419	27	18.5	12	12	1.07008	0.0294175	7.9738	26	22.9	14	14	1.64164	0.215278	13.355	30
	1519	Tb927.7.2510	endoplasmatic reticulum retrieval protein, putative		21.303	16.5	0	6.2404	1			1.34987	0.130291	0.0722786	1.14099	9.3	2	2	1.21458	0.0844256	1.5762	2	3.8	1	1	1.16187	0.0651587		1	9.3	2	2	1.74296	0.241287	11.63	2
	1058	Tb927.3.1160	hypothetical protein, conserved		27.697	11.3	0	19.041	1			1.62329	0.210396	0.0723561	1.14053	7.3	1	1	1.88661	0.275681		1	7.3	1	1	1.07707	0.032242		1	7.3	1	1	2.10505	0.323263		1
	610	Tb927.11.10150	hypothetical protein, conserved		137.64	21.3	0	306.42	1	1		1.31857	0.120102	0.0724873	1.13974	16.7	17	17	1.26636	0.102558	33.706	30	15.9	16	16	1.09891	0.0409626	25.846	23	17.3	18	18	1.64735	0.216786	18.281	24
	1371	Tb927.6.1440	hypothetical protein, conserved		29.996	53.5	0	84.977	1			1.32888	0.123487	0.0727272	1.1383	49.6	11	11	1.10319	0.04265	9.8591	11	46.5	10	10	1.27156	0.104337	19.939	9	45.3	10	10	1.67292	0.223475	14.911	9
	1549	Tb927.7.3410	centrin, putative		16.552	20.8	0	9.757	1			1.47674	0.169305	0.0728045	1.13784	14.1	3	3	2.06402	0.314715	85.111	3	20.8	5	5	1.26881	0.103397	11.993	6	20.8	5	5	1.22972	0.0898046	14.01	7
	982	Tb927.11.9700	nascent polypeptide associated complex alpha subunit, putative		11.406	37.6	0	59.3	1			1.2353	0.0917733	0.0728071	1.13783	15.8	1	1	1.17563	0.0702695		1	24.8	2	2	1.0883	0.0367495	8.303	3	15.8	1	1	1.47333	0.168301	23.307	2
	703	Tb927.11.13990	GDP-L-fucose synthetase, putative		40.659	55.6	0	218.49	1	1		1.24232	0.0942347	0.0731607	1.13572	45.5	16	16	1.18943	0.0753376	9.5283	32	45.5	16	16	1.08443	0.0352017	10.169	37	48.9	17	17	1.4865	0.172165	9.2553	27
	1474	Tb927.6.950	cysteinyl-tRNA synthetase, putative		89.376	64.6	0	323.31	1	1		1.33701	0.126134	0.07322	1.13537	44.8	38	38	1.39713	0.145238	13.702	72	44.6	38	38	1.05621	0.0237522	15.065	69	49.3	38	38	1.61961	0.209411	14.285	68
	198	Tb927.10.10960;Tb927.10.10950;Tb927.10.10940;Tb927.10.10920;Tb927.10.10910;Tb927.10.10900;Tb927.10.10890;Tb11.v5.0543;Tb927.10.10970;Tb927.10.10980;Tb927.10.10930	Heat shock protein 83, putative;heat shock protein, putative;heat shock protein, putative;heat shock protein, putative;heat shock protein, putative;heat shock protein, putative;heat shock protein, putative;heat shock protein, putative;heat shock protein, putative;heat shock protein, putative;heat shock protein 90, putative		80.763	18.3	0	87.27	11			1.9964	0.300248	0.0732784	1.13502	9.5	6	6	3.19182	0.504039	46.479	8	8	5	5	1.14682	0.0594937	34.9	9	8	5	5	2.17376	0.337211	16.509	5
	1542	Tb927.7.3240	hypothetical protein, conserved		19.285	14.7	0.001663	2.0588	1	1		2.8356	0.452645	0.0733117	1.13483	14.7	2	2	3.80991	0.580914	80.689	2	9.2	1	1	1.17112	0.068602		1	14.7	2	2	5.10999	0.70842	47.475	2
	433	Tb927.10.2230	NADPH:adrenodoxin oxidoreductase, mitochondrial, putative,ferredoxin NADP+ reductase-like protein		65.601	12.5	0	12.868	1	1		1.21253	0.0836909	0.0736233	1.13298	9.2	5	5	1.13495	0.0549767	12.927	7	9.2	5	5	1.09749	0.0404014	10.703	6	9.2	5	5	1.43118	0.155695	17.404	6
	596	Tb927.10.9830	hypothetical protein, conserved		17.194	70.7	0	149.46	1	1		1.20609	0.0813796	0.073721	1.13241	48.4	6	6	1.0873	0.0363484	5.0133	12	61.8	7	7	1.13988	0.0568609	10.737	13	61.8	7	7	1.41556	0.150929	12.126	7
	1644	Tb927.7.850	hypothetical protein, conserved		36.845	18.9	0	84.646	1			1.30033	0.114054	0.0739893	1.13083	12.3	3	3	1.04876	0.020677	13.212	4	15.6	4	4	1.35514	0.131985	16.657	5	18.9	5	5	1.54703	0.189499	3.3609	5
	1047	Tb927.2.560	retrotransposon hot spot protein 4 (RHS4), putative		95.911	5.8	0	3.299	1			2.20851	0.344098	0.0742017	1.12959	4.9	5	1	1.91828	0.282913	8.5185	3	5.8	5	2	4.2524	0.628634	31.036	3	5.8	5	2	1.32053	0.120749	9.7882	3
	517	Tb927.10.5920	hypothetical protein, conserved		85.743	7.1	0.0011167	2.1595	1			2.64579	0.422555	0.0745573	1.12751	1.5	1	1	2.09763	0.32173		1	0	0	0				0	2.9	2	2	3.33718	0.52338	44.629	2
	1490	Tb927.7.1500	nucleotide binding protein, putative (NBP 2)	NBP 2	30.73	18.3	0	101.23	1			1.40645	0.148125	0.0746679	1.12687	18.3	4	4	1.25912	0.100067	11.685	6	18.3	4	4	1.16964	0.0680517	25.85	6	16.6	3	3	1.88911	0.276258	29.987	5
	1352	Tb927.5.570	hypothetical protein, conserved		233.39	36.2	0	323.31	1			1.31451	0.118763	0.0748416	1.12586	19.8	40	40	1.3319	0.124472	42.017	48	25.1	50	50	1.06175	0.026021	48.259	72	17.4	36	36	1.60619	0.205796	22.301	51
	724	Tb927.11.14950	zinc finger protein 2 (ZFP2)	ZFP2	15.767	43.2	0	13.954	1			1.64321	0.215693	0.0751154	1.12427	36	3	3	1.46987	0.16728	2.8666	3	30.2	3	3	1.20636	0.081476	8.9486	2	30.2	3	3	2.5022	0.398323	17.136	2
	881	Tb927.11.5530	hypothetical protein, conserved		29.304	19.1	0	37.182	1	1		1.31363	0.118475	0.0758955	1.11978	8	2	2	1.55409	0.191475	5.4783	2	8	2	2	1.04008	0.0170667	7.318	2	8	2	2	1.40243	0.146883	5.763	2
	1922	Tb927.9.3000	cytidine deaminase, putative		19.171	75.3	0	104.67	1	1		1.58448	0.199886	0.0761572	1.11829	53.8	6	6	1.52198	0.18241	7.6922	12	64.8	7	7	1.13807	0.0561673	16.339	10	64.8	7	7	2.29659	0.361083	12.583	10
	1919	Tb927.9.2600	hypothetical protein, conserved		24.515	55.9	0	105.75	1			1.30966	0.117158	0.0763173	1.11738	32.3	6	6	1.03482	0.0148638	11.442	5	40.6	7	7	1.52654	0.183709	35.592	6	24	4	4	1.422	0.152901	19.273	4
	1717	Tb927.8.3950	hypothetical protein, conserved		102.13	28.3	0	88.643	1			1.36206	0.134197	0.0763848	1.11699	17.7	17	17	1.20344	0.0804235	50.988	20	12.5	11	11	1.17261	0.0691523	35.283	12	23.2	22	22	1.79067	0.253017	17.764	23
	295	Tb927.10.11050	hypothetical protein, conserved		35.053	34	0	40.876	1	1		1.35373	0.131532	0.0766417	1.11553	28.2	11	11	1.60324	0.204998	14.635	15	21.8	9	9	1.03769	0.0160683	17.203	11	25.3	10	10	1.49118	0.173531	41.885	12
	508	Tb927.10.560	40S ribosomal proteins S11, putative		20.087	35.1	0	37.099	1			1.63405	0.213266	0.0766802	1.11532	22.4	4	1	1.09265	0.0384803	13.493	2	22.4	4	1	2.31332	0.364236	13.016	3	28.2	5	1	1.72616	0.237081	12.344	2
	918	Tb927.11.6830	hypothetical protein, conserved		108.83	7.5	0	26.245	1	1		1.24901	0.0965668	0.0768329	1.11445	7.5	6	6	1.51039	0.17909	14.409	6	6.7	5	5	1.08267	0.0344974	7.4076	5	6.7	5	5	1.19155	0.0761129	18.119	5
	623	Tb927.11.10570	hypothetical protein, conserved		39.513	30.6	0	44.678	1	1		1.36646	0.135596	0.0770412	1.11328	28.5	8	8	1.49129	0.173563	5.5945	9	18	5	5	1.04042	0.0172092	10.017	6	30.6	9	9	1.64443	0.216015	9.2191	10
	1629	Tb927.7.6930	ATPase, putative		55.82	45.7	0	119.36	1	1		1.38435	0.141247	0.0771017	1.11294	27.3	14	14	1.23102	0.0902653	39.876	16	32	16	16	1.16668	0.0669503	8.955	29	33.7	17	17	1.84724	0.266524	23.916	20
	459	Tb927.10.3010	hypothetical protein, conserved		133.39	8.1	0	14.442	1			1.24263	0.094343	0.077137	1.11274	3.4	4	4	1.35344	0.13144	3.0231	5	3.4	4	4	1.02412	0.0103502	13.276	8	5.5	6	6	1.38433	0.141239	27.33	8
	1685	Tb927.8.2340	hypothetical protein, conserved		14.02	35.9	0	45.215	1			2.42156	0.384095	0.0772992	1.11183	26.5	3	3	3.67925	0.565759	70.317	5	26.5	3	3	1.09927	0.0411028	202.26	4	26.5	3	3	3.51094	0.545424	200.74	6
	1361	Tb927.5.940	NADH-dependent fumarate reductase, putative		87.388	32.8	0	46.677	1			1.18166	0.072491	0.0775304	1.11053	25.3	21	8	1.09429	0.0391324	12.045	18	24.4	20	7	1.09891	0.0409626	10.36	18	25.3	21	8	1.37208	0.137378	7.6311	17
	1207	Tb927.4.2880	Nucleoporin (TbNup225)	TbNup225	225.59	32.8	0	323.31	1			1.39648	0.145036	0.0775811	1.11024	21.1	35	35	1.47879	0.169907	11.915	60	17.4	29	29	1.05242	0.0221902	33.349	51	21.6	37	37	1.74989	0.243011	14.83	59
	164	Tb927.10.6060;Tb11.v5.0199	universal minicircle sequence binding protein, putative;universal minicircle sequence binding protein (UMSBP), putative,DNA-binding protein HEXBP, putative,zinc finger protein		21.836	86.4	0	255.99	2			1.21026	0.0828803	0.0775925	1.11018	81.2	9	8	1.1465	0.0593747	6.1646	28	81.2	9	8	1.08057	0.033652	9.9018	24	81.2	9	8	1.43092	0.155614	4.7113	18
	1869	Tb927.9.13440	hypothetical protein, conserved		177.37	15.5	0	72.728	1			1.30049	0.114105	0.0776322	1.10996	7.1	10	10	1.25871	0.0999272	18.237	12	6	8	8	1.08022	0.0335111	20.522	10	12.9	17	17	1.61762	0.208878	9.447	17
	309	Tb927.10.11760	pumilio/PUF RNA binding protein 6 (PUF6)	PUF6	93.062	10.7	0	19.514	1			1.69117	0.228187	0.0776612	1.1098	4.3	2	2	1.54967	0.19024	17.967	3	6.5	3	3	1.18341	0.0731348	30.365	5	6.5	3	3	2.63747	0.421187	13.419	5
	1849	Tb927.9.12150	transport protein particle (TRAPP) subunit, putative		23.01	21.8	0	80.482	1			1.73402	0.239055	0.0777866	1.10909	16.8	3	3	1.95557	0.291274	12.358	3	16.8	3	3	1.07847	0.0328061	6.271	3	16.8	3	3	2.4722	0.393084	9.8585	3
	879	Tb927.11.5500	Mitochondrial SSU ribosomal protein, putative,kinetoplast ribosomal PPR-repeat containing protein 1 (KRIPP1)	KRIPP1	94.96	15.4	0	12.848	1	1		1.25016	0.0969667	0.078066	1.10754	12.4	11	11	1.04844	0.0205453	11.484	11	6	6	6	1.25552	0.0988237	9.4389	7	10.2	10	10	1.48433	0.171531	13.675	12
	1022	Tb927.2.3920	hypothetical protein, conserved		18.392	11.2	0	4.3658	1	1		1.11704	0.0480677	0.0780942	1.10738	6.2	1	1	1.08767	0.0364963	11.341	2	6.2	1	1	1.04179	0.0177795		1	6.2	1	1	1.23006	0.0899274	19.147	2
	169	Tb927.10.5340;Tb927.10.5330;Tb11.v5.1060;Tb11.v5.0243	40S ribosomal protein S18, putative;40S ribosomal protein S18, putative;40S ribosomal protein S18, putative;40S ribosomal protein S18, putative (RPS18)	RPS18	17.51	60.1	0	69.79	4			1.29455	0.112119	0.078134	1.10716	49	10	10	1.36717	0.135824	28.76	29	49.7	11	11	1.03599	0.0153548	10.576	24	54.2	11	11	1.53172	0.185179	20.058	26
	1840	Tb927.9.11720	Iron-sulfur cluster assembly protein		19.436	69.4	0	323.31	1	1		1.31375	0.118511	0.078506	1.1051	64.4	13	13	1.21488	0.0845327	7.5509	16	63.3	12	12	1.11604	0.0476779	7.0488	15	64.4	12	12	1.67234	0.223323	8.9922	16
	1543	Tb927.7.3270	hypothetical protein, conserved		90.386	36.1	0	185.75	1	1		1.26765	0.102999	0.0785492	1.10486	24.9	19	19	1.27978	0.107135	13.182	42	22.8	18	18	1.0483	0.0204844	22.78	32	26.1	21	21	1.51837	0.181378	31.749	37
	1526	Tb927.7.2700	NADH-cytochrome b5 reductase, putative (B5R)	B5R	31.856	74.6	0	224.52	1	1		1.33727	0.126218	0.0786088	1.10453	67.6	16	16	1.40125	0.146515	33.686	41	67.6	17	17	1.04453	0.018919	10.587	32	59.6	14	14	1.63388	0.21322	8.1926	33
	1534	Tb927.7.2980;Tb927.7.3020	hypothetical protein, conserved;hypothetical protein, conserved		21.242	70.5	0	182.3	2	1		1.24221	0.0941967	0.0790995	1.10183	45.3	8	8	1.06123	0.0258085	2.8493	23	50	10	10	1.21357	0.0840642	74.096	24	61.6	11	11	1.48839	0.172717	4.9933	21
	1766	Tb927.8.620	KREPA3,RNA-editing complex protein MP42 (KREPA3)	KREPA3	42.267	10.2	0	7.8289	1	1		1.76892	0.247707	0.0791121	1.10176	7.9	3	3	1.84135	0.265137	33.191	4	7.9	3	3	1.10923	0.0450235	37.684	4	7.9	3	3	2.70995	0.432961	13.789	4
	462	Tb927.10.3200	U2 splicing auxiliary factor, putative (U2AF35)	U2AF35	29.114	15.4	0	3.5614	1			1.35728	0.13267	0.0792485	1.10101	6.5	1	1	1.28405	0.108581	16.194	2	6.5	1	1	1.10282	0.0425042		1	6.5	1	1	1.76574	0.246926		1
	538	Tb927.10.7280	pre-mRNA splicing factor ATP-dependent RNA helicase, putative,RNA helicase, putative		121.24	4.6	0	17.98	1			1.28898	0.110246	0.0793113	1.10067	1.1	1	1	1.20835	0.082194	21.982	2	0	0	0				0	2.4	2	2	1.37499	0.138299	9.547	3
	1916	Tb927.9.2270	hypothetical protein, conserved		78.354	38.3	0	323.31	1	1		1.36552	0.135299	0.0794096	1.10013	35.9	17	17	1.40125	0.146515	28.916	30	34.2	17	17	1.05587	0.0236102	14.488	26	37	19	19	1.72097	0.235773	9.3226	30
	1201	Tb927.4.2530	hypothetical protein, conserved		16.835	24.1	0	130.19	1			1.36748	0.135921	0.079565	1.09928	24.1	3	3	1.27275	0.104744	37.775	4	24.1	3	3	1.11639	0.0478175	1.9019	4	24.1	3	3	1.79971	0.255202	1.4806	4
	1485	Tb927.7.1270;Tb927.7.1250	hypothetical protein, conserved;hypothetical protein, conserved		35.715	39.6	0	146.67	2			1.31776	0.119836	0.0799059	1.09742	28.4	9	9	1.12193	0.0499647	12.438	26	28.4	9	9	1.20749	0.081885	9.0852	33	28.4	9	9	1.68911	0.227658	8.7288	31
	1713	Tb927.8.3560	DNA repair and recombination helicase protein PIF5 (PIF5)	PIF5	102.46	13.7	0	30.132	1	1		1.37216	0.137404	0.0800968	1.09638	7.9	6	6	1.08482	0.0353574	19.757	15	10.8	8	8	1.33349	0.12499	43.956	19	2.4	2	2	1.78593	0.251865	6.7826	3
	587	Tb927.10.9400	branch point binding protein, putative		31.63	11.4	0	3.7235	1			1.12778	0.0522249	0.0802426	1.0956	3	1	1	1.25889	0.0999892	6.9327	2	5.9	2	2	1.06348	0.0267293		1	5.9	2	2	1.07141	0.0299563		1
	712	Tb927.11.14380	kinetoplast polyadenylation/uridylation factor 2 (KPAF2)	KPAF2	72.496	13.1	0	101.89	1	1		1.39251	0.1438	0.0805729	1.09381	6.1	3	3	1.11746	0.0482332	13.079	7	9.3	4	4	1.29648	0.112767	14.049	10	13.1	6	6	1.8638	0.270399	14.568	11
	1283	Tb927.5.1700	replication Factor A 28 kDa subunit, putative		27.593	12.9	0	28.378	1			1.47001	0.16732	0.0806614	1.09333	9	2	2	1.08393	0.0350026	4.0399	2	8.2	2	2	1.46493	0.165815	9.0228	2	9	2	2	2.00051	0.301141	1.8229	2
	995	Tb927.11.9980	2-oxoglutarate dehydrogenase E1 component, putative		112.95	75.9	0	323.31	1	1		1.35661	0.132455	0.0809894	1.09157	69.2	69	69	1.36822	0.136157	9.8139	224	60.9	58	58	1.05932	0.0250289	19.303	212	66.4	63	63	1.72258	0.236181	17.918	194
	210	Tb927.10.8230;Tb11.v5.0668	protein disulfide isomerase;protein disulfide isomerase,bloodstream- specific protein 2 precursor		55.579	32	0	83.468	2			1.29645	0.112757	0.0810718	1.09113	12.9	6	6	1.19977	0.0790969	9.6124	6	10.5	5	5	1.10781	0.044464	7.0461	5	12.9	6	6	1.63949	0.214709	7.6156	6
	1826	Tb927.9.10770	Polyadenylate-binding protein 2 (Poly(A)-binding protein 2) (Poly(A)-binding protein II) (PABII) (Polyadenylate-binding nuclear protein 1) (Nuclear poly(A)-binding protein 1) (PABP2), putative (PABP2)	PABP2	62.147	65.8	0	323.31	1			1.35107	0.130679	0.0810845	1.09106	55.7	26	26	1.24864	0.0964372	7.8064	47	55.7	27	27	1.11639	0.0478175	8.6975	64	55.7	27	27	1.76922	0.247782	10.39	48
	1830	Tb927.9.11230	calmodulin-like protein, putative,EF hand containing protein		15.86	17	0	6.9455	1			1.24541	0.0953125	0.0812019	1.09043	5.7	1	1	1.08871	0.0369106		1	5.7	1	1	1.51852	0.181421		1	5.7	1	1	1.16844	0.0676062		1
	201	Tb927.10.7100;Tb11.v5.0580	delta-6 fatty acid desaturase, putative;delta-4 fatty acid desaturase		47.965	22.6	0	49.112	2			1.0822	0.0343084	0.0813291	1.08975	18.8	6	6	1.09164	0.0380804	8.0566	15	16.4	5	5	1.01201	0.00518438	9.0832	12	16.4	5	5	1.14726	0.0596603	7.2072	8
	1441	Tb927.6.4230	hypothetical protein, conserved		55.213	26.6	0	50.548	1			1.42676	0.154351	0.0816015	1.0883	13.4	6	6	1.04022	0.0171249	36.986	7	17.2	7	7	1.80822	0.257252	27.845	12	19	8	8	1.54411	0.188677	25.245	10
	1315	Tb927.5.3010;Tb11.v5.0691	hypothetical protein, conserved;MRB1-associated protein, putative,guide RNA binding protein, putative (mrb3010)	mrb3010	57.748	41.7	0	181.84	2	1		1.33622	0.125877	0.0817832	1.08734	28.5	13	13	1.08852	0.0368366	7.9403	18	30.8	15	15	1.27392	0.105142	9.1885	19	32.9	16	16	1.7205	0.235654	10.548	20
	613	Tb927.11.10220	hypothetical protein, conserved		12.738	28.8	0	9.8772	1			1.93702	0.287135	0.081891	1.08676	16.9	2	2	3.04312	0.483319	14.508	2	16.9	2	2	1.07917	0.0330882	21.51	3	9.3	1	1	2.21308	0.344996		1
	1253	Tb927.4.520	hypothetical protein, conserved		23.602	26.1	0	103.9	1	1		1.36732	0.135869	0.0820408	1.08597	24.6	4	4	1.30967	0.117161	32.028	5	24.6	4	4	1.08936	0.0371714	16.547	7	24.6	4	4	1.79174	0.253274	19.416	6
	617	Tb927.11.10340	Serine/threonine-protein phosphatase PGAM5, mitochondrial, putative,phosphoglycerate mutase family member 5, putative (pgam5)	pgam5	33.783	27.6	0	31.205	1	1		1.30446	0.115432	0.0821245	1.08553	22.7	6	6	1.05028	0.0213065	16.059	10	22.7	6	6	1.31208	0.117961	6.9489	13	22.7	6	6	1.61075	0.207028	16.213	8
	591	Tb927.10.9650;Tb11.v5.0399	hypothetical protein, conserved;hypothetical protein, conserved		152.97	36.3	0	323.31	2			1.33003	0.123861	0.0821972	1.08514	26.3	30	30	1.29659	0.112802	14.665	67	21.9	26	26	1.07183	0.0301242	9.8708	59	26.9	30	30	1.69299	0.228655	13.958	60
	1263	Tb927.4.890	small nuclear ribonucleoprotein SmD3, putative (SmD3)	SmD3	12.363	28.7	0	37.253	1			1.72044	0.235638	0.0822167	1.08504	28.7	2	2	1.49068	0.173384	3.3531	2	0	0	0				0	13	1	1	1.9856	0.297892	9.572	2
	976	Tb927.11.9590	S-adenosylhomocysteine hydrolase, putative		48.447	8.7	0	4.2156	1			2.98674	0.475197	0.0826624	1.08269	3	1	1	2.23327	0.348941		1	0	0	0				0	3	1	1	3.99441	0.601453		1
	1996	Tb927.9.8410	chaperone protein DNAj, putative		35.594	63.8	0	323.31	1	1		1.3434	0.128205	0.0826731	1.08264	55.4	19	19	1.31416	0.118649	15.333	56	55.4	18	18	1.07078	0.0297002	7.394	54	51.8	16	16	1.72292	0.236265	7.8739	37
	1132	Tb927.3.4790;Tb927.3.4750	aminopeptidase, putative,metallo-peptidase, Clan MA(E) Family M1;aminopeptidase, putative,metallo-peptidase, Clan MA(E) Family M1		97.251	26.3	0	101.93	2			1.10204	0.042196	0.0830675	1.08057	8.5	7	7	1.20394	0.0806066	5.1269	9	8.4	7	7	1.07392	0.0309717	23.219	8	7.9	7	7	1.03517	0.0150097	11.899	8
	541	Tb927.10.7380	hypothetical protein, conserved		39.706	15.2	0	21.707	1	1		1.25432	0.0984085	0.0831576	1.0801	12.6	4	4	1.21986	0.0863083	25.266	4	10	3	3	1.06002	0.0253123	26.023	3	15.2	5	5	1.52618	0.183605	7.0759	5
	761	Tb927.5.1110;Tb927.11.16280	60S ribosomal protein L2, putative,60S ribosomal protein L8, putative;60S ribosomal protein L2, putative,60S ribosomal protein L8, putative		28.314	16.9	0	4.095	2			1.53354	0.185696	0.0833674	1.079	10.8	4	4	1.81896	0.259824	20.159	4	8.1	3	3	1.02818	0.012068	1.3699	4	5.4	2	2	1.9284	0.285196	16.13	4
	176	Tb927.10.6300;Tb11.v5.0276	hypothetical protein, conserved;hypothetical protein, conserved		50.038	13.6	0	15.55	2	1		1.28366	0.108449	0.0835176	1.07822	10.8	4	4	1.27398	0.105163	7.6864	5	7.6	3	3	1.05173	0.0219061	2.9577	5	10.8	4	4	1.57862	0.198278	5.3217	5
	1274	Tb927.5.1240	hypothetical protein, conserved		39.438	32.1	0	200.84	1	1		1.18445	0.0735167	0.0837873	1.07682	28.4	7	7	1.15451	0.0623995	6.0654	8	24.4	5	5	1.04692	0.0199154	14.625	5	20.7	5	5	1.37479	0.138235	8.7326	5
	2018	Tb927.9.9860	hypothetical protein, conserved		79.857	20	0	64.113	1			1.51438	0.180235	0.0838039	1.07674	7.8	5	5	1.69934	0.230279	8.2173	6	5.8	4	4	1.03463	0.0147838	8.3109	4	5.8	4	4	1.97534	0.295641	15.231	4
	492	Tb927.10.4850	hypothetical protein, conserved		51.34	16.9	0	88.065	1	1		1.30239	0.11474	0.0839085	1.07619	13.3	4	4	1.32867	0.123418	2.4274	4	14.8	5	5	1.04008	0.0170667	11.946	5	11.7	4	4	1.59858	0.203735	8.5741	4
	1393	Tb927.6.2340;Tb927.6.2280	hypothetical protein, conserved;hypothetical protein, conserved		16.282	32.4	0	5.48	2			1.38775	0.142312	0.0841725	1.07483	32.4	4	4	1.67819	0.22484	7.0268	7	23	3	3	1.02142	0.00920381	3.5178	5	13.7	2	2	1.55917	0.192893	17.864	2
	1800	Tb927.8.7770	hypothetical protein, conserved		60.341	38.3	0	226.44	1	1		1.24253	0.0943059	0.084239	1.07449	22.2	8	8	1.29608	0.112631	18.995	14	23.8	9	9	1.02243	0.00963388	9.8044	16	30.9	12	12	1.44762	0.160653	5.9059	19
	1255	Tb927.4.5350	3-methylcrotonyl-CoA carboxylase, pseudogene, putative (pseudogene),3-methylcrotonyl-CoA carboxylase, point mutation		73.856	24.9	0	20.43	1	1		1.28859	0.110116	0.0843933	1.07369	18.6	12	3	1.01496	0.00644885	11.996	4	18.6	12	3	1.48147	0.170694	3.4451	5	23.5	15	3	1.423	0.153206	9.6303	4
	1959	Tb927.9.5890	solanesyl-diphosphate synthase, putative,trans-octaprenyltranstransferase		39.253	80.5	0	323.31	1	1		1.28419	0.108631	0.0844129	1.07359	71.3	25	25	1.25863	0.0998964	14.069	44	69.4	24	24	1.0576	0.0243196	11.089	53	71.6	26	26	1.59102	0.201676	11.508	49
	988	Tb927.11.9800	hypothetical protein, conserved		39.417	14.7	0	21.078	1			1.30487	0.115566	0.0844794	1.07325	6.5	2	2	1.04464	0.0189657	10.745	2	6.5	2	2	1.31651	0.119423		1	7.6	2	2	1.61552	0.208311	10.893	2
	680	Tb927.11.13140	cytochrome oxidase subunit X (COXX)	COXX	13.672	30.2	0	14.331	1	1		1.47407	0.168517	0.0845415	1.07293	23.3	3	3	1.37816	0.139299	6.8466	5	23.3	3	3	1.11496	0.0472592	14.065	5	23.3	3	3	2.08445	0.318991	4.5594	3
	878	Tb927.11.550	hypothetical protein SCD6.10		31.292	53.2	0	182.23	1			1.3258	0.122477	0.0846229	1.07251	50	10	10	1.41426	0.150529	77.89	13	50	10	10	1.02547	0.010923	9.8405	12	50	10	10	1.60686	0.205979	20.438	11
	1670	Tb927.8.1880	hypothetical protein, conserved		22.189	48.4	0	58.643	1	1		1.29564	0.112485	0.0854598	1.06824	37.9	7	7	1.10078	0.0416993	19.905	7	48.4	8	8	1.19692	0.0780633	9.3543	9	40.5	6	6	1.65079	0.217692	11.223	6
	145	Tb927.11.18680;Tb11.0845	dynein light chain LC8, putative,chrXI additional, unordered contigs (DYNLL2);dynein light chain LC8, putative (DYNLL1)	DYNLL2;DYNLL1	10.429	51.1	0	46.166	2			1.43322	0.156313	0.0854699	1.06819	51.1	6	6	1.34247	0.127904	6.5965	16	51.1	6	6	1.10602	0.0437644	4.4109	10	51.1	5	5	1.98277	0.297271	13.679	7
	821	Tb927.11.2990	KREPB4,RNA-editing complex protein (KREPB4)	KREPB4	46.39	9.7	0	59.18	1	1		1.21771	0.0855436	0.0855317	1.06787	7.2	2	2	1.30562	0.115816	18.747	2	7.2	2	2	1.011	0.00475299	3.5131	2	7.2	2	2	1.36792	0.136061	40.977	2
	487	Tb927.10.430	hypothetical protein, conserved		41.585	18	0	30.524	1	1		1.45986	0.16431	0.0858021	1.0665	15.5	6	6	1.45858	0.16393	20.347	6	13.1	5	5	1.06765	0.0284277	31.96	5	9.7	4	4	1.9979	0.300573	21.618	4
	1829	Tb927.9.11120	hypothetical protein, conserved		72.949	12.3	0	16.717	1	1		1.29106	0.110948	0.0859221	1.0659	8.5	6	6	1.56796	0.195335	12.356	6	8.3	5	5	1.03021	0.0129261	18.282	4	8.5	6	6	1.33224	0.124582	6.5032	6
	1151	Tb927.3.720	zinc finger protein 3,ZFP family member, putative (ZFP3)	ZFP3	14.168	28.5	0	6.2991	1			1.47425	0.168571	0.0859965	1.06552	23.1	2	2	1.52101	0.182131		1	6.9	1	1	1.05311	0.0224743		1	6.9	1	1	2.00035	0.301106		1
	1384	Tb927.6.2140	hypothetical protein, conserved		28.771	57.7	0	116.92	1	1		1.39295	0.143936	0.0864418	1.06328	41.2	9	9	1.30887	0.116895	9.9262	12	41.2	9	9	1.09643	0.0399806	10.274	14	37.1	8	8	1.88335	0.274931	11.369	13
	1071	Tb927.3.1810	hypothetical protein, conserved		36.117	26.1	0	38.649	1	1		1.36933	0.136507	0.0865635	1.06266	21.5	5	5	1.26145	0.100871	35.304	8	21.5	5	5	1.10888	0.0448837	2.2956	9	21.5	5	5	1.83556	0.263768	5.8732	6
	233	Tb927.1.120	retrotransposon hot spot protein 4 (RHS4), putative		98.024	36.2	0	323.31	1			1.34197	0.127742	0.0867999	1.06148	32	26	8	1.50168	0.176577	10.987	21	32	26	8	1.01268	0.0054719	8.2849	16	31.9	25	8	1.5892	0.201178	9.372	21
	1973	Tb927.9.7080	hypothetical protein, conserved		13.925	47.6	0	87.845	1			1.26335	0.101524	0.0870412	1.06028	38.1	4	4	1.08367	0.034899	9.4739	7	38.9	4	4	1.18191	0.072586	11.985	8	44.4	5	5	1.5743	0.197087	13.008	6
	232	Tb927.1.1000	developmentally regulated phosphoprotein		47.206	30.5	0	138.77	1	1		1.41442	0.150578	0.0870982	1.05999	21.2	7	7	1.37172	0.137267	19.823	10	11.2	4	4	1.07602	0.0318186	9.0359	6	17.9	6	6	1.91712	0.282649	2.0156	10
	224	Tb927.9.3590;Tb11.v5.0904	glutaredoxin-like protein, putative;monothiol glutaredoxin, putative		20.43	34.8	0	72.99	2	1		1.21081	0.0830768	0.0871074	1.05994	22.8	3	3	1.05825	0.02459	8.2887	4	29.3	4	4	1.16077	0.0647449	3.4048	5	29.3	4	4	1.44509	0.159895	9.6696	5
	1529	Tb927.7.2760	hypothetical protein, conserved		31.986	18.7	0	9.9858	1	1		1.40692	0.148268	0.0871598	1.05968	11.9	4	4	1.04979	0.0211015	7.6232	5	7.6	3	3	1.42795	0.154713	0.83133	3	18.7	6	6	1.85776	0.268991	5.6008	7
	566	Tb927.10.8210	KREPA2,RNA-editing complex protein (KREPA2)	KREPA2	62.912	16.4	0	54.214	1	1		1.79292	0.253561	0.0872015	1.05948	14	6	6	2.72715	0.43571	16.314	7	10.2	5	5	1.0483	0.0204844	28.574	7	12.8	5	5	2.01598	0.304487	41.983	6
	544	Tb927.10.7430	GTP-binding protein, putative		51.559	23.1	0	54.972	1	1		1.28997	0.11058	0.0872051	1.05946	21.2	6	6	1.30107	0.114301	8.065	15	21.2	6	6	1.03803	0.016211	11.671	11	21.2	6	6	1.58938	0.201228	12.215	11
	1860	Tb927.9.12770	hypothetical protein, conserved		116.54	9.9	0	100.98	1	1		1.24099	0.0937687	0.0873297	1.05884	7.4	6	6	1.28349	0.108394	5.1	16	7.4	6	6	1.02074	0.00891703	8.2785	13	9	7	7	1.4588	0.163995	6.8798	15
	1823	Tb927.9.10630	hypothetical protein, conserved		28.977	64.7	0	323.31	1	1		1.27485	0.105459	0.0874712	1.05814	46.2	10	10	1.11245	0.0462804	18.111	25	43.6	9	9	1.15598	0.0629506	7.4355	24	46.2	10	10	1.61118	0.207145	8.5905	26
	1645	Tb927.7.870	hypothetical protein, conserved		40.532	28.7	0	42.352	1	1		1.20013	0.0792296	0.0876105	1.05744	17.9	6	6	1.0399	0.0169936	13.486	7	19	6	6	1.17856	0.0713507	13.139	7	21.5	7	7	1.41041	0.149344	13.712	10
	413	Tb927.10.1610	hypothetical protein, conserved		16.358	38.1	0	62.107	1			1.13454	0.0548215	0.0877011	1.05699	31.3	3	3	1.21586	0.0848844	9.187	3	19.7	2	2	1.19616	0.0777899	7.9923	2	12.2	1	1	1.00413	0.00179009		1
	123	Tb927.5.4420;Tb05.5K5.70	nucleolar RNA helicase II, putative,nucleolar RNA helicase Gu, putative,BAC from homologous region on chr5;nucleolar RNA helicase II, putative,nucleolar RNA helicase Gu, putative		68.786	49.2	0	206.09	2			1.30375	0.115194	0.088009	1.05547	44.1	22	22	1.16034	0.0645856	22.863	34	39.6	23	23	1.13226	0.0539454	18.155	32	40.7	23	23	1.68675	0.22705	12.783	36
	427	Tb927.10.2030	hypothetical protein, conserved		69.058	14.7	0	86.925	1	1		1.80718	0.257	0.0880317	1.05536	7.8	3	3	1.17489	0.0699969	74.768	5	7.8	3	3	3.12004	0.49416	27.801	6	5.9	2	2	1.61007	0.206845	14.065	5
	1535	Tb927.7.3030;Tb927.7.2990	hypothetical protein, conserved;hypothetical protein, conserved		35.572	22	0	19.58	2	1		1.46549	0.165984	0.0880732	1.05516	18.8	4	4	1.01057	0.00456613	17.308	4	14.9	3	3	1.74714	0.242328	10.526	3	17.2	4	4	1.78262	0.251058	53.477	4
	313	Tb927.10.11930	beta-D-hydroxybutyrate dehydrogenase		27.645	81.2	0	323.31	1	1		1.37169	0.137257	0.0883086	1.054	70	23	23	1.43686	0.157415	5.515	75	69.6	22	22	1.02953	0.0126402	10.095	85	60.8	18	18	1.74467	0.241714	10.61	61
	1323	Tb927.5.3350	iron superoxide dismutase, putative		26.824	48.7	0	254.56	1	1		1.32169	0.12113	0.0883662	1.05371	43.3	8	8	1.32034	0.120686	15.305	16	43.3	8	8	1.04487	0.0190613	16.059	19	43.3	8	8	1.67357	0.223643	6.3209	12
	444	Tb927.10.2560	mitochondrial malate dehydrogenase (mMDH)	mMDH	33.188	69.5	0	323.31	1			1.32913	0.123566	0.0884144	1.05348	69.5	17	17	1.35625	0.132341	8.09	43	69.5	17	17	1.03531	0.0150693	9.4537	46	69.5	18	18	1.67221	0.22329	9.6367	37
	1112	Tb927.3.3750	paraflagellar rod component, putative (PFC7)	PFC7	19.859	40.9	0	23.687	1			2.03037	0.307574	0.0885234	1.05294	40.9	6	6	1.50365	0.177147	22.236	9	28.4	5	5	1.37579	0.138552	13.125	7	24.4	3	3	4.04598	0.607023	32.851	4
	1931	Tb927.9.3470	low molecular weight protein tyrosine phosphatase, putative		30.489	38	0	16.019	1	1		1.49656	0.175094	0.0885797	1.05267	20.5	5	5	1.35074	0.130571	19.859	6	13.3	3	3	1.13335	0.0543624	35.482	4	9.5	2	2	2.18952	0.340349	1.1805	2
	256	Tb927.1.3030	KREL2,RNA-editing complex protein,RNA editing ligase (KREL2)	KREL2	47.576	15.9	0	67.938	1	1		1.30649	0.116105	0.0886272	1.05243	15.9	5	5	1.19243	0.0764323	27.655	7	12.5	4	4	1.10638	0.0439044	13.42	4	15.9	5	5	1.69036	0.227979	7.2196	6
	1455	Tb927.6.4930	thiosulfate sulfurtransferase, mitochondrial, putative		30.051	28.3	0	18.995	1	1		1.43735	0.157564	0.0887125	1.05201	15	3	3	1.35216	0.131029	23.611	3	25.1	6	6	1.09501	0.0394191	7.4558	6	25.1	6	6	2.0056	0.302244	9.8196	6
	1531	Tb927.7.280	cyclophilin-type peptidyl-prolyl cis-trans isomerase, putative (PPIase)	PPIase	24.302	77.3	0	135.68	1	1		1.31744	0.11973	0.0887223	1.05197	71.1	12	12	1.11992	0.0491882	14.615	23	71.1	12	12	1.18603	0.0740944	24.765	31	64	11	11	1.72151	0.235909	13.832	17
	284	Tb927.10.10400	hypothetical protein, conserved		37.867	18.1	0	56.409	1	1		1.22991	0.0898718	0.0888037	1.05157	14.1	5	5	1.19122	0.0759914	19.138	5	14.1	5	5	1.05105	0.0216219	5.0205	4	12	4	4	1.48594	0.172002	6.6946	4
	1016	Tb927.2.340	retrotransposon hot spot protein 4 (RHS4), putative		97.84	23.9	0	16.061	1			2.12698	0.327763	0.0888164	1.05151	14.7	14	1	1.17387	0.0696184		1	12.1	12	1	4.18426	0.621618	52.328	2	14.8	13	1	1.95908	0.292051		1
	1101	Tb927.3.3220	RNA polymerase-associated protein CTR9, putative		101.23	5.7	0	6.4198	1			1.15359	0.062052	0.0889988	1.05062	3.1	3	3	1.05768	0.0243551	8.2215	6	3.1	3	3	1.32498	0.122209	8.4895	3	3.1	3	3	1.09545	0.0395921	15.741	3
	504	Tb927.10.5480;Tb927.10.5460	60S ribosomal protein L24, putative;60S ribosomal protein L24, putative		14.595	19.2	0	37.293	2			1.63299	0.212983	0.0894646	1.04835	11.2	1	1	2.02079	0.305521	24.934	6	19.2	2	2	1.00933	0.00403388	1.8162	3	11.2	1	1	2.13499	0.329395	43.566	3
	1620	Tb927.7.6360	histone H2A variant,H2Az (h2aZ)	h2aZ	18.667	26.8	0	90.979	1			1.36679	0.135703	0.090192	1.04483	26.3	5	5	1.3213	0.121	4.9269	12	26.8	6	6	1.06556	0.0275787	6.6362	15	26.3	5	5	1.81355	0.258529	10.84	5
	1920	Tb927.9.2620	hypothetical protein, conserved		76.723	10.5	0	28.359	1	1		3.37035	0.527675	0.0903248	1.04419	4	2	2	10.85	1.03543	32.915	2	7.1	4	4	1.47362	0.168385	18.353	5	7.1	4	4	2.39446	0.379207	47.815	5
	1142	Tb927.3.5340	Hsc70-interacting protein (Hip), putative		42.028	17.2	0	53.494	1			1.64315	0.215677	0.0903899	1.04388	6.2	2	2	2.63021	0.41999	36.916	2	6.2	2	2	1.4697	0.167229	16.214	3	6.2	2	2	1.14765	0.0598107	2.5771	2
	1123	Tb927.3.4270	hypothetical protein, conserved		99.496	10	0	51.322	1			1.99629	0.300223	0.0908659	1.0416	1.4	1	1	3.39633	0.53101		1	3.1	2	2	1.05001	0.0211954	30.311	2	3.1	2	2	2.23082	0.348464	12.805	2
	1834	Tb927.9.11410;Tb927.9.11380	unspecified product;unspecified product		14.962	74.8	0	143.96	2			1.39143	0.143462	0.0909174	1.04135	61.2	8	8	1.44113	0.158703	8.4562	14	73.4	10	10	1.03055	0.0130691	8.766	12	67.6	10	10	1.81391	0.258615	8.8559	12
	1197	Tb927.4.2360	hypothetical protein, conserved		35.65	52.5	0	199.78	1	1		1.31805	0.119931	0.0914267	1.03893	44.1	12	12	1.02907	0.0124462	11.211	23	36.2	9	9	1.34326	0.128161	7.2991	18	40.6	10	10	1.65648	0.219186	17.446	18
	938	Tb927.11.7900	mitochondrial RNA binding protein 16 (RBP16)	RBP16	15.118	58.2	0	224.95	1	1		1.3794	0.139692	0.0916318	1.03795	58.2	8	8	1.39667	0.145095	7.3894	11	58.2	8	8	1.03803	0.016211	14.268	15	58.2	9	9	1.81038	0.257769	12.399	11
	1185	Tb927.4.2030	ALBA-Domain Protein (ALBA4)	ALBA4	22.704	30.4	0.008273	1.5236	1			2.64786	0.422894	0.0917671	1.03731	30	9	1	2.79691	0.446679	7.4924	2	30	9	1	1.10995	0.0453032		1	27.6	8	1	5.98	0.776701	15.407	2
	1723	Tb927.8.4550	hypothetical protein, conserved		21.585	41	0	16.598	1	1		1.33956	0.126962	0.0918339	1.037	25.1	4	4	1.25358	0.0981503	10.608	4	25.1	4	4	1.08197	0.0342158	13.714	4	25.1	4	4	1.77223	0.248519	9.0272	4
	664	Tb927.11.12150	flagellar protein essential for flagellar pocket biogenesis (BILBO1)	BILBO1	67.325	18.7	0	40.793	1			1.45085	0.161624	0.0920212	1.03611	15.3	9	9	1.2513	0.097363	15.766	12	8.7	5	5	1.1615	0.0650208	14.093	11	6.6	4	4	2.1013	0.322487	36.528	4
	781	Tb927.11.1700	hypothetical protein, conserved		61.63	11.2	0	16.925	1	1		1.33757	0.126316	0.0921516	1.0355	5.4	2	2	1.40911	0.148945	7.0125	5	5.4	2	2	1.01637	0.00705191	4.0912	5	5.4	2	2	1.67091	0.222953	13.077	6
	1688	Tb927.8.2540	3-ketoacyl-CoA thiolase, putative,ERG10		46.244	63.9	0	323.31	1	1		1.37673	0.138848	0.0931378	1.03087	51.8	20	20	1.36036	0.133654	11.992	52	50.2	19	19	1.04727	0.0200577	21.001	58	47.3	17	17	1.83161	0.262832	9.3374	47
	1761	Tb927.8.6110	3-hydroxy-3-methylglutaryl-CoA synthase, putative (HMGS)	HMGS	54.669	39.7	0	323.31	1	1		1.32221	0.1213	0.0934622	1.02936	30.3	14	14	1.27891	0.10684	18.884	21	26.7	13	13	1.05415	0.0229004	7.107	16	26.7	13	13	1.71459	0.23416	10.103	19
	1427	Tb927.6.3870	RNA-binding protein, putative (SGN1)	SGN1	22.904	8.9	0	83.613	1			1.35025	0.130414	0.0935012	1.02918	8.9	1	1	1.16852	0.0676364		1	8.9	1	1	1.15121	0.0611541		1	8.9	1	1	1.83	0.262452		1
	1720	Tb927.8.4250	hypothetical protein, conserved		47.403	18.8	0	15.905	1	1		1.18178	0.0725357	0.0936748	1.02838	14.4	5	5	0.998009	-0.000865332	6.9546	6	11.2	4	4	1.29848	0.113434	25.959	4	5.9	3	3	1.27362	0.105039	8.3794	6
	998	Tb927.2.1680;Tb927.2.1560	cyclophilin-type peptidyl-prolyl cis-trans isomerase, putative;cyclophilin-type peptidyl-prolyl cis-trans isomerase, putative		21.165	69.9	0	155.8	2	1		1.24965	0.0967894	0.0938018	1.02779	42.3	7	7	1.05686	0.0240177	4.5466	13	42.3	7	7	1.19127	0.0760118	21.445	13	32.1	6	6	1.55002	0.190339	5.3371	11
	759	Tb927.11.16130	nucleoside diphosphate kinase (NDPK)	NDPK	16.857	59.5	0	129.82	1			1.34505	0.128737	0.0939304	1.02719	59.5	9	9	1.55556	0.191887	8.2861	14	59.5	8	8	0.995324	-0.00203565	13.179	15	59.5	9	9	1.57166	0.19636	9.3362	10
	337	Tb927.10.12900	hypothetical protein, conserved		18.063	48.1	0	54.404	1	1		1.3046	0.115477	0.0940576	1.02661	30.8	5	5	1.25993	0.100345	4.7317	6	30.8	5	5	1.05242	0.0221902	10.368	6	23.7	4	4	1.67454	0.223896	3.5151	5
	864	Tb927.11.5030	hypothetical protein, conserved		35.573	6.7	0	17.411	1			1.88976	0.276406	0.094086	1.02648	3.8	1	1	1.4956	0.174817		1	3.8	1	1	1.25942	0.10017		1	3.8	1	1	3.58287	0.554231		1
	1636	Tb927.7.7330	hypothetical protein, conserved		47.401	32.3	0	133.31	1	1		1.32799	0.123195	0.0941304	1.02627	23.3	8	8	1.18972	0.0754441	7.7857	7	27.4	11	11	1.11353	0.0467006	15.689	14	26.7	10	10	1.76783	0.24744	31.108	11
	1451	Tb927.6.4540	3-hydroxy-3-methylglutaryl-CoA reductase, putative		45.944	42.6	0	323.31	1	1		1.37413	0.138029	0.094208	1.02591	37.3	14	14	1.3171	0.11962	12.316	41	39.2	15	15	1.06313	0.0265876	10.856	39	37.3	14	14	1.85301	0.267878	12.332	37
	1668	Tb927.8.1860	pitrilysin-like metalloprotease,metallo-peptidase, Clan ME, Family M16C		114.53	68.3	0	323.31	1	1		1.30383	0.11522	0.0948923	1.02277	54.5	55	55	1.27937	0.106995	36.769	148	55.4	58	58	1.0411	0.0174944	14.068	157	54.2	58	58	1.66406	0.221169	8.535	149
	1094	Tb927.3.2770	hypothetical protein, conserved		125.64	29.1	0	323.31	1			1.37412	0.138025	0.0949765	1.02238	26.2	27	27	1.41959	0.152163	16.333	44	25.4	27	27	1.02142	0.00920381	17.565	53	26.1	28	28	1.7894	0.252707	17.225	47
	450	Tb927.10.2800	hypothetical protein, conserved		18.838	55.6	0	110.66	1	1		1.27807	0.106555	0.0951301	1.02168	55.6	9	9	1.35059	0.130523	8.1146	13	51.2	8	8	1.00533	0.00230651	11.295	9	51.2	8	8	1.53758	0.186836	16.875	9
	1567	Tb927.7.3960	50S ribosomal protein L16, putative		19.13	10.8	0	5.6441	1	1		1.51972	0.181763	0.0953562	1.02065	10.8	2	2	1.34096	0.127416	14.985	2	10.8	2	2	1.13335	0.0543624	0.82907	2	6	1	1	2.30947	0.363512		1
	1794	Tb927.8.7380;Tb927.4.5050	dihydrolipoamide dehydrogenase, pseudogene, putative,acetoin dehydrogenase e3 component, point mutation,dihydrolipoamide dehydrogenase, point mutation;dihydrolipoamide dehydrogenase, point mutation,acetoin dehydrogenase e3 component, putative		60.014	59.2	0	323.31	2	1		1.23101	0.0902611	0.0953689	1.02059	47.8	23	23	1.11233	0.0462356	27.407	45	46.2	21	21	1.10069	0.0416635	30.477	34	46.2	21	21	1.52365	0.182884	17.297	33
	1667	Tb927.8.1850	mitochondrial calcium uptake 1		45.709	24.1	0	68.366	1			1.31631	0.119357	0.0955815	1.01963	20.7	6	6	1.30957	0.11713	20.186	8	18.3	5	5	1.03327	0.0142124	12.392	7	20.7	6	6	1.6855	0.22673	11.42	7
	1177	Tb927.4.1500	RNA editing associated helicase 2,mitochondrial RNA binding complex 1 subunit (REH2)	REH2	241.82	38.8	0	323.31	1	1		1.2286	0.0894114	0.0955936	1.01957	32.2	55	55	1.20356	0.0804692	14.938	61	31.3	51	51	1.03429	0.014641	49.864	56	33.7	58	58	1.48979	0.173124	24.225	62
	607	Tb927.11.10050	hypothetical protein, conserved		12.051	26.5	0	32.96	1			2.23173	0.348642	0.095672	1.01921	14.7	1	1	1.72907	0.237813	23.636	2	14.7	1	1	1.28418	0.108625		1	14.7	1	1	5.00599	0.69949		1
	986	Tb927.11.9780	conserved protein		118.85	12.8	0	42.015	1			1.4282	0.15479	0.0960386	1.01755	2.8	2	2	0.992397	-0.00331438	0.24879	4	2.8	2	2	1.79119	0.253142	14.42	3	2.8	2	2	1.63886	0.214542	13.67	3
	1964	Tb927.9.6130	calmodulin, putative		17.842	36.9	0	74.567	1			1.49752	0.175374	0.0960707	1.01741	36.9	5	5	1.14211	0.057707	4.7461	8	25.5	3	3	1.30367	0.115166	1.1671	3	25.5	3	3	2.25552	0.353248	2.1343	3
	1943	Tb927.9.4680	ATP-dependent DEAD box helicase, putative,eukaryotic initiation factor 4a, putative		45.361	16.1	0	23.037	1			1.19282	0.076574	0.0966632	1.01474	5.2	2	2	1.05103	0.0216139	18.241	3	5.2	2	2	1.13371	0.0545011	9.9895	3	5.2	2	2	1.42432	0.153607	7.8874	2
	1225	Tb927.4.3810	DNA-directed RNA polymerase II subunit 2, putative,RNA polymerase subunit, putative (RPB2)	RPB2	134.59	11.3	0	23.615	1			1.45147	0.161809	0.096978	1.01333	6.6	7	7	1.78558	0.251779	12.407	8	5.9	6	6	0.986116	-0.00607205	14.048	6	5.9	6	6	1.73668	0.239719	16.926	6
	581	Tb927.10.8980	hypothetical protein, conserved		17.598	55	0	60.027	1	1		1.41031	0.149315	0.0970727	1.0129	46.2	11	11	1.3244	0.12202	8.734	26	43.8	9	9	1.07322	0.0306892	11.74	24	39.6	7	7	1.97349	0.295234	13.126	13
	1858	Tb927.9.12730	chaperone protein DNAj, putative		48.592	47.9	0	299.55	1	1		1.33733	0.126238	0.0971796	1.01242	41.5	15	15	1.23037	0.090035	10.185	29	41.5	15	15	1.08408	0.0350608	6.9451	27	41.5	15	15	1.79316	0.253618	7.5069	24
	792	Tb927.11.1950	hypothetical protein, conserved		24.799	11.7	0	33.897	1	1		1.54266	0.18827	0.0976808	1.01019	11.7	2	2	1.83241	0.263023	17.507	2	11.7	2	2	0.985228	-0.00646329	5.2257	3	11.7	2	2	2.03353	0.308252	16.475	2
	1386	Tb927.6.2170	co-chaperone GrpE, putative		23.877	69.4	0	94.625	1	1		1.23523	0.0917479	0.098211	1.00784	52.7	13	13	1.20268	0.0801489	44.283	19	52.7	14	14	1.03497	0.0149266	9.3853	25	48.6	12	12	1.51415	0.180168	9.1494	18
	608	Tb927.11.10070	hypothetical protein, conserved		25.415	22.2	0	26.507	1			1.78619	0.251926	0.0988055	1.00522	13.1	2	2	2.70025	0.431403	38.677	2	13.1	2	2	0.984801	-0.00665169	0.89789	2	13.1	2	2	2.14303	0.331028	22.569	2
	887	Tb927.11.590	hypothetical protein, conserved		22.651	16	0	10.473	1	1		1.3048	0.115543	0.0988262	1.00513	3.5	1	1	0.995363	-0.00201834		1	3.5	1	1	1.40465	0.147567		1	3.5	1	1	1.58883	0.201079		1
	1030	Tb927.2.4400	hypothetical protein, conserved		136.9	23.9	0	90.236	1	1		1.49644	0.175059	0.0989546	1.00456	20.1	19	19	1.55355	0.191327	22.502	23	19.8	19	19	1.01839	0.00791302	19.251	22	18.2	17	17	2.11805	0.325937	38.452	19
	823	Tb927.11.3030	phosphoribosylpyrophosphate synthetase, putative (PRS)	PRS	39.402	21.9	0	12.253	1			1.35143	0.130794	0.0989669	1.00451	19.1	6	6	1.04989	0.0211454	9.588	6	13.8	4	4	1.29848	0.113434	29.807	4	15.7	5	5	1.81052	0.257804	19.693	5
	209	Tb927.10.2890;Tb11.v5.0650	enolase, putative;enolase		46.592	59	0	323.31	2			1.37949	0.139719	0.0990401	1.00419	38.9	13	13	1.21968	0.086247	13.099	27	31.2	10	10	1.11604	0.0476779	12.588	15	30.1	10	10	1.92855	0.285231	9.4839	15
	550	Tb927.10.7590	hypothetical protein, conserved		30.482	57.7	0	246.58	1			1.26368	0.101636	0.0991743	1.0036	46.2	14	14	1.09537	0.0395625	8.9272	42	54.8	15	15	1.14025	0.0569996	5.7562	51	51.6	14	14	1.61564	0.208344	4.4983	49
	1795	Tb927.8.7490;Tb927.4.4930	hypothetical protein, conserved;hypothetical protein, conserved		157.97	9.7	0	105.34	2			1.77003	0.247981	0.0991903	1.00353	5.1	5	5	1.23202	0.0906185	6.5376	6	2.1	2	2	1.39876	0.145743	28.922	2	4.4	4	4	3.21798	0.507583	18.639	4
	1689	Tb927.8.2550	mitochondrial DNA primase (PRI1)	PRI1	69.862	21.1	0	24.823	1	1		1.19397	0.0769937	0.099203	1.00347	18	11	11	1.33277	0.124755	44.368	13	14.8	10	10	0.991356	-0.0037704	9.9316	10	13.7	8	8	1.28824	0.109997	15.75	8
	783	Tb927.11.1710	mitochondrial RNA binding protein 1,gBP21, MRP1 (GBP21)	GBP21	23.253	66	0	216	1	1		1.33596	0.125793	0.0992046	1.00347	66	20	20	1.18764	0.0746842	15.804	34	66	20	20	1.10995	0.0453032	10.046	43	60.2	16	16	1.8088	0.25739	13.975	27
	1243	Tb927.4.4610	hypothetical protein, conserved		34.626	20.1	0	26.893	1			1.40422	0.147436	0.0992618	1.00322	9.4	2	2	1.6478	0.216904	33.585	2	9.4	2	2	0.982075	-0.00785516	0.57563	2	9.4	2	2	1.71104	0.233261	15.825	2
	1633	Tb927.7.710	heat shock 70 kDa protein, putative (HSP70)	HSP70	70.211	28.8	0	105.75	1			1.33891	0.12675	0.0995247	1.00207	21	11	8	1.41098	0.149521	13.397	8	17.4	10	7	1.00233	0.00100953	19.896	7	21	11	8	1.69715	0.229721	14.693	8
	747	Tb927.11.15820	superoxide dismutase, putative		36.047	41.7	0	245.51	1	1		1.26586	0.102386	0.0995694	1.00187	35.9	9	9	1.22793	0.0891752	10.583	9	33.7	8	8	1.03735	0.0159258	14.069	9	33.7	8	8	1.59242	0.202057	7.1591	9
	1385	Tb927.6.2160	hypothetical protein, conserved		33.183	25.8	0	53.162	1			1.27896	0.106857	0.0998013	1.00086	14.9	4	4	1.19168	0.0761586	5.2151	7	14.9	4	4	1.06626	0.0278618	6.056	8	14.9	4	4	1.64646	0.216552	10.162	6
	1374	Tb927.6.1590	hypothetical protein, conserved		51.554	30.2	0	38.49	1	1		1.39766	0.145402	0.100276	0.998804	12.4	4	4	1.53921	0.187296	123.91	6	18.6	6	6	0.990036	-0.00434902	38.184	7	18.6	6	6	1.79167	0.253257	21.142	7
	1079	Tb927.3.2050	hypothetical protein, conserved		172.41	18.2	0	106.19	1	1		1.27907	0.106893	0.100455	0.998029	15.2	21	21	1.22841	0.0893441	17.994	41	14.6	19	19	1.04316	0.0183493	21.466	32	9.7	13	13	1.633	0.212986	15.36	18
	1290	Tb927.5.1820	60S acidic ribosomal protein, putative		10.132	34.6	0	59.746	1			1.44781	0.160711	0.100473	0.99795	34.6	2	2	1.21676	0.0852058	5.2999	3	13.1	1	1	1.16298	0.0655723	2.9948	2	13.1	1	1	2.14464	0.331354	1.7101	2
	1249	Tb927.8.7400;Tb927.4.5020;Tb11.v5.0504	RNA polymerase IIA largest subunit, putative;RNA polymerase IIA largest subunit (RPB1);RNA polymerase IIA largest subunit (RPB1)	RPB1;RPB1	196.73	7.1	0	25.418	3			1.19946	0.0789869	0.100479	0.997927	5	8	8	1.08759	0.0364666	22.79	11	5.6	9	9	1.09007	0.0374524	17.966	10	5	8	8	1.4556	0.163042	26.969	11
	812	Tb927.11.2650;Tb927.9.15050	heat shock protein 84, putative;trypanin-related protein, putative		84.2	64	0	323.31	2			1.31522	0.119	0.100581	0.997485	59.1	44	44	1.20784	0.0820108	12.422	98	54.7	41	41	1.07776	0.032524	12.213	81	54.1	41	41	1.74769	0.242465	10.546	81
	580	Tb927.10.8950;Tb927.10.8970	kinetoplast DNA-associated protein, putative;kinetoplast DNA-associated protein, putative		14.183	46	0	68.696	2	1		1.29043	0.110733	0.100988	0.995731	25.4	6	6	1.40249	0.146898	7.9735	7	25.4	6	6	0.988882	-0.00485558	17.891	12	23.8	5	5	1.54938	0.190157	9.5864	6
	1878	Tb927.9.13920;Tb927.9.13880;Tb927.9.13820	kinetoplastid membrane protein KMP-11;unspecified product;kinetoplastid membrane protein KMP-11 (KMP-11)	KMP-11	11.076	91.3	0	212.75	3			1.27373	0.105078	0.101019	0.995595	91.3	16	16	1.28847	0.110075	15.687	51	91.3	15	15	1.01268	0.0054719	14.205	36	79.3	14	14	1.58375	0.199686	9.5131	24
	1550	Tb927.7.3420	peptidyl-prolyl cis-trans isomerase, putative (PPIase)	PPIase	12.282	22.3	0	12.173	1			1.29641	0.112743	0.101162	0.994982	15.2	1	1	1.14757	0.0597806		1	22.3	2	2	1.11031	0.0454429	5.4777	2	22.3	2	2	1.71004	0.233006	65.825	2
	969	Tb927.11.940	KREPB5,RNA-editing complex protein (KREPB5)	KREPB5	43.464	11.3	0	19.385	1	1		1.92655	0.284781	0.10123	0.994691	5.2	2	2	2.24237	0.350706		1	5.2	2	2	0.98684	-0.00575336	21.419	2	7.9	3	3	3.23139	0.509389	14.903	3
	1607	Tb927.7.5820	Monooxygenase, putative		55.086	21.9	0	80.139	1	1		1.43001	0.155339	0.101267	0.994533	15.3	6	6	1.49858	0.17568	7.5646	11	17.1	7	7	1.00533	0.00230651	9.9792	13	15.3	6	6	1.94102	0.288029	5.85	10
	646	Tb927.11.11380	hypothetical protein, conserved		61.504	43.8	0	201.67	1	1		1.20002	0.079187	0.101476	0.993635	36.9	20	20	1.20538	0.0811253	14.15	58	34.4	19	19	1.011	0.00475299	6.0789	62	39.6	21	21	1.41802	0.151683	13.391	62
	722	Tb927.11.14780	phosphomannose isomerase, putative		46.482	52.3	0	58.363	1			1.37758	0.139118	0.101492	0.993567	17.8	7	7	1.17904	0.0715273	9.9559	12	18.8	7	7	1.14243	0.0578315	8.3216	9	21.3	9	9	1.94086	0.287994	40.541	17
	1831	Tb927.9.11270	T-complex protein 1, eta subunit, putative,t- complex protein 1 (eta subunit), putative (TCP-1-eta)	TCP-1-eta	61.471	22	0	18.472	1			1.50282	0.176906	0.101581	0.993189	12.3	5	5	1.16527	0.0664274	18.937	7	3.3	2	2	2.32109	0.365692	24.206	2	4.6	3	3	1.25487	0.0985982	8.5292	5
	740	Tb927.11.1540	isovaleryl-coA dehydrogenase, putative		44.799	16.3	0	74.831	1	1		1.38735	0.142185	0.101767	0.992394	13.1	4	4	1.46135	0.164755	15.262	4	13.1	4	4	1.00033	0.000144286	5.3709	4	16.3	5	5	1.82665	0.261656	14.514	5
	1757	Tb927.8.6040	hypothetical protein, conserved		26.898	21.3	0	14.3	1	1		1.21311	0.0839008	0.101908	0.991793	21.3	5	5	1.05604	0.0236804	11.227	5	21.3	5	5	1.13734	0.0558898	8.5973	5	17.6	4	4	1.48639	0.172132	12.077	4
	1333	Tb927.5.3640	hypothetical protein, conserved		30.64	21.5	0	23.463	1	1		1.36817	0.13614	0.102256	0.99031	14.1	3	3	1.50767	0.178306	11.818	4	21.5	5	5	0.984932	-0.00659373	3.5206	4	14.8	3	3	1.72468	0.236707	4.4435	3
	1396	Tb927.6.2420	p22 protein precursor		25.349	35.2	0	145.76	1	1		1.43788	0.157722	0.102465	0.989426	28.2	5	5	1.78756	0.25226	8.9807	10	31.3	6	6	0.972595	-0.012068	6.4493	11	31.3	6	6	1.70991	0.232972	6.3411	8
	1457	Tb927.6.4990	ATP synthase, epsilon chain, putative		20.147	51.6	0	121.18	1	1		1.45561	0.163046	0.102612	0.9888	40.7	8	8	1.52768	0.184031	17.957	11	51.6	9	9	1.00266	0.00115371	9.2284	10	51.6	9	9	2.01351	0.303953	9.2074	11
	1295	Tb927.5.2070	hypothetical protein, conserved		68.756	39.6	0	280.83	1	1		1.35431	0.131718	0.10267	0.988556	30.9	16	16	1.20878	0.0823467	11.907	23	29.7	17	17	1.09856	0.0408223	12.868	27	29.8	17	17	1.87061	0.271984	10.622	30
	629	Tb927.11.10910;Tb927.11.10790	40S ribosomal protein SA, putative;40S ribosomal protein SA, putative		27.609	31.1	0	133.43	2			1.32904	0.123538	0.102706	0.988404	23.4	5	5	1.1473	0.0596754	3.593	9	23.4	5	5	1.13226	0.0539454	4.1307	11	23.4	5	5	1.80715	0.256994	14.566	9
	286	Tb927.10.10590;Tb927.10.10580;Tb927.10.10570;Tb927.10.10560;Tb927.10.10550;Tb927.10.10540;Tb927.10.10530;Tb927.10.10520;Tb927.10.10510;Tb927.10.10500;Tb927.10.10490;Tb927.10.10480;Tb927.10.10470;Tb927.10.10460	histone H2B, putative;histone H2B, putative;histone H2B, putative;histone H2B, putative;histone H2B, putative;histone H2B, putative;histone H2B, putative;histone H2B, putative;histone H2B, putative;histone H2B, putative;histone H2B, putative;histone H2B, putative;histone H2B, putative;histone H2B, putative		12.569	55.4	0	60.969	14			1.2621	0.101095	0.103303	0.985888	42	6	6	1.1928	0.0765693	5.8575	18	42	6	6	1.04898	0.0207689	3.7209	20	41.1	5	5	1.60674	0.205946	13.529	11
	1096	Tb927.3.3100	peptidyl-prolyl cis-trans isomerase NIMA-interacting 4, putative		13.077	8.2	0.0032662	1.8896	1			2.69033	0.429805	0.103318	0.985824	8.2	1	1	7.73311	0.888354		1	8.2	1	1	1.88058	0.274292	22.703	2	8.2	1	1	1.33897	0.12677		1
	373	Tb927.10.14140;Tb11.v5.0605	pyruvate kinase 1, putative;pyruvate kinase 1 (PYK1)	PYK1	54.423	9.6	0	48.843	2			1.38513	0.141491	0.103849	0.983597	5.6	2	2	1.92193	0.283738	19.157	2	5.6	2	2	1.04487	0.0190613	7.2648	2	5.6	2	2	1.32335	0.121675	20.032	2
	1731	Tb927.8.4930	hypothetical protein, conserved		33.895	20.7	0	17.421	1	1		1.67541	0.224121	0.103968	0.9831	15.7	3	3	2.60939	0.416539	123.85	3	12.5	2	2	0.994463	-0.00241132	11.558	2	15.7	3	3	1.81232	0.258235	36.253	3
	1273	Tb927.5.1210	short-chain dehydrogenase, putative		33.876	45.3	0	92.38	1			1.66617	0.22172	0.103982	0.98304	31.2	7	7	1.68465	0.22651	9.4508	13	28.3	6	6	1.02344	0.0100636	5.386	12	31.2	7	7	2.68278	0.428585	9.7994	8
	154	Tb927.7.4770;Tb11.v5.0160	cyclophilin-type peptidyl-prolyl cis-trans isomerase, putative;cyclophilin-type peptidyl-prolyl cis-trans isomerase, putative (PPIase)	PPIase	18.59	65.9	0	135.2	2			1.14793	0.0599137	0.104177	0.982226	53.2	9	9	1.15084	0.0610143	4.3236	23	53.2	9	9	1.00633	0.00273846	7.2631	21	53.2	9	9	1.30614	0.115988	5.6513	15
	1976	Tb927.9.7170	hypothetical protein, conserved		53.98	21.2	0	36.183	1	1		1.76951	0.247852	0.104461	0.981044	11.9	4	4	2.1818	0.338816	7.3508	5	14.9	5	5	0.957753	-0.0187465	18.974	7	14.9	5	5	2.65147	0.423487	10.886	7
	523	Tb927.10.6190	aldehyde dehydrogenase, putative (ALDH)	ALDH	54.033	62	0	323.31	1	1		1.29512	0.112311	0.104555	0.980654	47.1	19	19	1.2858	0.109172	9.1747	64	51.9	20	20	1.01738	0.00748262	10.537	63	51.9	20	20	1.66065	0.220278	7.6106	45
	1433	Tb927.6.4090	chaperonin HSP60, mitochondrial precursor, putative (HSP60)	HSP60	58.37	57.5	0	323.31	1	1		1.29438	0.112062	0.104702	0.980046	42.7	17	17	1.2637	0.101645	22.187	55	42.7	18	18	1.02648	0.0113525	6.118	58	42.7	17	17	1.67182	0.223188	7.0248	39
	1508	Tb927.7.2190	hypothetical protein, conserved		29.242	15	0	9.3841	1			1.1429	0.0580072	0.105375	0.977263	6	2	2	1.09015	0.037488	11.097	2	6	2	2	1.03735	0.0159258	16.894	2	6	2	2	1.3201	0.120608	12.539	2
	1611	Tb927.7.5930;Tb927.7.5990;Tb927.7.5970;Tb927.7.5950;Tb927.7.5940;Tb927.7.5960	Protein Associated with Differentiation (PAD1);Protein Associated with Differentiation (PAD2);protein associated with differentiation 3, putative (PAD3);protein associated with differentiation 4, putative (PAD4);protein associated with differentiation 5, putative (PAD5);protein associated with differentiation 7, putative (PAD7)	PAD1;PAD2;PAD3;PAD4;PAD5;PAD7	66.232	5.5	0	16.722	6	1		88.0167	1.94457	0.105527	0.976638	1.8	1	1	88.8696	1.94875		1	1.8	1	1	1.22348	0.0875986		1	1.8	1	1	6271.09	3.79734		1
	1815	Tb927.9.10250	small nuclear ribonucleoprotein Sm-F (Sm-F)	Sm-F	8.3616	38.7	0	5.522	1			1.46868	0.166927	0.105692	0.975959	38.7	2	2	1.29976	0.113863	4.3287	2	10.7	1	1	1.09856	0.0408223	25.334	2	38.7	2	2	2.21869	0.346096	3.7983	2
	272	Tb927.1.740	phosphatidylinositol-4-phosphate 5-kinase related,MORN repeat-containing protein		48.865	83	0	323.31	1	1		1.24608	0.0955453	0.105945	0.97492	67.1	28	28	1.1985	0.0786398	14.136	81	67.6	30	30	1.03225	0.0137839	8.3002	97	72.2	32	32	1.56391	0.194212	17.014	88
	452	Tb927.10.2830	hypothetical protein, conserved		15.258	23.5	0	11.785	1			1.80511	0.256503	0.106076	0.974381	8.1	1	1	2.80694	0.448233		1	14	2	2	0.954341	-0.0202966	7.2055	3	8.1	1	1	2.1957	0.341574		1
	218	Tb927.8.5440;Tb11.v5.0797;Tb927.8.5460;Tb927.8.5465;Tb11.v5.0798;Tb927.8.5470	flagellar calcium-binding protein;flagellar calcium-binding protein;flagellar calcium-binding protein,24 kDa calflagin,24 kDa calcimedin (Tb-24);flagellar calcium-binding protein,44 kDa calflagin,44 kDa calcimedin (Tb-44);flagellar calcium-binding protein,24 kDa calflagin,24 kDa calcimedin (Tb-24);flagellar calcium-binding protein,17 kDa calflagin,17 kDa calcimedin (Tb-17)	Tb-24;Tb-44;Tb-24;Tb-17	24.253	24.8	0	52.147	6			1.84289	0.265499	0.106153	0.974068	6.4	1	1	0.943382	-0.0253123	0.63458	2	11.9	2	2	2.79419	0.446256	34.109	3	18.3	3	3	2.37439	0.375553	85.055	3
	670	Tb927.11.12540	leucine-rich repeat protein (LRRP), putative		115.21	26.3	0	99.684	1			1.33096	0.124163	0.106303	0.973454	15.1	15	15	1.28207	0.107912	21.838	28	17.8	17	17	1.03293	0.0140695	31.468	37	19.9	18	18	1.78036	0.250509	8.277	36
	1155	Tb927.3.820	hypothetical protein, conserved		22.174	5.9	0	12.642	1	1		1.47212	0.167945	0.106525	0.972548	5.9	1	1	1.13124	0.0535536		1	5.9	1	1	1.2528	0.0978804	5.7218	2	5.9	1	1	2.25113	0.3524		1
	1115	Tb927.3.3890	hypothetical protein, conserved		36.68	32.8	0	94.182	1	1		1.20954	0.0826201	0.106586	0.972301	32.8	9	9	1.23241	0.0907569	13.463	16	28.4	7	7	0.998838	-0.000505029	20.924	11	32.8	9	9	1.4375	0.157608	6.3441	13
	1397	Tb927.6.2440	hypothetical protein, conserved		42.805	21.1	0	40.501	1			1.1669	0.0670343	0.106685	0.971898	13.1	3	3	1.21998	0.0863541	27.383	3	8.5	2	2	0.988882	-0.00485558	17.779	2	18.3	4	4	1.31706	0.119604	32.544	3
	1903	Tb927.9.1610	CDP-diacylglycerol--inositol 3-phosphatidyltransferase, putative,phosphatidyltransferase, putative		24.11	5.1	0.00060533	3.0934	1			1.41646	0.151203	0.106795	0.971451	5.1	1	1	1.29696	0.112927		1	5.1	1	1	1.06834	0.0287106		1	5.1	1	1	2.05103	0.311972		1
	1884	Tb927.9.14160	rieske iron-sulfur protein, mitochondrial precursor (RISP)	RISP	33.655	49.5	0	109.69	1	1		1.20714	0.0817565	0.106837	0.971278	40.4	9	9	1.09049	0.0376213	12.84	33	40.4	10	10	1.08408	0.0350608	8.1142	33	40.4	10	10	1.48795	0.172587	7.0707	28
	955	Tb927.11.870	hypothetical protein, conserved		28.776	28.5	0	86.006	1	1		1.4346	0.156732	0.106889	0.971066	28.5	6	6	1.54838	0.189878	12.262	6	28.5	6	6	0.981846	-0.00795675	6.6867	7	22	5	5	1.94212	0.288276	7.6539	6
	1960	Tb927.9.5900	glutamate dehydrogenase (GDH)	GDH	112.11	85.8	0	323.31	1	1		1.32045	0.120721	0.107638	0.968032	69.5	68	68	1.36643	0.135586	9.0781	291	68.1	66	66	0.993603	-0.00278709	12.034	245	70.3	69	69	1.69576	0.229365	8.2868	246
	185	Tb927.10.540;Tb11.v5.0414	ATP-dependent DEAD/H RNA helicase, putative;ATP-dependent DEAD/H RNA helicase, putative,DEAD box RNA helicase, putative		49.226	29.6	0	54.362	2			1.30031	0.114046	0.107646	0.968003	23.9	8	8	1.51512	0.180446	6.3015	20	19.3	6	6	0.969796	-0.0133197	10.987	13	20.9	7	7	1.49628	0.175012	14.681	9
	525	Tb927.10.6510;Tb927.10.6400	chaperonin HSP60, mitochondrial precursor (HSP60);chaperonin HSP60, mitochondrial precursor (HSP60)	HSP60;HSP60	59.503	94.1	0	323.31	2			1.31592	0.11923	0.107724	0.967687	86.7	57	56	1.29962	0.113817	9.3588	483	85.4	54	53	1.01536	0.00662125	8.8075	408	85.4	54	53	1.72684	0.237252	12.776	315
	1571	Tb927.7.4140	hypothetical protein, conserved		20.852	53.7	0	40.689	1	1		1.37869	0.139466	0.107813	0.967327	43.1	7	7	1.70624	0.23204	43.606	8	43.1	7	7	0.964862	-0.0155346	4.2007	10	33.5	5	5	1.59181	0.201891	16.597	8
	1484	Tb927.7.1240	sphingosine kinase A, B, putative		83.577	8.6	0	34.849	1			1.5551	0.191758	0.108155	0.965953	3.3	2	2	1.56766	0.195252	8.5135	3	4.4	3	3	1.009	0.00388999	27.425	3	3.3	2	2	2.37757	0.376133	30.747	3
	1901	Tb927.9.1590	hypothetical protein, conserved		15.734	40.7	0	22.964	1	1		1.62572	0.211047	0.108239	0.965618	40.7	4	4	1.51455	0.180283	54.831	6	40.7	4	4	1.05483	0.0231843	20.952	6	25	2	2	2.68951	0.429673	25.123	2
	806	Tb927.11.2410	hypothetical protein, conserved		24.58	74.8	0	323.31	1			1.25712	0.0993763	0.108246	0.96559	68.5	15	15	1.25202	0.0976099	35.289	22	68	14	14	1.00866	0.00374607	9.6123	22	68.5	15	15	1.57316	0.196773	17.165	24
	301	Tb927.10.11340;Tb11.v5.0604	hypothetical protein, conserved;hypothetical protein, conserved		155.73	6.1	0	7.0613	2	1		1.52647	0.183688	0.108364	0.965114	3.5	4	4	1.13264	0.0540927	3.4996	6	2.7	3	3	2.43985	0.387363	27.831	4	4.6	5	5	1.28709	0.109608	12.607	8
	1893	Tb927.9.15090	cytosolic coat protein, putative		24.595	25.6	0	13.841	1			2.04175	0.310003	0.108644	0.963993	15.1	3	3	1.72097	0.235773	33.387	3	15.1	3	3	1.12755	0.0521377	25.716	3	5	1	1	4.38631	0.642099		1
	491	Tb927.10.4830	hypothetical protein, conserved		22.137	33.8	0	105.49	1			1.29708	0.112967	0.108967	0.962705	27.4	4	4	1.47042	0.167442	7.9736	4	27.4	4	4	0.968463	-0.0139168	10.998	4	27.4	4	4	1.53241	0.185376	24.034	4
	1148	Tb927.3.5610	ribosomal protein L3 mitochondrial, putative		54.986	14.6	0	78.115	1	1		1.37679	0.138867	0.109096	0.962191	7.6	3	3	1.7288	0.237745	11.228	3	11.4	4	4	0.964344	-0.0157679	5.3888	4	9.9	4	4	1.5654	0.194625	2.8579	3
	1897	Tb927.9.15270	hypothetical protein, conserved		65.909	18.6	0	24.218	1			1.33064	0.12406	0.109332	0.961254	11.7	6	6	1.43325	0.156322	9.875	11	11.7	6	6	0.976837	-0.010178	32.105	10	11.7	6	6	1.68282	0.226037	28.711	10
	749	Tb927.11.15850	kinteoplast poly(A) polymerase complex 1 subunit		86.756	26	0	89.274	1	1		1.25557	0.0988393	0.109408	0.960951	22.5	17	17	1.10527	0.0434676	28.621	35	21	16	16	1.10282	0.0425042	14.736	27	21.1	16	16	1.62385	0.210546	32.687	25
	923	Tb927.11.7150	NGG1 interacting factor 3-like		30.459	45.6	0	99.888	1			1.16871	0.0677059	0.109411	0.96094	38.8	11	11	1.09781	0.0405265	5.3081	16	41.6	12	12	1.04555	0.0193461	8.5326	18	41.6	12	12	1.39074	0.143245	18.843	18
	1307	Tb927.5.2670	hypothetical protein, conserved		14.491	39.4	0	47.139	1			1.47283	0.168152	0.109712	0.959746	39.4	4	4	2.11453	0.325214	11.925	5	39.4	4	4	0.991686	-0.00362573	8.046	4	39.4	4	4	1.52359	0.182868	7.9192	4
	1756	Tb927.8.6030;Tb927.9.14000	60S ribosomal protein L12, putative;60S ribosomal protein L12, putative		17.564	52.4	0	27.779	2			1.22266	0.0873051	0.109841	0.959237	28.7	3	3	1.28271	0.10813	20.202	4	28.7	3	3	0.984275	-0.00688366	11.087	5	28.7	3	3	1.44767	0.160669	20.5	4
	294	Tb927.10.1100;Tb927.6.4690	60S ribosomal protein L9, putative;60S ribosomal protein L9, putative		21.857	57.1	0	136.53	2			1.34928	0.130101	0.110323	0.957335	45.5	9	9	1.23233	0.0907261	12.572	13	49.2	9	9	1.06244	0.0263043	21.841	14	38.1	6	6	1.87617	0.273273	9.0087	8
	155	Tb927.7.4810;Tb11.v5.0163	hypothetical protein, conserved;hypothetical protein, conserved		52.176	19	0	49.904	2			1.3927	0.143859	0.110763	0.955607	13.3	4	4	1.54381	0.188595	17.927	6	19	5	5	0.96564	-0.0151846	8.2453	6	16.8	4	4	1.81203	0.258166	9.3856	5
	400	Tb927.10.15410	glycosomal malate dehydrogenase (gMDH)	gMDH	33.71	32.2	0	94.646	1			1.22056	0.0865575	0.110937	0.954922	29.4	10	10	1.25643	0.0991389	4.8976	20	29.4	10	10	0.989442	-0.00460953	11.191	25	29.4	10	10	1.46266	0.165143	15.631	17
	1569	Tb927.7.4050	hypothetical protein, conserved		85.652	12.7	0	34.582	1			1.30785	0.116557	0.110986	0.954734	7	4	4	1.1572	0.0634091	12.69	8	7	4	4	1.09007	0.0374524	30.192	7	10.6	7	7	1.77342	0.248811	21.176	12
	1739	Tb927.8.5200	hypothetical protein, conserved		201.55	17.6	0	137.84	1	1		1.22245	0.0872301	0.111338	0.953357	12.8	20	20	1.17747	0.0709515	63.5	30	14.1	21	21	1.02344	0.0100636	23.624	33	13.4	20	20	1.51592	0.180675	19.576	29
	573	Tb927.10.8630	hypothetical protein, conserved		27.968	69	0	148.49	1			1.24111	0.0938112	0.111474	0.952827	54.9	11	11	1.11888	0.0487852	27.322	13	51	12	12	1.07602	0.0318186	13.03	16	52.2	10	10	1.58792	0.20083	10.196	12
	754	Tb927.11.15940	hypothetical protein, conserved		105.13	20.5	0	56.837	1			1.33863	0.126662	0.111657	0.952114	8.2	7	7	1.11831	0.0485614	13.322	12	7.3	6	6	1.14718	0.0596321	21.145	6	6.1	5	5	1.86979	0.271792	22.403	5
	1510	Tb927.7.2240	hypothetical protein, conserved		59.665	14.9	0	7.7016	1			1.45407	0.162586	0.111759	0.951716	12.1	5	5	1.57077	0.196112	7.4627	7	8.1	3	3	0.970186	-0.0131449	1.6207	4	12.1	5	5	2.01739	0.30479	27.755	6
	329	Tb927.10.12540	NADH-ubiquinone oxidoreductase complex I subunit, putative,ferredoxin, putative (NDUFS1)	NDUFS1	33.754	32	0	111.99	1	1		1.16552	0.0665199	0.111789	0.951601	26.7	5	5	1.08235	0.0343671	20.561	17	19.8	4	4	1.05346	0.0226164	4.9126	14	19.8	4	4	1.3886	0.142576	13.082	14
	181	Tb11.v5.0326	retrotransposon hot spot (RHS) protein, putative		34.883	43	0	48.646	1	1		1.47349	0.168348	0.11201	0.950744	42.1	10	3	1.62936	0.212016	12.341	10	35.4	8	3	0.962144	-0.0167601	14.124	7	34.1	9	2	2.04074	0.309789	2.1256	5
	880	Tb927.11.5520	triosephosphate isomerase (TIM)	TIM	26.819	64.8	0	193.33	1			1.25159	0.0974604	0.11209	0.950433	61.6	12	12	1.26858	0.103317	7.0813	15	55.6	10	10	0.994463	-0.00241132	15.152	13	54	10	10	1.55409	0.191475	10.978	13
	1770	Tb927.8.6390	lysophospholipase, putative,alpha/beta hydrolase, putative (TbLysoPLA)	TbLysoPLA	30.092	45.7	0	28.932	1	1		1.22795	0.0891812	0.112479	0.94893	25	5	5	1.32752	0.123041	4.9869	5	29.6	5	5	0.973116	-0.0118352	14.736	5	29.6	5	5	1.4333	0.156338	10.216	5
	994	Tb927.11.9940	hypothetical protein, conserved		20.599	51.6	0	141.13	1			1.24083	0.0937108	0.112613	0.948411	34.9	6	6	1.3566	0.132451	20.668	9	40.9	7	7	0.970284	-0.0131013	9.4354	8	28.5	5	5	1.45138	0.161782	15.22	9
	715	Tb927.11.1450	2-oxoglutarate dehydrogenase E1 component, putative		113.38	64.2	0	323.31	1	1		1.35799	0.132895	0.11263	0.948347	60.5	66	66	1.42132	0.152693	36.667	260	60.1	66	66	0.980109	-0.00872582	15.826	220	59.1	65	65	1.79771	0.25472	11.967	240
	1309	Tb927.5.2780	mitochondrial DNA polymerase beta		46.102	26.3	0	53.05	1	1		1.37157	0.137219	0.112708	0.948045	14.7	5	5	1.01425	0.00614456	5.8216	6	19.2	6	6	1.33552	0.125651	17.507	6	22.9	8	8	1.90485	0.279862	13.066	9
	1423	Tb927.6.3800;Tb927.6.3750;Tb927.6.3740	heat shock 70 kDa protein, mitochondrial precursor, putative;heat shock 70 kDa protein, mitochondrial precursor, putative;heat shock 70 kDa protein, mitochondrial precursor, putative		71.474	88	0	323.31	3	1		1.3088	0.116873	0.112733	0.94795	76.7	61	60	1.34828	0.129781	30.16	259	75.6	61	60	0.986412	-0.00594166	14.992	227	80.1	64	63	1.6857	0.22678	9.4029	218
	468	Tb927.10.3500	RNA-binding protein, putative (RBSR4)	RBSR4	96.56	4.2	0	5.7607	1			1.24126	0.0938613	0.112847	0.947511	1.6	1	1	1.03201	0.0136837	34.35	3	1.6	1	1	1.1767	0.0706641	14.49	2	1.6	1	1	1.57484	0.197236	6.7446	2
	1108	Tb927.3.3580	heat shock protein 90, putative,lipophosphoglycan biosynthetic protein, putative,glucose regulated protein 94, putative (LPG3)	LPG3	87.766	38.3	0	264.99	1			1.36233	0.134283	0.112993	0.946947	22.6	17	17	1.38463	0.141335	12.884	20	25.1	19	19	0.991653	-0.00364022	12.245	22	29.2	21	21	1.84142	0.265154	30.425	26
	305	Tb927.10.11470	hypothetical protein, conserved		149.34	8.3	0	39.101	1			2.1477	0.331974	0.113466	0.945136	2	2	2	1.61918	0.209295		1	1.5	2	2	5.12337	0.709555	24.635	3	1.5	2	2	1.19418	0.0770714	7.6751	3
	561	Tb927.10.8090	hypothetical protein, conserved		17.195	27.6	0	16.137	1	1		1.24037	0.0935496	0.113528	0.944896	12.8	2	2	1.06144	0.0258965	7.1194	3	12.8	2	2	1.1319	0.0538064	12.793	3	12.8	2	2	1.58835	0.200946	2.6152	2
	187	Tb927.1.1560;Tb11.v5.0464;Tb927.10.3520;Tb927.10.9740;Tb927.7.2500	vesicular-fusion protein nsf, putative;vesicular-fusion protein nsf, putative,N-ethylmaleimide sensitive factor (NsF);protease regulatory ATPase subunit 4 (RPT4);proteasome regulatory ATPase subunit 6,19S proteasome regulatory subunit (RPT6);proteasome regulatory ATPase subunit 1	RPT4;RPT6	79.953	14.1	0	30.134	5			1.89465	0.277529	0.113828	0.943752	12.4	7	7	1.24939	0.0966994	13.466	9	1.4	1	1	3.97657	0.599508		1	3.6	2	2	1.36892	0.136379	25.945	2
	423	Tb927.10.1950	leucine-rich repeat protein (LRRP), putative		77.026	54.9	0	323.31	1	1		1.23635	0.0921428	0.113875	0.943573	51.5	28	28	1.12494	0.0511301	10.026	48	48.7	26	26	1.06383	0.0268709	18.808	48	51.5	28	28	1.57916	0.198427	18.693	43
	899	Tb927.11.6250	hypothetical protein, conserved		27.599	60.2	0	323.31	1	1		1.22526	0.0882278	0.113962	0.943239	48	13	13	1.22824	0.0892827	6.9911	22	48	13	13	0.997146	-0.00124122	11.72	22	48	14	14	1.5019	0.176642	24.321	25
	1530	Tb927.7.2780	hypothetical protein, conserved		12.723	20.5	0	31.973	1			1.3665	0.135609	0.114421	0.941495	10.3	1	1	1.08519	0.0355052	7.1409	2	10.3	1	1	1.20069	0.0794293		1	10.3	1	1	1.95836	0.291892		1
	1422	Tb927.6.3650	ADP-ribosylation factor, putative		20.072	22.4	0	15.271	1			1.32426	0.121973	0.114496	0.941211	13.1	2	2	1.07243	0.0303688	23.918	3	13.1	2	2	1.18378	0.0732718	10.411	2	6	1	1	1.82927	0.262279		1
	1917	Tb927.9.2390	hypothetical protein, conserved		22.31	25.3	0	6.0985	1			1.46957	0.167191	0.114686	0.94049	11.6	2	2	2.11427	0.32516	15.317	4	11.6	2	2	0.97367	-0.011588	40.352	3	11.6	2	2	1.54171	0.188003	19.862	3
	789	Tb927.11.1900	T-complex protein 1, beta subunit, putative		58.057	31	0	102.14	1			1.25824	0.0997644	0.114733	0.940312	28.7	10	10	1.18972	0.0754441	13.976	10	25.5	9	9	1.03055	0.0130691	47.799	9	16.3	6	6	1.62473	0.21078	10.983	6
	912	Tb927.11.6630	3-methylcrotonoyl-CoA carboxylase beta subunit, putative		66.531	43	0	71.263	1	1		1.45085	0.161623	0.114877	0.939767	22.7	11	11	1.47647	0.169225	17.616	18	19.3	9	9	0.986412	-0.00594166	21.868	15	25	12	12	2.09694	0.321586	17.979	18
	404	Tb927.10.15640	hypothetical protein, conserved		73.508	9.8	0	15.274	1			1.37388	0.13795	0.115132	0.938802	3.8	2	2	1.07061	0.0296323	21.27	2	2.1	1	1	1.97785	0.296193		1	3.8	2	2	1.22469	0.0880247	5.3905	2
	1349	Tb927.5.4370	hypothetical protein, conserved		14.523	25	0	6.8807	1	1		1.61858	0.209133	0.115133	0.938799	0	0	0				0	8.1	1	1	1.34899	0.130008		1	8.1	1	1	1.94204	0.288258		1
	1057	Tb927.3.1120	GTP-binding nuclear protein rtb2, putative (rtb2)	rtb2	24.406	54.8	0	125.95	1			1.38788	0.142352	0.115216	0.938486	45.6	11	11	1.32882	0.123465	15.025	18	53.9	12	12	1.01872	0.00805652	33.432	17	51.2	11	11	1.97486	0.295535	17.062	17
	890	Tb927.11.5990	hypothetical protein, conserved		69.307	10.2	0	23.929	1	1		1.21179	0.0834261	0.115314	0.938118	3.4	2	2	1.51592	0.180675	1.7196	4	3.4	2	2	1.05829	0.0246034	1.003	3	1.6	1	1	1.10917	0.0449997	19.964	3
	262	Tb927.1.4050	protein phosphatase with EF-Hand domains (PPEF),ser/thr protein phosphatase, putative		105.75	28.2	0	135.56	1			1.31996	0.120561	0.115361	0.93794	24	19	19	1.43601	0.157158	22.21	21	20.6	18	18	0.963373	-0.0162056	19.111	23	22.2	18	18	1.66239	0.220732	34.417	24
	674	Tb927.11.12920	hypothetical protein, conserved		47.225	4.7	0	16.71	1			1.47252	0.168061	0.115759	0.936447	4.7	2	2	2.28253	0.358417	12.679	2	4.7	2	2	1.06175	0.026021	0.32575	2	4.7	2	2	1.31748	0.119746	6.7329	2
	1270	Tb927.5.1120	hypothetical protein, conserved		655.92	37.8	0	194.97	1			1.93355	0.286354	0.115846	0.936119	17.9	8	8	1.25375	0.0982122	10.317	8	19.4	9	9	1.37372	0.137897	14.284	9	5.1	3	3	4.19715	0.622954	47.702	3
	1444	Tb927.6.4340	U6 snRNA-associated Sm-like protein LSm5p (TbLSm5)	TbLSm5	12.791	70.9	0	83.775	1			1.44039	0.158479	0.115888	0.935963	38.5	3	3	1.10292	0.0425459	20.375	3	46.2	4	4	1.22923	0.0896338	24.952	4	46.2	4	4	2.20423	0.343257	23.463	6
	1296	Tb927.5.2080	guanosine monophosphate reductase, putative		52.238	16.5	0	9.193	1			1.30657	0.116133	0.116081	0.935238	6.9	2	2	1.03736	0.0159285	20.22	2	6.9	2	2	1.21699	0.0852886	7.0721	2	16.5	4	4	1.76678	0.247183	18.365	4
	1641	Tb927.7.7500	thymine-7-hydroxylase, putative (TLP7)	TLP7	36.926	12.8	0	14.405	1			1.25787	0.0996355	0.116173	0.934893	10.3	3	2	1.03583	0.0152868	59.085	3	7.2	2	1	1.17707	0.0708015		1	10.3	3	2	1.63237	0.212818	7.3975	2
	1850	Tb927.9.12240;Tb927.9.12200	unspecified product;unspecified product		21.692	10.1	0.0063864	1.7389	2			1.89347	0.277259	0.11618	0.934868	10.1	2	2	1.64506	0.216183	3.8675	4	10.1	2	2	1.06973	0.0292761	19.408	4	10.1	2	2	3.85762	0.586319	21.684	3
	793	Tb927.11.1970	hypothetical protein, conserved		30.39	8	0	3.9862	1			1.13659	0.0556021	0.116233	0.93467	8	2	2	1.111	0.0457143	5.5528	2	8	2	2	1.01	0.00432164	4.4432	2	8	2	2	1.30849	0.11677	2.2752	2
	1716	Tb927.8.3930	hypothetical protein, conserved		72.162	12.5	0	4.1756	1			1.35266	0.131187	0.116266	0.934548	9.7	4	1	1.68859	0.227523	3.4215	3	9.7	4	1	0.95036	-0.0221119	14.258	2	9.7	4	1	1.54224	0.188151	7.9209	2
	1175	Tb927.4.1420	hypothetical protein, conserved		15.664	48.5	0	30.537	1	1		1.20306	0.0802859	0.116602	0.933294	41.8	6	6	1.14416	0.0584881	8.332	7	41.8	6	6	1.02581	0.0110662	10.493	12	41.8	5	5	1.48355	0.171303	9.0961	6
	1933	Tb927.9.3640	hypothetical protein, conserved		22.632	49	0	170.69	1	1		1.38464	0.141336	0.116608	0.933273	37.4	10	10	1.71586	0.234482	26.061	14	37.4	9	9	0.942719	-0.0256175	29.239	12	37.4	10	10	1.64113	0.215144	12.753	14
	1116	Tb927.3.3900	carnitine O-palmitoyltransferase II, putative (CPT II)	CPT II	67.395	29	0	85.002	1	1		1.33506	0.125501	0.116638	0.933159	11.1	4	4	1.48167	0.170751	6.7006	6	18	8	8	0.955627	-0.0197114	15.155	9	14.8	6	6	1.6806	0.225464	10.061	7
	1292	Tb927.5.1900	hypothetical protein, conserved		69.353	4.8	0.0005777	2.4647	1			1.98156	0.297007	0.11694	0.932037	4.8	2	2	2.57816	0.411311		1	0	0	0				0	3	1	1	1.52302	0.182704		1
	1825	Tb927.9.10710	elongation factor 1-alpha, putative,hsp70 subfamily B suppressor 1		70.209	12.4	0	12.572	1			1.51763	0.181165	0.116977	0.9319	3	2	2	0.962412	-0.0166389	6.8428	2	3	2	2	1.61118	0.207143	0.25854	3	1.4	1	1	2.25418	0.35299		1
	1612	Tb927.7.6090	hypothetical protein, conserved		88.162	7.9	0	7.1467	1			1.41291	0.150115	0.11699	0.931853	4.9	3	3	2.06855	0.315666	18.009	6	4.9	3	3	1.02412	0.0103502	14.325	3	4.9	3	3	1.33147	0.12433	10.72	4
	552	Tb927.10.7610	hypothetical protein, conserved		165.1	39.4	0	323.31	1	1		1.26862	0.103332	0.117066	0.931567	31.7	41	41	1.2703	0.103906	51.027	72	27.4	38	38	0.992644	-0.00320631	16.895	65	32	42	42	1.61918	0.209295	13.176	67
	208	Tb11.v5.0638;Tb927.10.1050;Tb927.10.1040	serine carboxypeptidase III precursor, putative (CBP1);serine peptidase, Clan SC, Family S10,serine carboxypeptidase III precursor, putative (CBP1);serine peptidase, Clan SC, Family S10,serine carboxypeptidase III precursor, putative (CBP1)	CBP1;CBP1;CBP1	51.565	6.9	0	3.2601	3			1.18988	0.0755045	0.117141	0.931291	3	1	1	1.00969	0.00418994		1	6.9	2	2	1.15892	0.0640551	17.406	2	6.9	2	2	1.43969	0.158268	6.2711	3
	1523	Tb927.7.2670	zinc finger protein family member, putative (ZC3H21)	ZC3H21	49.686	44	0	52.011	1			1.3728	0.137607	0.11744	0.930185	26.5	8	6	0.941537	-0.0261627	27.2	7	28.2	8	7	1.65612	0.219091	15.015	7	32.8	10	8	1.65917	0.219892	89.884	8
	271	Tb927.1.730	NADH-ubiquinone oxidoreductase complex I subunit, putative		62.84	19.3	0	173.69	1	1		1.14328	0.058154	0.117802	0.928847	18.3	10	10	1.21698	0.0852823	136.88	25	18.3	10	10	0.975661	-0.0107011	70.902	18	18.3	10	10	1.25858	0.0998809	121.29	22
	1772	Tb927.8.6440	RNA-binding protein, putative (RPB20)	RPB20	20.37	10.9	0	3.3596	1			1.88261	0.274761	0.117885	0.928542	10.9	2	2	1.22551	0.0883161	20.675	3	10.9	2	2	3.99578	0.601601	26.688	3	10.9	2	2	1.36259	0.134366	7.1202	2
	933	Tb927.11.7530	long-chain-fatty-acid-CoA ligase, putative		80.712	20.1	0	20.744	1	1		1.22561	0.0883508	0.117979	0.928195	12	8	8	1.49224	0.17384	16.305	10	10.6	7	7	0.981879	-0.00794222	14.806	8	9.1	6	6	1.25648	0.0991545	32.331	7
	633	Tb927.11.1090;Tb927.11.1100;Tb927.11.1110;Tb11.v5.1038	calpain-like cysteine peptidase, putative;calpain-like protein, putative,cytoskeleton assocociated protein, putative;calpain, putative,cysteine peptidase, Clan CA, family C2, putative;calpain, putative		658.93	24	0	4.4976	4			1.4352	0.156913	0.118011	0.928079	23.5	4	4	1.64697	0.216686	13.019	5	23.5	4	4	0.94014	-0.0268076	25.128	6	23.5	4	4	1.90924	0.28086	8.6973	5
	1700	Tb927.8.3040	hypothetical protein, conserved		22.299	42.6	0	36.627	1	1		1.37108	0.137064	0.118077	0.927836	27.7	4	4	1.10519	0.0434377	31.148	5	11.9	2	2	1.16816	0.067501	1.7906	3	15.8	3	3	1.99642	0.300253	8.9717	4
	1170	Tb927.4.1280	hypothetical protein, conserved		43.863	60.3	0	323.31	1	1		1.22969	0.0897962	0.118147	0.927578	50.3	18	18	1.11199	0.0461015	24.337	25	41.2	14	14	1.06348	0.0267293	5.3469	26	50.3	17	17	1.57238	0.196558	11.78	24
	730	Tb927.11.15040	chaperonin HSP60, mitochondrial precursor, putative,heat shock protein 60 (Cpn60)	Cpn60	64.159	42.3	0	323.31	1	1		1.21525	0.0846645	0.11847	0.926393	33.3	17	16	1.0893	0.0371474	14.203	35	32.2	16	15	1.07357	0.0308304	6.214	28	33.3	17	16	1.53467	0.186016	17.339	27
	1521	Tb927.7.2630	hypothetical protein, conserved		99.937	5	0	15.272	1			1.41264	0.150032	0.11861	0.925879	3.2	2	2	1.2342	0.091387	13.05	2	0	0	0				0	3.2	2	2	1.61688	0.208678	5.4196	2
	846	Tb927.11.410	hypothetical protein, conserved		14.836	42.3	0	34.899	1	1		1.77929	0.250247	0.118924	0.924729	34.1	3	3	3.31545	0.520542	17.669	4	34.1	3	3	1.00266	0.00115371	5.0222	5	22.8	2	2	1.69451	0.229044	11.918	2
	877	Tb927.11.5450	malic enzyme		63.119	36.1	0	109.14	1	1		1.30101	0.114282	0.119298	0.923368	25.6	10	10	1.28953	0.110433	9.7319	14	27.3	11	11	0.993305	-0.00291719	8.3149	12	24.7	10	10	1.71922	0.235331	7.4648	10
	465	Tb927.10.3260;Tb11.v5.0825	fatty acyl CoA synthetase, putative;Long-chain-fatty-acid--CoA ligase 5 (EC 6.2.1.3) (Long-chain acyl-CoA synthetase 5) (LACS 5), putative		78.983	35.4	0	137.88	2			1.23979	0.0933475	0.119316	0.923302	29.9	16	16	1.38936	0.142815	10.202	15	26.3	13	13	0.957624	-0.0188049	22.584	11	27.5	14	14	1.43229	0.156032	11.698	13
	1934	Tb927.9.3760	poly(A) export protein, putative (TbGLE2)	TbGLE2	38.351	71.6	0	323.31	1			1.25102	0.0972656	0.119389	0.923035	62.8	18	18	1.27239	0.10462	36.217	23	58.2	17	17	0.982436	-0.00769564	13.777	22	66.2	20	20	1.56629	0.194873	27.711	24
	1580	Tb927.7.4390	threonine synthase, putative		73.873	5.5	0	20.578	1			2.39023	0.37844	0.120326	0.91964	3.6	2	2	3.70268	0.568516	45.548	2	3.6	2	2	0.835515	-0.0780458	0.94278	3	3.6	2	2	4.41416	0.644848	17.548	2
	1638	Tb927.7.7430;Tb927.7.7420	ATP synthase alpha chain, mitochondrial precursor,ATP synthase F1, alpha subunit;ATP synthase alpha chain, mitochondrial precursor,ATP synthase F1, alpha subunit		63.502	45.7	0	253.43	2	1		1.25375	0.0982119	0.12124	0.916355	37.8	20	20	1.2278	0.0891293	10.201	35	37.8	20	20	0.998606	-0.000606022	9.7839	45	36.5	19	19	1.60736	0.206112	6.1908	41
	397	Tb927.10.15310;REV__Tb927.10.2600	hypothetical protein, conserved		47.654	8.2	0	9.9172	2			1.23371	0.0912148	0.121325	0.916051	7.3	3	3	1.37403	0.137997	9.529	6	5.5	2	2	0.955949	-0.0195652	1.7315	2	7.3	3	3	1.42959	0.155213	15.06	5
	194	Tb927.10.660;Tb11.v5.0500	2-oxoisovalerate dehydrogenase alpha subunit, putative;2-oxoisovalerate dehydrogenase alpha subunit, putative		46.369	63	0	323.31	2	1		1.27292	0.104801	0.121328	0.916039	52.4	23	23	1.26019	0.100438	17.406	36	54.3	24	24	0.991686	-0.00362573	10.48	45	56.7	26	26	1.65041	0.217591	6.2419	52
	1674	Tb927.8.1990	peroxidoxin,tryparedoxin peroxidase (TRYP2)	TRYP2	25.631	66.8	0	244.23	1	1		1.29687	0.112897	0.121341	0.915993	64.6	16	16	1.28847	0.110075	8.6075	58	64.6	18	18	0.988783	-0.00489907	6.7	57	60.6	16	16	1.71204	0.233515	10.481	48
	751	Tb927.11.15910	iron superoxide dismutase		22.048	26.3	0	75.532	1			1.21701	0.0852937	0.121432	0.915667	26.3	4	3	1.12004	0.049233	7.4983	4	22.7	3	3	1.04418	0.0187766	4.1527	5	22.7	3	3	1.54124	0.187871	7.4116	4
	189	Tb927.1.2390;Tb927.1.2370;Tb927.1.2350;Tb927.1.2330;Tb11.v5.0469;Tb927.1.2410	beta tubulin, putative;beta tubulin;beta tubulin;beta tubulin;beta tubulin;beta tubulin, pseudogene		49.704	82.1	0	323.31	6			1.26446	0.101904	0.121467	0.915543	70.8	32	32	1.32206	0.121251	28.441	220	70.8	32	32	0.967911	-0.0141644	9.2879	229	70.8	33	33	1.57989	0.198626	9.3075	198
	1537	Tb927.7.3050	hypothetical protein, conserved		131.58	43.3	0	323.31	1	1		1.23416	0.09137	0.121593	0.915092	38.6	35	35	1.14014	0.0569563	36.709	50	24.9	25	25	1.03906	0.016639	15.419	35	29.3	28	28	1.58677	0.200515	11.767	35
	1381	Tb927.6.2070	hypothetical protein, conserved		21.547	15.9	0.00059418	2.8298	1	1		1.59322	0.202275	0.121892	0.914024	10.1	1	1	1.10466	0.0432296		1	10.1	1	1	2.79283	0.446044		1	10.1	1	1	1.31085	0.117553		1
	1450	Tb927.6.4530	RNA-binding protein, putative (RBP17)	RBP17	16.821	37.9	0	9.7386	1			1.43667	0.157358	0.122301	0.912571	31.4	4	4	0.970675	-0.0129261	36.202	4	31.4	4	4	1.458	0.163756	11.56	4	31.4	4	4	2.09528	0.321243	21.679	4
	280	Tb927.10.10160	hypothetical protein, conserved		42.907	14.2	0	51.199	1	1		1.21445	0.0843807	0.122344	0.912418	14.2	5	5	1.06349	0.0267342	4.7401	6	14.2	5	5	1.09324	0.0387171	18.611	5	14.2	5	5	1.5406	0.187691	4.1586	5
	1244	Tb927.4.4630	hypothetical protein, conserved		18.467	6.7	0	9.647	1	1		1.50341	0.177076	0.122437	0.912087	6.7	1	1	2.47782	0.39407	41.92	2	6.7	1	1	1.20295	0.0802483		1	6.7	1	1	1.14002	0.0569114	34.695	2
	669	Tb927.11.12530	hypothetical protein, conserved		90.654	21.1	0	52.967	1			1.24648	0.0956861	0.122616	0.911453	10.8	8	8	1.24519	0.0952346	52.907	13	13.4	9	9	0.986412	-0.00594166	41.429	16	12.8	9	9	1.57676	0.197765	15.022	11
	1098	Tb927.3.3130	hypothetical protein, conserved		178.08	27.5	0	267.05	1			1.27846	0.106687	0.12282	0.91073	24.4	35	35	1.30915	0.116989	11.206	70	19	28	28	0.973149	-0.0118207	17.625	50	20.5	29	29	1.64019	0.214893	20.371	46
	1092	Tb927.3.2670	hypothetical protein, conserved		28.84	49.1	0	116.17	1	1		1.28307	0.108251	0.123071	0.909845	41.3	8	8	1.34946	0.13016	19.36	12	38.3	7	7	0.962305	-0.0166871	5.5659	12	38.3	7	7	1.6266	0.211281	11.03	11
	1169	Tb927.4.1270	ruvB-like DNA helicase, putative		49.905	11.3	0	31.024	1			1.51147	0.179401	0.123294	0.909058	4.4	1	1				0	3.5	1	1	1.27707	0.106214		1	11.3	3	3	1.7889	0.252587	23.485	3
	1281	Tb927.5.1520	heat shock protein HslVU, ATPase subunit HslU, putative		52.53	65.5	0	323.31	1	1		1.27612	0.105893	0.123296	0.909051	51.8	21	21	1.16115	0.0648873	13.746	37	53.5	22	22	1.04453	0.018919	11.223	38	53.5	22	22	1.71345	0.233871	10.577	39
	1527	Tb927.7.2710	NADH-cytochrome b5 reductase, putative		31.885	22.3	0	60.453	1	1		1.08439	0.0351853	0.123937	0.906798	22.3	5	5	1.15464	0.0624448	27.117	4	22.3	5	5	1.12467	0.051024	27.156	4	15.3	3	3	0.981945	-0.007913	19.396	3
	1740	Tb927.8.5220	hypothetical protein, conserved		114.05	5.5	0	10.317	1	1		1.34287	0.128033	0.123991	0.90661	4.5	4	4	1.04908	0.0208087	70.716	5	5.5	5	5	1.91855	0.282973	32.623	6	4.5	4	4	1.20314	0.0803166	43.191	6
	463	Tb927.10.3210	delta-1-pyrroline-5-carboxylate dehydrogenase, putative		62.036	83.8	0	323.31	1	1		1.32242	0.121369	0.124077	0.906309	63.8	35	35	1.38038	0.139999	9.006	116	63.5	34	34	0.960948	-0.0173002	8.1781	131	65.1	35	35	1.74344	0.241407	9.5556	111
	1619	Tb927.7.6350	NADH-ubiquinone oxidoreductase, mitochondrial, putative		30.925	37	0	85.291	1	1		1.25421	0.0983716	0.124156	0.906031	34.4	8	8	1.07018	0.0294556	11.933	13	34.4	8	8	1.11066	0.0455827	2.5835	12	29.3	7	7	1.65988	0.220076	4.9021	12
	1810	Tb927.8.890;Tb927.8.4610	Ras-related protein RabX1 (RABX1);Ras-related protein Rab1A (Rab1A)	RABX1;Rab1A	22.714	70.2	0	96.655	2			1.33635	0.125921	0.124538	0.904699	70.2	9	8	1.37599	0.138616	12.081	13	70.2	10	9	0.9647	-0.0156075	15.434	16	70.2	10	9	1.79785	0.254754	22.14	11
	401	Tb927.10.15420	hypothetical protein, conserved		44.361	39.2	0	125.86	1	1		1.32584	0.122491	0.12499	0.903125	27.9	9	9	1.31634	0.119369	8.0454	12	29	9	9	0.981255	-0.0082179	9.1758	13	29	10	10	1.80435	0.256321	10.566	12
	565	Tb927.10.8200	hypothetical protein, conserved		30.838	29	0	13.933	1			1.91843	0.282945	0.125633	0.900896	8.2	2	2	3.59618	0.555842	19.744	3	9.7	3	3	0.893041	-0.0491285	26.446	3	11.2	3	3	2.19848	0.342122	14.06	3
	1813	Tb927.9.10100	hypothetical protein, conserved		160.65	10.3	0	39.382	1			1.23112	0.090299	0.125727	0.90057	5.3	6	6	1.20356	0.0804692	7.3163	6	1.5	2	2	0.994529	-0.00238238	7.8224	2	5.3	6	6	1.55887	0.19281	14.005	6
	203	Tb927.7.2570;Tb11.v5.0611	hypothetical protein, conserved;guide RNA associated protein, GAP2,mitochondrial RNA binding protein 1		52.545	54.1	0	276.32	2	1		1.29114	0.110974	0.125729	0.900566	43.1	15	15	1.32704	0.122884	9.2668	20	43.1	15	15	0.966191	-0.0149368	15.567	25	43.1	15	15	1.67871	0.224975	9.2761	18
	1186	Tb927.4.2040	ALBA-Domain Protein (ALBA3)	ALBA3	20.808	53.7	0	115.24	1			1.51923	0.181624	0.126069	0.899391	53.2	12	4	1.72272	0.236215	9.5704	5	53.2	12	4	0.91752	-0.0373843	14.276	6	50.5	11	4	2.21841	0.346041	8.4991	6
	706	Tb927.11.14020;Tb927.11.14000	NRBD1,p34 (NRBD1);RNA-binding protein (NRBD2)	NRBD1;NRBD2	30.274	46.2	0	167.2	2			1.35709	0.132608	0.126492	0.897938	46.2	12	12	1.35389	0.131582	7.5447	13	41.9	11	11	0.974062	-0.0114134	19.379	14	46.2	12	12	1.89521	0.277656	12.6	14
	1442	Tb927.6.4300;Tb927.6.4280	glyceraldehyde 3-phosphate dehydrogenase, glycosomal (GAPDH);glyceraldehyde 3-phosphate dehydrogenase, glycosomal (GAPDH)	GAPDH;GAPDH	39.047	66.9	0	323.31	2			1.33127	0.124265	0.126523	0.897829	63.5	22	20	1.25233	0.0977181	9.2571	30	63.5	21	19	1.00933	0.00403388	7.777	35	63.5	21	19	1.86657	0.271043	9.9026	29
	133	Tb927.10.6950;Tb927.10.6910;Tb11.v5.0496;Tb10.v4.0247	s-adenosyl-L-methionine-c-24-delta-sterol-methyl transferase a, putative;sterol 24-c-methyltransferase, putative;Sterol methyltransferase, putative;sterol 24-c-methyltransferase, putative		40.128	32.9	0	261.59	4			1.27179	0.104416	0.12668	0.897292	22.3	7	7	0.944615	-0.0247452	13.192	12	22.3	7	7	1.55124	0.190678	26.929	10	22.3	6	6	1.40383	0.147314	13.793	6
	1514	Tb927.7.2300	Nucleoporin (TbNup132)	TbNup132	132.36	30.4	0	156.48	1			1.31576	0.119176	0.126853	0.896698	21.4	21	21	1.43878	0.157995	37.083	49	15.4	19	19	0.941891	-0.0259994	16.79	41	22.5	24	24	1.68086	0.225531	20.86	42
	1345	Tb927.5.4120	hypothetical protein, conserved		22.32	30.4	0	55.229	1	1		1.18111	0.0722896	0.126897	0.896549	17.8	4	4	1.1446	0.0586532	7.7625	8	22.5	5	5	1.00233	0.00100953	4.9994	9	23	5	5	1.43617	0.157206	3.894	9
	282	Tb927.10.10340;Tb11.v5.0811	structural maintenance of chromosome 2, putative;structural maintenance of chromosome 2, putative (SMC2)	SMC2	134	16.5	0	68.296	2	1		1.21012	0.082827	0.127154	0.895671	8.9	9	9	1.2779	0.106498	20.277	11	7.3	8	8	0.960948	-0.0173002	15.651	9	9.2	10	10	1.44306	0.159283	57.015	12
	385	Tb927.10.14860	hypothetical protein, conserved		83.434	41.1	0	323.31	1	1		1.2671	0.102811	0.127313	0.895129	36.3	28	28	1.25581	0.0989226	19.711	39	36.3	27	27	0.982174	-0.00781167	10.576	37	34.2	26	26	1.64939	0.217323	7.9525	37
	257	Tb927.1.3040	hypothetical protein, conserved		29.227	15.2	0	54.494	1	1		1.38333	0.140927	0.127322	0.895095	15.2	3	3	1.38972	0.142927	7.7623	4	15.2	3	3	0.967295	-0.0144413	9.823	4	10.4	2	2	1.96923	0.294296	9.5383	3
	1617	Tb927.7.630	hypothetical protein, conserved		28.188	15.6	0	8.3103	1	1		1.27614	0.105897	0.127469	0.894594	11.6	2	2	1.34374	0.128314	5.2423	2	15.6	3	3	0.955466	-0.0197846	14.226	3	4.4	1	1	1.61868	0.209161		1
	533	Tb927.10.7000	hypothetical protein, conserved		36.546	13.6	0	8.6203	1			1.44581	0.160112	0.12753	0.894386	8.1	3	3	1.37594	0.1386	13.665	4	8.1	3	3	0.991389	-0.00375591	6.822	4	8.1	3	3	2.2156	0.345491	3.0889	4
	951	Tb927.11.8310	class I transcription factor A, subunit 4 (CITFA-4)	CITFA-4	42.733	11.1	0	8.3808	1			1.12959	0.0529199	0.127701	0.893806	3.4	1	1	1.07268	0.0304718		1	0	0	0				0	3.4	1	1	1.18951	0.075368		1
	548	Tb927.10.7570;Tb11.v5.0774	dihydrolipoamide acetyltransferase precursor, putative;dihydrolipoamide acetyltransferase E2 subunit, putative		48.107	27.7	0	142.1	2	1		1.18487	0.073669	0.127949	0.892962	16	6	6	1.09954	0.0412093	24.657	7	23.1	8	8	1.03259	0.0139266	3.7387	8	20.8	7	7	1.46511	0.165871	8.7532	7
	357	Tb927.10.14080;Tb927.10.13570	RNA-binding protein, putative (RBP27);RNA-binding protein 27, putative (RBP27)	RBP27;RBP27	37.093	8.2	0.00056883	2.3368	2			2.52206	0.401755	0.128522	0.891022	5.3	1	1	6.43186	0.808336		1	5.3	1	1	0.849483	-0.0708453		1	5.3	1	1	2.93611	0.467773		1
	342	Tb927.10.12960	Ras-related protein Rab5A (RAB5A)	RAB5A	24.484	23.5	0	22.627	1			1.37696	0.138921	0.12914	0.888938	14.8	3	3	1.18677	0.0743651	10.254	3	14.8	3	3	1.06626	0.0278618	10.214	3	14.8	2	2	2.06317	0.314535	1.9814	2
	1014	Tb927.2.3030	ATP-dependent Clp protease subunit, heat shock protein 78 (HSP78), putative		90.664	59.9	0	323.31	1			1.32944	0.123668	0.129297	0.888411	56.4	39	39	1.36518	0.13519	12.466	78	56.8	37	37	0.957592	-0.0188196	23.837	60	55.9	37	37	1.79735	0.254634	14.8	66
	929	Tb927.11.7510;Tb927.11.7460	glucose-regulated protein 78, putative,luminal binding protein 1 (BiP), putative;glucose-regulated protein 78, putative,luminal binding protein 1 (BiP), putative		71.434	80.4	0	323.31	2			1.27491	0.105479	0.129449	0.887902	74	48	48	1.36016	0.13359	21.804	79	70.3	46	46	0.94831	-0.0230499	23.392	73	68.1	44	44	1.60656	0.205896	11.386	68
	302	Tb927.10.11350	hypothetical protein, conserved		16.667	17.3	0	5.4359	1	1		1.58387	0.19972	0.130003	0.886047	6.8	1	1	2.54675	0.405987		1	6.8	1	1	0.920903	-0.0357862		1	6.8	1	1	1.69418	0.22896		1
	138	Tb11.02.5370b;Tb11.02.5370	hypothetical protein, conserved;hypothetical protein, conserved		41.316	12.4	0	26.988	2			1.55423	0.191515	0.130031	0.885954	3.4	1	1	1.42242	0.153029		1	3.4	1	1	2.63859	0.421371		1	3.4	1	1	1.00033	0.000144286		1
	237	Tb927.1.1610	hypothetical protein, conserved		30.678	8.1	0.00059952	2.9374	1	1		1.74629	0.242116	0.130166	0.885504	8.1	2	2	2.01284	0.30381	14.836	2	8.1	2	2	0.88475	-0.0531793	14.33	2	8.1	2	2	2.99031	0.475716	2.7081	2
	1773	Tb927.8.6450	inhibitor of cysteine peptidase (ICP)	ICP	13.454	34.7	0	63.52	1			1.84121	0.265102	0.130336	0.884937	14.9	1	1	0.864516	-0.0632268	1.5334	2	22.3	2	2	3.23933	0.510456		1	14.9	1	1	2.22884	0.348078		1
	802	Tb927.11.2300	eukaryotic peptide chain release factor subunit 1, putative (ERF1)	ERF1	50.976	15.3	0	16.142	1			1.24826	0.0963044	0.130376	0.884803	11.1	3	3	1.05586	0.023607	13.362	3	11.1	3	3	1.11066	0.0455827	5.5758	3	6	1	1	1.65853	0.219723		1
	288	Tb927.10.10610	protein tyrosine phosphatase, putative		25.449	24.9	0	47.624	1	1		1.5571	0.192318	0.130499	0.884394	14	2	2	1.63633	0.213872	9.6176	3	14	2	2	0.928167	-0.0323739	9.6899	3	14	2	2	2.48573	0.395454	2.3488	2
	1672	Tb927.8.1960	hypothetical protein, conserved		48.425	30.4	0	86.712	1			1.33834	0.126568	0.130775	0.883475	12.7	5	5	1.56647	0.194922	7.9908	9	17.5	7	7	0.920056	-0.0361856	28.624	11	17.5	7	7	1.66329	0.220967	7.7869	11
	1111	Tb927.3.3660	hypothetical protein, conserved		29.594	56.1	0	68.288	1	1		1.27137	0.104271	0.130987	0.882772	49.2	14	14	1.213	0.0838597	15.378	17	51.5	15	15	0.997842	-0.00093804	8.1649	16	47.3	12	12	1.69781	0.22989	12.121	14
	267	Tb927.1.4490	acetyltransferase, putative		19.682	38.4	0	78.298	1			2.05819	0.313486	0.131214	0.882018	7.6	1	1	4.37518	0.640996		1	20.9	4	4	0.875181	-0.0579022	33.714	4	13.4	3	3	2.277	0.357363	10.3	3
	1013	Tb927.2.2940	hypothetical protein, conserved		32.208	4	0.0022075	1.9981	1	1		1.53348	0.185678	0.131836	0.879967	4	1	1	1.38352	0.140985		1	4	1	1	2.59046	0.413377		1	4	1	1	1.00617	0.00267151		1
	920	Tb927.11.6980	hypothetical protein, conserved		68.158	55	0	273.03	1	1		1.31882	0.120185	0.131845	0.879938	45.5	21	21	1.40724	0.148369	18.242	46	45.6	22	22	0.939822	-0.0269545	13.252	44	49.9	24	24	1.73436	0.23914	11.27	40
	1429	Tb927.6.4020	hypothetical protein, conserved		11.61	55.7	0.00058754	2.6696	1			1.21923	0.0860865	0.131856	0.879902	45.3	2	2	1.33026	0.123937	1.4832	2	22.6	1	1	1.11747	0.0482362		1	0	0	0				0
	1697	Tb927.8.2850	Poly(A)-specific ribonuclease PARN-1		65.146	10.1	0	28.543	1	1		1.43992	0.158338	0.131892	0.87978	7.2	4	4	1.24056	0.0936173	26.355	8	7.2	4	4	1.0507	0.0214797	13.955	6	7.2	4	4	2.29042	0.359916	15.147	5
	1395	Tb927.6.2380	hypothetical protein, conserved		81.636	7.8	0	26.543	1	1		1.44281	0.15921	0.131963	0.879547	5.1	3	3	1.81802	0.259599	4.1754	3	7.8	4	4	0.895745	-0.0478155	13.078	4	7.8	4	4	1.84437	0.265848	8.0044	4
	304	Tb927.10.11390	60S ribosomal protein L6, putative		21.185	64.1	0	221.48	1			1.34407	0.128423	0.13199	0.87946	47.4	13	13	1.08047	0.0336139	8.3401	16	56.8	15	15	1.13952	0.0567222	8.4806	20	51	12	12	1.97212	0.294933	9.4837	16
	505	Tb927.10.5540	hypothetical protein, conserved		30.445	32.8	0	41.929	1	1		1.25622	0.0990669	0.132073	0.879187	29.9	7	7	1.14187	0.0576168	5.5221	8	29.9	7	7	1.03293	0.0140695	6.1766	8	18.1	4	4	1.68079	0.225514	5.4418	5
	168	Tb927.5.440;Tb11.v5.0223	hypothetical protein, conserved;trans-sialidase, putative		84.562	18.5	0	37.154	2	1		2.40767	0.381596	0.132095	0.879113	7.1	4	4	3.34308	0.524147	15.196	4	8	5	5	0.791213	-0.101706	14.126	5	8	5	5	5.27653	0.722349	14.913	5
	1327	Tb927.5.3450	hypothetical protein, conserved		57.992	10.8	0	67.437	1			1.74689	0.242265	0.132181	0.878832	2.3	1	1	3.48402	0.54208	29.478	2	2.3	1	1	1.01704	0.00733906		1	2.3	1	1	1.50444	0.177376		1
	351	Tb927.10.13300	30S ribosomal protein S8, putative		32.681	12.8	0.0005872	2.6638	1	1		1.31306	0.118286	0.132251	0.878601	9.6	4	4	1.82753	0.261863	17.547	4	12.8	5	5	0.995489	-0.0019634	8.18	6	12.8	5	5	1.24439	0.0949573	6.1139	5
	673	Tb927.11.1290	hypothetical protein, conserved		43.112	29.9	0	40.155	1	1		1.15834	0.0638361	0.132614	0.877411	10.1	3	3	1.01533	0.00660824	12.899	6	10.1	3	3	1.09643	0.0399806	2.033	8	14.3	4	4	1.39611	0.144919	8.7318	9
	2001	Tb927.9.9000	isopentenyl-diphosphate delta-isomerase (type II) (idi1)	idi1	38.986	4.5	0.00059207	2.7944	1			1.52604	0.183567	0.133329	0.875074	4.5	1	1	1.633	0.212986		1	4.5	1	1	0.916207	-0.0380064		1	4.5	1	1	2.37532	0.375721		1
	1421	Tb927.6.3640	hypothetical protein, conserved		62.901	4.1	0	4.1866	1			3.59913	0.556198	0.133481	0.874579	2.3	1	1	18.0106	1.25553		1	1.8	1	1	1.06071	0.0255958	13.392	2	1.8	1	1	2.44044	0.387468	41.156	2
	439	Tb927.10.2350	pyruvate dehydrogenase complex E3 binding protein, putative		27.335	39.2	0	181.29	1	1		1.2156	0.0847891	0.133991	0.872923	17.3	4	4	1.20318	0.0803319	4.8735	7	21.5	5	5	0.978243	-0.00955338	6.1532	8	17.3	4	4	1.52612	0.183589	9.3602	6
	980	Tb927.11.9670	glycine synthase, putative (GCVT1)	GCVT1	41.142	13.6	0	54.409	1	1		1.27451	0.105344	0.134024	0.872818	9.3	3	3	1.05611	0.0237097	16.903	3	9.3	3	3	1.11963	0.0490731	8.3915	3	9.3	3	3	1.75085	0.24325	6.4433	3
	655	Tb927.11.11680	2-oxoglutarate dehydrogenase E2 component, putative		41.143	61.4	0	323.31	1	1		1.34598	0.12904	0.13412	0.872506	56.7	22	22	1.41744	0.151506	4.9388	117	56.7	22	22	0.937343	-0.0281015	6.7294	118	58.2	23	23	1.83534	0.263716	5.5922	100
	1797	Tb927.8.7530	3,2-trans-enoyl-CoA isomerase, mitochondrial precursor, putative		39.776	52.2	0	243.74	1	1		1.26059	0.100574	0.134571	0.87105	52.2	15	12	1.30618	0.116004	13.581	41	52.2	15	12	0.951931	-0.0213944	7.3326	33	45.5	14	11	1.61106	0.207111	9.3609	28
	638	Tb927.11.11090	Nucleoporin (TbNup140)	TbNup140	140.36	11	0	118.07	1			1.25937	0.100153	0.134671	0.870725	6.4	6	6	1.20716	0.0817666	8.1568	24	7.3	7	7	0.990465	-0.00416092	5.9363	32	8.1	8	8	1.67052	0.222852	10.964	32
	543	Tb927.10.7410	succinyl-CoA ligase [GDP-forming] beta-chain, putative		44.905	72.8	0	323.31	1	1		1.34668	0.129265	0.134771	0.870405	64.7	27	27	1.44557	0.160041	10.14	83	64.7	27	27	0.929555	-0.0317249	11.077	105	64.7	27	27	1.81752	0.259478	7.5962	82
	874	Tb927.11.5300	kinesin, putative,mitotic centromere-associated kinesin, putative (Kif13-3)	Kif13-3	62.524	7.2	0	27.069	1			1.15513	0.0626303	0.135015	0.869617	3.9	2	2	0.956432	-0.019346	6.7171	5	3.9	2	2	1.23808	0.0927488	12.91	3	3.9	2	2	1.30163	0.114488	0.31216	4
	441	Tb927.10.2530	adenylate kinase, putative		24.941	92.8	0	323.31	1	1		1.32987	0.12381	0.135162	0.869145	80.2	22	22	1.21155	0.0833399	10.118	57	80.2	22	22	1.01469	0.00633396	9.2433	51	78.8	20	20	1.91317	0.281755	10.501	42
	844	Tb927.11.4020	hypothetical protein, conserved		19.159	39.9	0	44.999	1	1		1.23843	0.0928732	0.135447	0.86823	35	7	7	1.11842	0.0486061	4.648	12	35	7	7	1.03599	0.0153548	7.732	15	35	7	7	1.6393	0.214659	5.5655	10
	911	Tb927.11.6590;Tb11.v5.0360	aminopeptidase, putative;aminopeptidase, putative,metallo-peptidase, Clan MF, Family M17		55.359	33	0	95.979	2			1.37811	0.139285	0.135556	0.86788	8.4	3	3	1.48995	0.173173	5.0864	3	8.4	3	3	0.922189	-0.03518	11.099	3	8.4	3	3	1.90485	0.279862	10.956	3
	595	Tb927.10.9820;Tb11.v5.0565	mitochondrial intermediate peptidase, putative;mitochondrial intermediate peptidase, putative,metallo-peptidase, Clan MA(E) Family M3		76.732	39.7	0	323.31	2	1		1.29323	0.111676	0.135815	0.867053	30.4	16	16	1.01249	0.00539137	13.027	21	28.7	14	14	1.18827	0.0749164	13.164	19	32.6	18	18	1.79771	0.25472	22.768	22
	603	Tb927.10.9970	hypothetical protein, conserved		110	25.8	0	277.59	1	1		1.19058	0.0757569	0.136053	0.86629	20.2	19	19	1.13128	0.0535686	17.738	29	21.5	20	20	1.00366	0.00158601	10.353	27	21.3	20	20	1.48633	0.172116	12.299	25
	1584	Tb927.7.450;Tb927.7.390	hypothetical protein, conserved;hypothetical protein, conserved		85.921	5.6	0	10.473	2			1.22553	0.0883236	0.136066	0.866249	3.5	2	2	1.08534	0.0355643	23.504	3	3.5	2	2	1.05587	0.0236102	16.67	2	2.2	1	1	1.60619	0.205796		1
	1465	Tb927.6.600	CCR4 associated factor, putative,CAF1 family ribonuclease, putative (CAF1)	CAF1	38.863	22.2	0	63.498	1			1.33508	0.125508	0.13615	0.865983	22.2	6	6	1.37438	0.138108	18.887	6	17.1	4	4	0.943485	-0.0252651	13.29	6	20.2	5	5	1.83519	0.263681	38.808	7
	1221	Tb927.4.3690	hypothetical protein, conserved		48.527	27.6	0	112.6	1	1		1.40652	0.148145	0.136231	0.865726	13.2	6	6	1.19939	0.0789599	21.321	9	13.2	6	6	1.05311	0.0224743	14.322	8	13.2	6	6	2.20293	0.343	15.256	6
	559	Tb927.10.8030	hypothetical protein, conserved		28.834	74.9	0	323.31	1	1		1.1739	0.0696303	0.137035	0.863169	71.8	32	32	1.08434	0.0351652	7.2578	69	71.8	31	31	1.0275	0.0117819	28.673	76	71.8	29	29	1.45192	0.161944	7.1301	69
	1248	Tb927.4.5010;Tb927.8.7410	calreticulin, putative;calreticulin, putative		45.042	32.2	0	70.043	2			1.21313	0.0839078	0.137261	0.862454	22.5	9	9	1.1303	0.0531943	26.394	10	22.5	9	9	1.01268	0.0054719	15.115	10	22.5	9	9	1.55976	0.193057	7.788	10
	851	Tb927.11.4320	hypothetical protein, conserved		51.878	72.4	0	323.31	1	1		1.33142	0.124315	0.137359	0.862144	69.1	23	23	1.37695	0.138918	10.503	40	69.1	23	23	0.939822	-0.0269545	6.5275	40	69.1	23	23	1.82382	0.260982	10.956	38
	1819	Tb927.9.10500	hypothetical protein, conserved		59.455	13.4	0	19.18	1	1		1.51482	0.180362	0.137418	0.861957	10.4	4	4	2.31471	0.364496	8.1903	4	9.1	3	3	0.895438	-0.0479647	13.384	3	10.4	4	4	1.67708	0.224553	5.9242	4
	1487	Tb927.7.1340;Tb927.7.1320	10 kDa heat shock protein, putative (HSP10);10 kDa heat shock protein, putative (HSP10)	HSP10;HSP10	10.67	80	0	179.15	2			1.19731	0.078207	0.137554	0.861526	77	8	8	1.16499	0.0663216	44.112	14	49	6	6	0.985622	-0.00628942	6.8257	11	69	7	7	1.49482	0.174589	41.558	10
	1417	Tb927.6.3420	hypothetical protein, conserved		39.505	23.2	0	45.404	1	1		1.64302	0.215642	0.137574	0.861465	11.2	3	3	1.36254	0.13435	60.944	5	11.2	3	3	1.03599	0.0153548	9.5323	6	14.6	4	4	3.14211	0.497221	13.25	7
	216	Tb11.v5.0732;Tb927.10.2020;Tb927.10.2010	hexokinase, putative;hexokinase (HK1);hexokinase (HK2)	HK1;HK2	44.814	29.8	0	166.07	3			1.25157	0.0974561	0.138457	0.858684	15.9	5	5	1.27813	0.106576	15.047	5	21.4	7	7	0.953119	-0.0208526	20.078	6	24	7	7	1.60933	0.206645	9.7543	7
	354	Tb927.10.1340	hypothetical protein, conserved		60.644	22.9	0	57.806	1	1		1.35073	0.130569	0.138671	0.858015	4.4	3	3	1.83044	0.262556	14.514	3	10.5	6	6	0.918209	-0.0370586	77.767	6	12.4	7	7	1.46626	0.166211	10.447	8
	705	Tb927.11.14010	hypothetical protein, conserved		27.678	27.8	0	35.319	1			4.77874	0.679314	0.138837	0.857494	8.3	1	1	8.35376	0.921882		1	15.5	2	2	0.616152	-0.210312	13.987	2	7.1	1	1	21.2017	1.32637		1
	2006	Tb927.9.9230	hypothetical protein, conserved		19.876	6.5	0	6.0587	1			1.29056	0.110779	0.138942	0.857166	6.5	1	1	1.75354	0.243916	29.931	2	6.5	1	1	1.27117	0.104202	0.40115	2	6.5	1	1	0.964311	-0.015783	11.822	2
	1896	Tb927.9.15240	hypothetical protein, conserved		28.749	53.6	0	83.202	1	1		1.38944	0.142841	0.13901	0.856953	31.5	6	6	1.44735	0.160572	18.287	6	31.5	6	6	0.926875	-0.032979	9.6279	6	23	5	5	1.99953	0.300928	11.767	5
	750	Tb927.11.15900;Tb927.11.15880	60S ribosomal protein L27, putative;60S ribosomal protein L27, putative		15.581	30.8	0	12.498	2			1.28431	0.108671	0.139451	0.855579	20.3	5	5	0.920054	-0.0361869	32.017	6	20.3	5	5	1.60654	0.205893	27.135	5	20.3	5	5	1.4332	0.156306	24.183	5
	1083	Tb927.3.2150	protein phosphatase 2C, putative		40.009	49.4	0	211.92	1	1		1.30207	0.114636	0.139505	0.85541	46.4	17	17	1.27553	0.105691	9.5475	22	44.2	15	15	0.9647	-0.0156075	9.9225	18	39	14	14	1.79401	0.253825	7.7585	18
	766	Tb927.11.16480	enoyl-CoA hydratase/isomerase family protein, putative		40.234	59.9	0	278.77	1	1		1.25241	0.0977477	0.13958	0.855176	55.2	18	18	1.22033	0.0864767	10.354	33	55.2	19	19	0.97429	-0.0113117	8.9704	40	55.2	19	19	1.65226	0.218078	26.84	31
	694	Tb927.11.13700	hypothetical protein, conserved		85.787	8.8	0	33.33	1			1.41418	0.150506	0.139866	0.854288	3.6	2	2	2.16766	0.335991	49.931	3	1.7	1	1	0.959785	-0.017826	15.966	2	5.8	3	3	1.35942	0.133353	32.857	2
	1021	Tb927.2.3910	beta-ketoacyl synthase family protein, putative		52.044	13.6	0	20.43	1	1		1.43577	0.157084	0.140128	0.853475	9.6	5	5	1.87069	0.272001	11.65	6	11.6	6	6	0.876998	-0.0570014	8.2749	8	11.6	6	6	1.80407	0.256252	28.642	8
	1135	Tb927.3.4890	ubiquinone biosynthesis protein COQ7 homolog, putative		22.874	29.4	0	71.766	1	1		1.73696	0.239789	0.140696	0.851719	5.4	1	1	2.25562	0.353266		1	5.4	1	1	1.33756	0.126312		1	0	0	0				0
	412	Tb927.10.16090	hypothetical protein, conserved		89.562	4.6	0	6.6082	1			1.5369	0.186645	0.141128	0.850386	4.6	3	1	1.10952	0.0451337	8.7537	3	4.6	3	1	2.76839	0.442227		1	4.6	3	1	1.18188	0.0725738	19.107	2
	1350	Tb927.5.460	hypothetical protein, conserved		12.193	23.6	0	9.3868	1			2.95481	0.47053	0.141352	0.849698	23.6	2	2	1.76469	0.246669	22.53	2	10.9	1	1	4.94755	0.69439		1	0	0	0				0
	484	Tb927.10.4130	NDUFA5/B13 subunit, putative,NDUFA5/B13 subunit, putative		31.032	57.4	0	198.62	1	1		1.27524	0.105593	0.142291	0.846823	51.3	18	18	1.23955	0.0932633	10.746	35	51.3	16	16	0.968074	-0.0140916	4.8523	34	49.8	15	15	1.72826	0.237609	16.902	31
	729	Tb927.11.15020	iron superoxide dismutase (TbSODB)	TbSODB	23.28	12.5	0.004308	1.814	1			1.29796	0.113262	0.142509	0.846157	12.5	3	2	1.56641	0.194906	6.2074	2	9.1	2	2	0.905068	-0.0433188	20.947	2	5.3	1	1	1.54241	0.1882		1
	885	Tb927.11.5770	hypothetical protein, conserved		222.13	7.2	0	25.362	1			1.17245	0.0690941	0.143017	0.844611	3.1	6	6	1.26258	0.101258	27.339	6	3.1	6	6	0.943708	-0.0251624	14.858	5	3.7	7	7	1.35265	0.131187	10.482	8
	1372	Tb927.6.1470	hypothetical protein, conserved		27.521	30.5	0	12.723	1			1.4364	0.157277	0.143222	0.84399	25.6	6	6	1.96059	0.292387	13.971	10	25.6	6	6	0.873246	-0.0588636	22.176	7	18.4	4	4	1.73104	0.238306	5.3922	5
	768	Tb927.11.16530	hypothetical protein, conserved		117.5	5.2	0	14.34	1	1		1.43336	0.156355	0.143301	0.843751	2.6	2	2	0.869483	-0.0607391	11.026	3	2.6	2	2	1.86564	0.270828	13.051	2	2.2	2	2	1.81542	0.258977		1
	464	Tb927.10.3250	hypothetical protein, conserved		35.309	12.7	0.0006035	3.0567	1	1		1.39172	0.143553	0.143776	0.842314	8.1	3	3	1.49023	0.173254	37.3	3	8.1	3	3	0.90668	-0.042546	29.618	4	8.1	3	3	1.99504	0.299951	8.721	3
	771	Tb927.11.1670	cysteine desulfurase		48.151	37.1	0	139.57	1	1		1.34608	0.12907	0.144109	0.841309	21.3	7	7	1.38296	0.14081	88.808	15	24.5	8	8	0.927978	-0.0324625	14.777	12	25.4	8	8	1.90048	0.278864	5.9357	16
	516	Tb927.10.5900	hypothetical protein, conserved		51.739	13.5	0	83.222	1	1		1.35536	0.132053	0.144384	0.840482	7.3	3	3	1.47432	0.168593	22.265	5	7.3	3	3	0.905936	-0.0429026	13.754	5	7.3	3	3	1.8641	0.270469	11.757	4
	1055	Tb927.2.6100	hypothetical protein, conserved		53.279	7.2	0	7.0404	1	1		1.20435	0.080751	0.14453	0.840041	7.2	3	3	1.33867	0.126675	4.9375	3	7.2	3	3	0.929839	-0.0315921	1.4628	3	5.1	2	2	1.40336	0.14717	8.0976	2
	1972	Tb927.9.7020	hypothetical protein, conserved		24.783	15.6	0	8.5693	1			1.2241	0.0878171	0.144936	0.838824	15.6	4	4	1.1675	0.0672584	25.21	7	15.6	4	4	0.983913	-0.00704309	19.012	12	15.6	4	4	1.59675	0.203236	13.219	7
	1581	Tb927.7.4430	hypothetical protein, conserved		25.549	30.6	0	20.834	1	1		1.55128	0.190691	0.145228	0.837951	18.3	4	4	1.47653	0.169242	39.568	5	17.9	4	4	0.933728	-0.0297795	8.3202	5	18.3	4	4	2.70776	0.43261	17.026	5
	2011	Tb927.9.9630	hypothetical protein, conserved		38.92	32.1	0	48.259	1			1.20099	0.0795386	0.145255	0.83787	20.3	7	7	1.21552	0.0847622	9.8675	10	18	6	6	0.955595	-0.0197261	15.069	9	18	6	6	1.49135	0.17358	12.297	7
	1262	Tb927.4.840	hypothetical protein, conserved		45.618	10.9	0	6.0494	1	1		1.09664	0.040064	0.145365	0.837541	4.9	2	2	1.05608	0.023695	11.716	6	7.5	3	3	1.00366	0.00158601	20.018	4	7.5	3	3	1.24426	0.0949109	5.7754	6
	1222	Tb927.4.3740	flagellar attachment zone protein (FAZ1)	FAZ1	192.57	54.6	0	310.34	1			1.23844	0.0928766	0.145392	0.837458	48.6	32	32	1.12351	0.0505771	16.161	56	49.1	32	32	1.01637	0.00705191	14.877	61	49.8	34	34	1.66342	0.221001	23.655	62
	1742	Tb927.8.5310	hypothetical protein, conserved		37.608	14.7	0	102.01	1			1.18252	0.0728096	0.145434	0.837333	8	2	2	1.11111	0.045759	0.20785	2	8	2	2	1.48541	0.171847	4.7104	4	8	2	2	1.0019	0.00082253	21.002	2
	1338	Tb927.5.3870	hypothetical protein, conserved		82.035	12.4	0	10.287	1	1		1.27182	0.104426	0.145444	0.837304	9.8	6	6	1.34081	0.127368	17.383	9	9.3	6	6	0.927568	-0.0326543	28.346	8	9.8	6	6	1.65411	0.218565	7.0324	6
	949	Tb927.11.8270	hypothetical protein, conserved		84.474	7.2	0	27.897	1			1.82644	0.261606	0.145524	0.837065	2.4	1	1	1.30769	0.116504		1	3.8	2	2	1.09962	0.041243		1	2.4	1	1	4.23711	0.62707		1
	1971	Tb927.9.6910	hypothetical protein, conserved		17.806	21.6	0	45.037	1	1		1.22098	0.0867085	0.145526	0.837058	14.2	3	3	1.14337	0.0581875	14.083	3	18.5	4	4	0.995986	-0.00174668	18.979	4	18.5	4	4	1.5984	0.203685	9.0313	4
	1163	Tb927.3.950	hypothetical protein, conserved		47.573	4	0.008316	1.5578	1	1		1.55592	0.191987	0.145611	0.836806	2.1	1	1	1.93418	0.286498		1	2.1	1	1	1.25163	0.097476		1	0	0	0				0
	263	Tb927.1.4100	cytochrome oxidase subunit IV (COXIV)	COXIV	40.534	26.9	0	49.417	1	1		1.27354	0.105014	0.145739	0.836425	17.6	6	6	1.10758	0.0443748	12.097	7	13.3	4	4	1.0435	0.0184917	15.5	4	12.2	3	3	1.78721	0.252174	10.712	3
	1504	Tb927.7.2110	kinetoplastid kinetochore protein 11 (kkt11)	kkt11	29.286	15.1	0	30.703	1			1.97646	0.295887	0.146224	0.834981	4.4	1	1	4.50972	0.654149		1	8.4	2	2	0.851916	-0.0696033	23.355	2	8.4	2	2	2.00963	0.303116	3.6245	2
	1217	Tb927.4.360	1,2-Dihydroxy-3-keto-5-methylthiopentene dioxygenase, putative		33.47	7.9	0	29.142	1			1.30028	0.114038	0.146234	0.834952	4.6	1	1	0.917376	-0.0374525		1	4.6	1	1	1.72662	0.237197		1	4.6	1	1	1.38794	0.142369		1
	636	Tb927.11.11050	hypothetical protein, conserved		37.475	39.8	0	172.33	1	1		1.2488	0.0964915	0.146682	0.833622	36.5	10	10	1.39667	0.145095	46.027	14	37.7	11	11	0.915364	-0.0384063	23.804	18	39.8	12	12	1.5233	0.182786	5.341	19
	1763	Tb927.8.6170	transketolase, putative (TK)	TK	72.609	12.9	0	23.958	1			1.41841	0.151802	0.146741	0.833449	3.7	2	2	1.09097	0.0378139	19.118	2	3.7	2	2	1.12431	0.0508847	16.647	2	5.1	3	3	2.32653	0.366708	35.377	3
	1165	Tb927.3.970	hypothetical protein, conserved		39.639	21.6	0	21.613	1	1		1.24321	0.0945443	0.146851	0.833123	18.9	5	5	1.09493	0.0393845	20.294	7	14.3	4	4	1.03837	0.0163537	10.4	7	14.3	4	4	1.69003	0.227895	5.0108	8
	966	Tb927.11.9150	hypothetical protein, conserved		191.13	10.1	0	38.03	1	1		1.27824	0.106614	0.147393	0.831522	3.8	5	5	1.71653	0.234652	6.9929	7	3.5	5	5	0.938264	-0.0276749	43.341	6	5.3	7	7	1.29678	0.112865	35.785	10
	1046	Tb927.2.5240	PRP19-like protein, putative (TbPRP19)	TbPRP19	54.268	31	0	169.47	1			1.39901	0.14582	0.147645	0.830781	8.8	4	4	1.66522	0.221472	10.448	4	13	6	6	0.872068	-0.0594498	17.82	6	17.5	7	7	1.88555	0.275437	23.76	6
	757	Tb927.11.16080	hypothetical protein, conserved		32.904	15	0	13.967	1			1.13739	0.0559075	0.147898	0.830039	15	4	4	0.946777	-0.0237521	4.5745	8	8.9	2	2	1.23924	0.0931545	15.952	3	11.6	3	3	1.25407	0.0983202	21.664	5
	1604	Tb927.7.5760	nuclear transport factor 2 protein, putative (NFT2)	NFT2	15.812	31.1	0	84.583	1			1.39575	0.144807	0.147963	0.829848	31.1	3	3	1.54651	0.189351	22.182	5	31.1	3	3	0.886887	-0.0521319	4.896	4	31.1	3	3	1.98244	0.297201	27.263	5
	1771	Tb927.8.6400	hypothetical protein, conserved		28.391	15.7	0	12.081	1			1.48522	0.17179	0.148015	0.829695	15.7	4	4	1.21788	0.0856039	4.6992	6	11.9	3	3	1.81124	0.257976	6.6821	3	0	0	0				0
	240	Tb927.1.1730	conserved protein, unknown function		75.065	31.6	0	270.88	1	1		1.23382	0.0912534	0.148583	0.828029	23.7	15	15	1.27094	0.104124	20.781	28	22.4	14	14	0.938105	-0.0277485	16.836	30	25	15	15	1.57538	0.197385	16.67	35
	1879	Tb927.9.13990	RNA-binding protein, putative (DRBD2)	DRBD2	34.618	27.9	0	31.093	1			1.37601	0.138621	0.148808	0.827373	22.6	6	6	1.73661	0.239702	20.594	10	20.3	5	5	0.870891	-0.0600362	16.847	7	22.6	6	6	1.72265	0.236197	5.2995	9
	984	Tb927.11.9730;Tb927.10.12680	60S ribosomal protein L34, putative;60S ribosomal protein L34, putative		19.336	16.5	0.0016704	2.1161	2			1.26129	0.100816	0.14883	0.827309	4.7	1	1	1.75886	0.245232		1	4.7	1	1	1.07882	0.0329472	7.84	2	4.7	1	1	1.05747	0.024267	21.804	2
	1501	Tb927.7.1910;REV__Tb927.7.1910	pyridoxal phosphate containing glycine decarboxylase, putative,glycine dehydrogenase, putative (GCVP)	GCVP	106.29	19.8	0	86.995	2	1		1.35331	0.131398	0.148894	0.827124	12.2	10	10	0.968123	-0.0140695	11.017	16	11.4	9	9	1.2602	0.10044	26.969	16	12.3	11	11	2.03153	0.307823	12.941	15
	726	Tb927.11.14970	hypothetical protein, conserved		93.162	6.8	0	80.498	1			1.24992	0.0968808	0.148979	0.826875	1.7	1	1	1.06884	0.0289109	4.1758	2	1.7	1	1	1.72127	0.23585	20.653	4	3.8	2	2	1.06141	0.0258818	5.0161	5
	681	Tb927.11.1320	NADH-ubiquinone oxidoreductase 20 kDa subunit, mitochondrial precursor,NDUFS7 subunit (NDHK)	NDHK	23.077	15.8	0	90.56	1	1		1.34329	0.12817	0.149042	0.826691	6.9	1	1	1.5174	0.1811	24.332	3	11.9	2	2	0.889516	-0.0508461	6.4613	2	6.9	1	1	1.79579	0.254255	2.4281	2
	362	Tb927.10.13800	hypothetical protein, conserved		34.401	7.4	0.0048387	1.8048	1			4.25062	0.628453	0.149061	0.826637	7.4	2	2	8.83756	0.946333	132.53	2	3.7	1	1	2.04443	0.310573		1	3.7	1	1				0
	1239	Tb927.8.7980;Tb927.4.4380	vacuolar-type proton translocating pyrophosphatase 1, putative (PPase1);vacuolar-type proton translocating pyrophosphatase 1 (TVP1)	PPase1;TVP1	86.003	9	0	53.379	2			1.43326	0.156325	0.149101	0.826519	1.5	1	1	0.85605	-0.067501	15.461	2	2.9	2	2	1.79569	0.254231	10.373	2	1.5	1	1	1.91534	0.282246	14.339	4
	1463	Tb927.6.5130;Tb927.6.5120	60S acidic ribosomal protein P2, putative;60S acidic ribosomal protein P2, putative		10.444	52.3	0	49.938	2			1.29672	0.112845	0.149444	0.825522	52.3	7	7	1.4932	0.174117	12.647	12	52.3	7	7	0.895468	-0.0479498	12.024	14	52.3	7	7	1.63067	0.212367	6.9835	10
	734	Tb927.11.15240	Ras-related protein Rab2 (RAB2)	RAB2	23.511	17.5	0	7.9632	1			1.4974	0.175338	0.149793	0.824508	5.2	1	1	2.06539	0.315002		1	11.3	2	2	0.837802	-0.0768584	11.292	4	5.2	1	1	1.94031	0.287871		1
	130	Tb927.10.4330;Tb11.v5.1012;Tb10.v4.0043	branched-chain alpha-keto acid dehydrogenase e1-beta subunit precursor, putative,chrX additional, unordered contigs;2-oxoisovalerate dehydrogenase beta subunit, mitochondrial precursor, putative;2-oxoisovalerate dehydrogenase beta subunit, mitochondrial precursor, putative		40.222	54.6	0	323.31	3			1.25258	0.0978063	0.149876	0.824267	49.5	14	14	1.18606	0.0741068	7.7215	33	49.5	14	14	0.975596	-0.0107302	5.3326	35	42.4	13	13	1.69841	0.230042	15.093	37
	665	Tb927.11.12230	heat shock protein HslVU, ATPase subunit HslU, putative,ATP-dependent hsl protease ATP-binding subunit hslU, putative		54.897	52.4	0	323.31	1	1		1.19816	0.0785143	0.149971	0.823994	37.1	16	16	1.28561	0.10911	14.529	26	38.7	16	16	0.930629	-0.0312235	11.565	26	34.7	15	15	1.43766	0.157657	9.4206	23
	859	Tb927.11.4780	pyruvate dehydrogenase (lipoamide) kinase, putative		51.187	30.6	0	116.91	1	1		1.24092	0.0937426	0.149971	0.823993	22.9	8	8	1.12077	0.0495166	10.062	11	27.4	10	10	1.01201	0.00518438	9.5447	12	27.4	10	10	1.68472	0.226527	12.11	11
	1192	Tb927.4.2250	hypothetical protein, conserved		38.669	7.5	0.00058343	2.5744	1	1		1.38087	0.140154	0.15024	0.823215	4.8	1	1	0.966214	-0.0149266		1	4.8	1	1	2.14015	0.330444		1	4.8	1	1	1.27334	0.104945		1
	2002	Tb927.9.9060	Lsm12 protein, putative		21.06	41.6	0	36.366	1			1.39274	0.143869	0.150259	0.82316	15.3	4	4	1.0029	0.00125561	7.6774	4	15.3	4	4	1.21395	0.0842003	7.6191	4	15.3	3	3	2.21897	0.346151	0.99007	5
	1847	Tb927.9.12090	hypothetical protein, conserved		228.73	5.5	0	28.61	1			1.70274	0.231149	0.150488	0.822497	1.5	3	3	3.55055	0.550296	21.941	3	0.5	1	1	1.43906	0.158078		1	1.5	3	3	0.966214	-0.0149266	34.417	2
	1758	Tb927.8.6060	2-amino-3-ketobutyrate coenzyme A ligase, putative,glycine acetyltransferase, putative		43.734	73.5	0	265.41	1			1.27979	0.10714	0.150981	0.821079	59.7	19	19	1.44659	0.160347	13.505	25	49.3	19	19	0.899627	-0.0459377	15.891	28	57.9	19	19	1.61069	0.207011	9.284	29
	408	Tb927.10.15860	hypothetical protein, conserved		18.609	12.8	0	4.2154	1			1.21924	0.08609	0.151153	0.820584	8.3	1	1	1.6256	0.211014		1	12.8	2	2	1.06591	0.0277203	3.1919	2	12.8	2	2	1.04601	0.0195359	0.17651	2
	330	Tb927.10.1260	aspartyl-tRNA synthetase, putative		60.842	15.5	0	11.136	1	1		1.64418	0.215949	0.151284	0.820208	5.2	3	3	1.19506	0.0773911	3.8558	4	3.5	2	2	1.09998	0.0413831	12.028	2	10.5	5	5	3.38121	0.529073	20.733	6
	2008	Tb927.9.9310	hypothetical protein, conserved		106.49	5.8	0	15.632	1	1		1.30565	0.115827	0.151314	0.82012	5.8	4	4	1.10614	0.0438095	11.898	7	3.6	3	3	1.04727	0.0200577	6.9197	6	5.8	4	4	1.92139	0.283615	18.208	6
	958	Tb927.11.880	cyclophilin a,cyclophilin type peptidyl-prolyl cis-trans isomerase (CYPA)	CYPA	18.717	45.2	0	55.793	1			1.30135	0.114396	0.151608	0.819277	29.4	4	4	1.10895	0.0449105	14.615	4	20.9	3	3	1.04247	0.0180643	2.5178	3	29.4	4	4	1.90639	0.280212	6.2553	4
	1769	Tb927.8.6300	hypothetical protein, conserved		53.276	7.4	0	64.265	1			1.30978	0.117198	0.151609	0.819275	7.4	3	3	0.961465	-0.0170666	21.724	4	7.4	3	3	1.23924	0.0931545	1.9133	3	7.4	3	3	1.88585	0.275507	14.333	4
	1447	Tb927.6.4440	RNA-binding protein 42 (RNA-binding motif protein 42) (RBP42)	RBP42	37.718	41.2	0	193.53	1			1.22271	0.0873248	0.151746	0.818884	24.4	6	6	1.06162	0.02597	15.964	12	24.4	6	6	1.0507	0.0214797	8.0923	11	28.4	7	7	1.6388	0.214525	13.992	14
	717	Tb927.11.14560	cleavage and polyadenylation specificity factor-like protein, putative		159.06	7.6	0	22.29	1			1.44638	0.160283	0.151828	0.818647	5.7	8	8	1.50614	0.177865	7.2931	9	1	2	2	0.890711	-0.0502634	2.6381	3	3.9	6	6	2.25552	0.353248	29.743	6
	1500	Tb927.7.190	thimet oligopeptidase, putative (THOP1)	THOP1	84.166	11	0	9.7935	1	1		1.7341	0.239073	0.151849	0.818589	5	3	3	2.41464	0.382852	23.295	3	6.7	3	3	0.780267	-0.107757	24.634	3	8.5	4	4	2.76773	0.442124	23.972	6
	1084	Tb927.3.2230	succinyl-CoA synthetase alpha subunit, putative		31.464	44.5	0	323.31	1	1		1.27241	0.104629	0.15205	0.818014	43.2	14	14	1.20653	0.0815374	4.8969	41	40.5	14	14	0.967067	-0.0145432	4.9578	48	43.2	15	15	1.7656	0.246892	6.9064	39
	1282	Tb927.5.1630	hypothetical protein, conserved		17.683	27.7	0	57.314	1			1.35599	0.132256	0.15219	0.817614	18.9	3	3	1.80278	0.255942	38.104	3	18.9	3	3	0.874818	-0.0580824	3.236	3	18.9	3	3	1.58091	0.198908	27.252	3
	688	Tb927.11.13580	ubiquinone biosynthesis protein-like protein		27.93	44.2	0	150.43	1	1		1.22048	0.0865323	0.152813	0.815839	24.1	4	4	1.0471	0.0199892	145.25	5	24.1	4	4	1.06244	0.0263043	6.2794	5	24.1	4	4	1.63419	0.213303	9.6733	5
	1631	Tb927.7.7010	hypothetical protein, conserved		18.121	42.2	0	66.003	1	1		1.17371	0.0695624	0.152848	0.815741	42.2	6	6	1.0741	0.0310466	4.6908	7	42.2	6	6	1.01637	0.00705191	6.1004	7	42.2	6	6	1.48111	0.170589	3.9287	7
	1437	Tb927.6.4180	hypothetical protein, conserved		16.327	13.4	0	8.0592	1	1		1.48368	0.17134	0.153127	0.814948	13.4	1	1	2.47977	0.394411		1	13.4	1	1	0.910128	-0.0408976		1	13.4	1	1	1.44713	0.160508		1
	731	Tb927.11.15070	hypothetical protein, conserved		119.15	30.2	0	267.14	1	1		1.26452	0.101927	0.153305	0.814445	23.4	20	20	1.22737	0.0889757	26.876	28	25.7	23	23	0.953152	-0.020838	15.603	28	28.7	25	25	1.72839	0.237643	16.417	33
	1009	Tb927.2.2520;Tb927.2.2510	voltage-dependent anion-selective channel (VDAC);voltage-dependent anion-selective channel	VDAC	29.189	70.4	0	110.76	2	1		1.28486	0.108856	0.153391	0.814199	35.6	8	8	1.08519	0.0355052	12.93	11	20	5	5	1.05277	0.0223323	7.8239	5	7	2	2	1.85665	0.26873	3.3102	2
	1708	Tb927.8.3300	hypothetical protein, conserved		77.891	27.4	0	129.09	1	1		1.27569	0.105744	0.154291	0.811661	14.8	9	9	1.19435	0.0771324	26.054	16	17.2	10	10	0.970544	-0.0129848	7.8601	19	20.1	14	14	1.79096	0.253085	7.0385	23
	1237	Tb927.4.4320	divalent cation tolerance protein, putative		12.973	52.6	0	41.345	1	1		1.23175	0.0905234	0.154515	0.81103	32.8	2	2	0.90589	-0.0429244	1.1053	4	32.8	2	2	1.46927	0.167101	9.2585	2	32.8	2	2	1.40409	0.147394	2.9862	3
	374	Tb927.10.14180	protein transport protein SEC13, putative		41.675	47.3	0	155.86	1			1.26546	0.10225	0.154581	0.810843	35.6	11	11	1.24448	0.0949881	10.942	15	27	8	8	0.943995	-0.0250302	9.4704	12	35.6	11	11	1.72501	0.236792	10.936	16
	1387	Tb927.6.2180	hypothetical protein, conserved		20.01	20.3	0	20.649	1	1		1.41201	0.149839	0.154587	0.810826	12.8	2	2	1.93011	0.285583	5.6361	2	12.8	2	2	0.851292	-0.0699212	5.5967	2	12.8	2	2	1.71338	0.233854	1.7162	2
	248	Tb927.1.2400;Tb927.1.2380;Tb927.1.2360;Tb927.1.2340;Tb11.v5.0468	alpha tubulin, putative;alpha tubulin;alpha tubulin;alpha tubulin;alpha tubulin		49.787	74.9	0	323.31	5			1.2789	0.106835	0.155412	0.808515	67	28	28	1.40414	0.14741	8.0073	132	69	29	29	0.898547	-0.0464591	11.705	140	67.6	30	30	1.65789	0.219556	5.7023	122
	594	Tb927.10.9800;Tb927.11.10160	60S ribosomal protein L22;60S ribosomal protein L22, putative		15.271	29.2	0	19.164	2			1.05344	0.0226084	0.15547	0.808354	21.5	3	3	1.12894	0.0526705	23.783	3	21.5	3	3	1.04864	0.0206267	9.9013	3	5.4	1	1	0.987479	-0.00547193		1
	488	Tb927.10.4570;Tb927.10.4560	elongation factor 2;elongation factor 2		94.333	40.5	0	316.8	2			1.29112	0.110967	0.155496	0.808282	27.5	19	19	1.38773	0.142306	12.812	34	27.1	19	19	0.901448	-0.0450592	48.739	31	27.2	19	19	1.7205	0.235654	10.436	26
	794	Tb927.11.1980	zinc finger protein family member, putative (ZC3H41)	ZC3H41	58.459	24	0	59.674	1			1.41324	0.150215	0.155586	0.80803	17.4	8	8	1.54066	0.187707	11.935	12	19.3	9	9	0.872158	-0.0594047	12.084	11	17.4	8	8	2.1006	0.322343	17.279	13
	1134	Tb927.3.4850	enoyl-CoA hydratase, mitochondrial precursor, putative		28.605	94.8	0	323.31	1	1		1.32304	0.121572	0.155769	0.80752	83.5	28	28	1.36967	0.136616	5.3718	72	83.5	27	27	0.90727	-0.0422636	11.428	72	83.5	24	24	1.86365	0.270364	9.911	63
	163	Tb11.v5.0195;Tb927.10.6010	hypothetical protein, conserved;hypothetical protein, conserved		115.4	20	0	109.68	2			1.33263	0.124709	0.155784	0.807477	15.4	12	12	1.50869	0.1786	20.149	16	13.2	11	11	0.878545	-0.0562362	16.292	13	15.4	12	12	1.78551	0.251762	18.038	13
	1590	Tb927.7.5110	hypothetical protein, conserved		62.367	9.5	0	4.21	1	1		2.06058	0.313989	0.155843	0.807314	2.5	1	1	1.40176	0.146675		1	0	0	0				0	2.5	1	1	3.02903	0.481304		1
	1515	Tb927.7.2330	hypothetical protein, conserved		123.84	12.7	0	113.86	1			2.33066	0.36748	0.156414	0.805724	12.7	4	4	1.54241	0.1882	8.0177	7	12.3	3	3	1.01704	0.00733906	4.3404	6	7.3	1	1	8.07048	0.9069		1
	1245	Tb927.4.470	snoRNP protein GAR1, putative		21.783	28.4	0	18.903	1			1.26575	0.102348	0.156519	0.805432	20.1	3	3	1.2486	0.0964218	11.296	3	28.4	4	4	0.939313	-0.0271898	4.177	6	28.4	4	4	1.72907	0.237813	10.478	4
	1832	Tb927.9.11280	unspecified product		35.601	7.2	0	8.6952	1			1.3109	0.117569	0.156539	0.805378	7.2	2	2	0.890579	-0.0503276	5.6852	2	3.3	1	1	1.76586	0.246955		1	7.2	2	2	1.43245	0.15608	14.088	2
	183	Tb11.v5.0394;Tb927.10.15750	hypothetical protein, conserved;hypothetical protein, conserved		183.78	17.2	0	69.367	2			2.31785	0.365085	0.156634	0.805113	17.2	7	7	1.95756	0.291716	24.752	8	12.5	5	5	0.856558	-0.0672433	33.716	6	3.2	1	1	7.42648	0.870783		1
	1064	Tb927.3.1590	mitochondrial RNA binding complex 1 subunit (MRB1590)	MRB1590	72.678	15.6	0	57.248	1			1.27275	0.104744	0.157269	0.803356	10.9	5	5	1.10682	0.0440772	18.452	7	10.9	5	5	1.02176	0.00934718	27.694	5	12.6	6	6	1.82309	0.260809	10.624	6
	753	Tb927.11.15930	hypothetical protein, conserved		17.511	33.8	0	55.851	1			1.15159	0.0612962	0.157638	0.80234	10.2	1	1	1.40161	0.146627		1	17.8	2	2	0.973279	-0.0117625	7.8153	2	17.8	2	2	1.1195	0.0490241	14.429	2
	1344	Tb927.5.4080	hypothetical protein, conserved		58.167	7.9	0	4.1935	1	1		1.07519	0.031485	0.157738	0.802063	3.4	1	1	0.96685	-0.014641	2.7754	2	3.4	1	1	1.10923	0.0450235		1	3.4	1	1	1.15897	0.0640725		1
	1828	Tb927.9.11110	PRP8 protein homologue,U5 snRNA-associated splicing factor		277	7.2	0	70.453	1			1.28072	0.107454	0.1579	0.801617	2.5	5	5	0.912346	-0.0398403	19.544	6	4.1	9	9	1.3266	0.122739	49.623	9	5.2	12	12	1.73566	0.239464	26.955	11
	1261	Tb927.4.760	gamma-adaptin 1, putative,AP-1 adapter complex gamma subunit, putative		87.344	5.9	0	8.763	1			166.053	2.22025	0.158438	0.800141	1.6	1	1	1943.38	3.28856		1	4.7	2	2	0.085156	-1.06978	85.146	2	1.6	1	1	27667.6	4.44197		1
	172	Tb927.11.7310;Tb11.v5.0252	RNA binding protein, putative;RNA binding protein, putative		30.195	5.6	0	11.313	2			1.81855	0.259726	0.159246	0.797932	5.6	1	1	1.31142	0.11774		1	0	0	0				0	5.6	1	1	2.5218	0.401711		1
	849	Tb927.11.420	hypothetical protein, conserved		20.461	15.5	0	8.7782	1			1.579	0.198383	0.159451	0.797374	10.9	1	1	3.14668	0.497853		1	15.5	2	2	1.04145	0.0176369	3.776	2	15.5	2	2	1.20133	0.0796609	10.306	2
	1067	Tb927.3.1680	hypothetical protein, conserved		35.191	10.4	0	5.115	1			1.21158	0.0833527	0.159611	0.796936	2.8	1	1	1.61899	0.209245		1	2.8	1	1	1.01637	0.00705191		1	2.8	1	1	1.08084	0.0337616		1
	732	Tb927.11.15150	1-acyl-sn-glycerol-3-phosphate acyltransferase, putative		30.359	16.2	0	15.358	1			1.33055	0.124032	0.159638	0.796865	7.4	1	1	1.55609	0.192035		1	7.4	1	1	1.1377	0.0560286		1	0	0	0				0
	1918	Tb927.9.2490;Tb927.9.2470	nucleolar protein (NOP86);nucleolar protein (NOP66)	NOP86;NOP66	66.546	6.9	0	62.734	2			1.55266	0.191076	0.159797	0.796431	5.4	2	2	1.52302	0.182704	17.935	3	5.4	2	2	0.877635	-0.0566862	26.981	2	5.4	2	2	2.80033	0.44721	11.649	2
	1541	Tb927.7.3200	hypothetical protein, conserved		40.195	4	0	4.0665	1	1		2.28959	0.359758	0.160233	0.795249	4	1	1	1.4509	0.161637		1	0	0	0				0	4	1	1	3.61309	0.557879		1
	1837	Tb927.9.11600;Tb927.9.11580	Gim5A protein,glycosomal membrane protein (gim5A);unspecified product (gim5B)	gim5A;gim5B	25.975	39.8	0	102.51	2			1.22607	0.0885135	0.160268	0.795154	19.9	4	4	1.25465	0.098521	12.843	8	19.9	4	4	0.926339	-0.0332299	15.273	5	19.9	4	4	1.5858	0.20025	14.599	7
	1787	Tb927.8.6960;Tb04.24M18.150	hypothetical protein, conserved;hypothetical protein, conserved		42.527	11.2	0	8.0486	2	1		1.20118	0.0796096	0.160295	0.795081	11.2	4	4	0.926341	-0.0332292	24.426	5	11.2	4	4	1.24969	0.0968015	15.463	4	6.8	3	3	1.49712	0.175257	13.029	4
	782	Tb927.11.17000;Tb11.v5.0404	hypothetical protein, conserved;leucine-rich repeat protein (LRRP), putative		109.72	13.5	0	55.869	2			1.27251	0.104661	0.161124	0.79284	7	6	6	0.963361	-0.016211	14.979	7	6.2	5	5	1.18453	0.073546	16.512	6	6.7	6	6	1.80571	0.256649	9.3184	7
	1727	Tb927.8.4690	hypothetical protein, conserved		13.31	15.3	0.00058893	2.6972	1			1.19438	0.0771443	0.161431	0.792012	15.3	2	2	0.909992	-0.0409626	7.4124	2	15.3	2	2	1.34041	0.127237	15.978	2	15.3	2	2	1.39688	0.145158	0.53695	2
	1370	Tb927.6.1410	hypothetical protein, conserved		27.154	58.1	0	74.456	1	1		1.28626	0.10933	0.16162	0.791506	50.7	14	14	1.22123	0.0867985	13.397	19	50.7	13	13	0.946774	-0.0237537	10.156	16	55.5	12	12	1.84054	0.264946	16.737	16
	862	Tb927.11.4900	guanine nucleotide-binding beta subunit-like protein,G-protein (beta)-like protein,beta transducin-like protein		61.857	5.5	0.0083333	1.5747	1			1.4669	0.1664	0.161646	0.791434	5.5	3	3	0.986174	-0.00604658	9.8825	3	3.9	2	2	2.60925	0.416515	44.541	2	3.9	2	2	1.22668	0.0887303	15.195	2
	341	Tb927.10.12940	predicted zinc finger protein		34.477	8	0	26.341	1			2.15733	0.333916	0.162302	0.789675	4.9	1	1	1.40342	0.147186		1	0	0	0				0	4.9	1	1	3.31624	0.520645		1
	221	Tb11.v5.0868;Tb927.9.2520	mitotubule-associated protein Gb4, putative;microtubule-associated protein (GB4)	GB4	110.57	7.2	0	7.8273	2			1.44555	0.160033	0.162313	0.789647	6.4	2	2	1.74412	0.241577	0.60636	2	6.4	2	2	0.826467	-0.0827745	7.5851	3	6.4	2	2	2.09554	0.321297	12.998	3
	1507	Tb927.7.2170	hypothetical protein, conserved		168.67	4.5	0	3.9261	1			1.31956	0.120428	0.162847	0.788221	2.4	4	4	1.7345	0.239174	30.217	5	1.8	3	3	1.53325	0.185613	7.9073	5	2.6	4	4	0.863967	-0.0635029	33.028	4
	1698	Tb927.8.2880	hypothetical protein, conserved		125.11	12.6	0	72.1	1	1		1.21216	0.0835584	0.163105	0.787532	11.1	9	9	0.909111	-0.0413831	12.597	14	8.3	7	7	1.30687	0.116232	17.163	12	9.5	8	8	1.49909	0.175827	15.063	13
	292	Tb927.10.10830	RGG-containing protein 2,MRB1-associated protein,RGGm (RGG2)	RGG2	32.404	31.2	0	323.31	1	1		1.20027	0.0792791	0.16353	0.786404	30.9	12	12	1.17596	0.0703907	20.323	23	28.8	12	12	0.949014	-0.0227274	18.946	21	28.8	12	12	1.54944	0.190174	10.451	21
	417	Tb927.10.1730	hypothetical protein, conserved		39.265	69.2	0	323.31	1	1		1.30031	0.114047	0.16399	0.785183	59.9	19	19	1.28676	0.109499	16.167	38	58	19	19	0.917176	-0.0375472	23.65	38	58	18	18	1.8629	0.270191	7.86	34
	1985	Tb927.9.7620;Tb927.9.7590	60S ribosomal protein L11, putative;60S ribosomal protein L11, putative		22.369	32	0	55.264	2			1.40685	0.148249	0.164041	0.785047	25.3	6	6	1.04408	0.0187318	14.298	7	27.8	5	5	1.11496	0.0472592	22.387	7	32	7	7	2.39198	0.378757	7.2293	8
	1873	Tb927.9.13540	hypothetical protein, conserved		41.261	38.1	0	56.326	1	1		1.17254	0.0691259	0.164137	0.784793	25.2	9	9	1.01037	0.00447921	7.9322	12	25.2	9	9	1.06348	0.0267293	14.186	10	25.2	9	9	1.50027	0.176169	4.5988	11
	325	Tb927.10.12420	predicted S. cerevisiae Got1 homologue		15.605	7	0	7.7099	1			1.24761	0.096079	0.165049	0.782387	7	1	1	1.54604	0.18922		1	7	1	1	0.885177	-0.0529698		1	7	1	1	1.41902	0.151987		1
	866	Tb927.11.5050	fumarate hydratase, class I (FHm)	FHm	61.344	45.4	0	135.53	1	1		1.20641	0.0814959	0.165419	0.781413	32.1	14	14	0.903266	-0.0441843	15.774	20	37.8	15	15	1.46319	0.165301	10.913	22	33.7	15	15	1.32853	0.123371	11.119	22
	1285	Tb927.5.1730	ecotin family (I11), putative,inhibitor of serine peptidase (ISP), putative (ISP)	ISP	19.342	29.7	0	15.117	1			1.68827	0.227442	0.165533	0.781116	0	0	0				0	16.4	2	2	1.25085	0.0972062	6.6958	2	16.4	2	2	2.27865	0.357677	7.1289	2
	927	Tb927.11.740	eukaryotic translation initiation factor 5A, putative (eIF-5A)	eIF-5A	17.82	47.6	0	150.95	1			1.28155	0.107737	0.165967	0.779978	47.6	6	6	1.36852	0.136252	10.624	8	47.6	6	6	0.888384	-0.0513992	6.4928	8	47.6	6	6	1.73124	0.238357	5.3554	8
	1682	Tb927.8.2240	Tryptophanyl-tRNA synthetase 2		52.902	52.2	0	171.92	1	1		1.23688	0.092326	0.166049	0.779763	22.8	8	8	1.13797	0.0561313	33.129	19	24.5	10	10	0.973605	-0.011617	10.529	22	26.2	11	11	1.70791	0.232464	19.06	24
	1657	Tb927.8.1440	maoC-like dehydratase, putative		17.815	21	0	3.6735	1	1		1.56903	0.195633	0.166076	0.779694	8.6	1	1	1.36086	0.133812		1	8.6	1	1	0.92244	-0.0350617		1	8.6	1	1	3.07714	0.488147		1
	1278	Tb927.5.1470	NADH-cytochrome b5 reductase, putative (B5R)	B5R	32.756	50.7	0	94.231	1	1		1.28655	0.109426	0.166403	0.778838	45.9	12	12	1.39043	0.14315	15.63	13	45.9	11	11	0.882709	-0.0541826	8.309	12	40.5	11	11	1.73504	0.239311	11.73	12
	1993	Tb927.9.8210	Peptide deformylase 2		42.101	30.6	0	109.27	1	1		1.26448	0.101913	0.166441	0.77874	20.2	6	6	1.44616	0.160218	6.1206	5	20.2	6	6	0.876695	-0.0571515	13.012	6	17.5	5	5	1.59467	0.202671	9.0145	5
	1588	Tb927.7.4970;Tb11.v5.0178	glutamine synthetase, putative;glutamine synthetase, putative (GS)	GS	42.433	52.2	0	323.31	2			1.41937	0.152095	0.166504	0.778574	45.9	16	16	1.49858	0.17568	10.18	22	47.8	17	17	0.857482	-0.0667748	10.76	26	47.8	17	17	2.22526	0.34738	9.1588	22
	914	Tb927.11.6660	hypothetical protein, conserved		103.55	14.9	0	61.59	1	1		1.23965	0.0932996	0.166537	0.77849	7.6	5	5	1.39626	0.144967	3.3305	14	5.7	4	4	0.886948	-0.052102	6.475	8	10.2	7	7	1.53827	0.187034	25.726	10
	813	Tb927.11.2670	Nucleoporin (TbNup59)	TbNup59	58.822	5.7	0	4.4509	1			1.34697	0.129358	0.167043	0.777172	5.7	2	2	1.20886	0.0823773	15.817	2	5.7	2	2	0.955177	-0.0199162	7.5596	2	5.7	2	2	2.11647	0.325612	30.348	2
	420	Tb927.10.1890	cysteine peptidase, Clan CA, family C2, putative,calpain, putative		178.09	11.4	0	51.629	1			1.21198	0.0834939	0.167216	0.776722	5.6	8	8	1.3244	0.12202	9.0246	10	4.4	6	6	0.900583	-0.0454761	6.8589	8	7	9	9	1.49258	0.173938	19.916	10
	560	Tb927.10.8070	ATPase, putative		55.555	8.3	0	5.1827	1			1.67129	0.223052	0.167334	0.776415	2.8	1	1	1.24065	0.0936481		1	0	0	0				0	2.8	1	1	2.25141	0.352455		1
	861	Tb927.11.4810	hypothetical protein, conserved		19.431	23.6	0	13.353	1	1		1.21365	0.0840941	0.167389	0.776274	23.6	4	4	1.19494	0.0773455	52.236	6	23.6	4	4	0.937597	-0.0279838	5.425	4	23.6	4	4	1.59559	0.202921	10.438	4
	1265	Tb927.4.970	hypothetical protein, conserved		20.057	43.9	0	22.674	1	1		1.44376	0.159494	0.16749	0.776012	32.6	4	4	0.810223	-0.0913952	34.634	4	27.3	3	3	1.79769	0.254715	17.312	3	28.3	3	3	2.06616	0.315163	5.779	2
	421	Tb927.10.1900	DNA topoisomerase IA, putative		88.925	13.2	0	37.899	1	1		1.37985	0.139832	0.167558	0.775835	11.9	7	7	1.67565	0.224182	13.955	8	5.5	3	3	0.831128	-0.0803319	8.2012	5	6.7	4	4	1.88646	0.275647	6.4502	5
	1346	Tb927.5.4260;Tb927.5.4250;Tb927.5.4240;Tb927.5.4230;Tb927.5.4220;Tb927.5.4210;Tb927.5.4200;Tb927.5.4190;Tb927.5.4180;Tb927.5.4170	histone H4, putative;histone H4, putative;histone H4, putative;histone H4, putative;histone H4, putative;histone H4, putative;histone H4, putative;histone H4, putative;histone H4, putative;histone H4, putative		11.142	59	0	85.974	10			1.45257	0.162138	0.167591	0.775749	59	11	9	1.27969	0.107104	8.8598	19	59	11	9	0.936867	-0.0283222	9.1474	20	41	8	6	2.55642	0.407631	16.648	12
	1597	Tb927.7.5330	hypothetical protein, conserved		82.999	13.9	0	41.65	1			1.20349	0.0804443	0.167799	0.775212	5.6	3	3	0.998341	-0.000721131	35.766	3	5.6	3	3	1.08478	0.0353423	2.5004	4	10.2	6	6	1.60958	0.206712	8.2978	11
	367	Tb927.10.13980	hypothetical protein, conserved		23.575	11.7	0	4.093	1			1.07681	0.0321379	0.168236	0.77408	11.7	3	3	0.958629	-0.0183493	5.5852	2	11.7	3	3	1.12142	0.0497701	6.3804	2	11.7	3	3	1.16143	0.0649929	22.036	2
	999	Tb927.2.1790	hypothetical protein, conserved		13.117	28.7	0	17.438	1			1.51484	0.180366	0.168469	0.773481	8.7	1	1	1.7805	0.250543	6.9604	2	8.7	1	1	0.800587	-0.0965915	5.994	2	8.7	1	1	2.43864	0.387148		1
	402	Tb927.10.15490	GDP-mannose 4,6 dehydratase, putative		40.548	12.7	0	29.778	1	1		1.48683	0.172262	0.169809	0.77004	12.7	3	3	0.792542	-0.100978	15.767	3	7.5	2	2	1.85948	0.269392	32.271	2	12.7	3	3	2.23034	0.348372	17.376	3
	167	Tb927.5.450;Tb11.v5.0222	NADH-ubiquinone oxidoreductase, mitochondrial, putative;NADH-ubiquinone oxidoreductase, mitochondrial, putative (NUBM)	NUBM	55.32	36.3	0	148.94	2			1.29137	0.111051	0.1704	0.76853	20.6	8	8	1.31611	0.119291	15.367	14	22.6	9	9	0.895253	-0.0480542	5.2841	15	22.6	9	9	1.82774	0.261915	9.3085	15
	396	Tb927.10.15290;Tb11.v5.0628	hypothetical protein, conserved;hypothetical protein, conserved		178.49	14.1	0	170.27	2			1.45042	0.161495	0.170571	0.768096	13.6	19	19	1.47037	0.167426	13.763	32	8.5	12	12	0.856558	-0.0672433	14.26	14	5.8	8	8	2.42271	0.384301	18.65	10
	1306	Tb927.5.2560	hypothetical protein, conserved		8.7229	17.8	0.0011242	2.1944	1	1		1.73197	0.238541	0.170579	0.768074	17.8	1	1	3.84418	0.584804		1	17.8	1	1	0.83037	-0.0807286		1	17.8	1	1	1.6276	0.211548		1
	1566	Tb927.7.3950	RNA-editing complex protein,RNA-editing 3' terminal uridylyl transferase 1,KRET1 (KRET1)	KRET1	107.38	37.8	0	318.91	1	1		1.29067	0.110815	0.170954	0.76712	24.2	24	24	1.18697	0.074441	24.258	35	22.5	22	22	0.94831	-0.0230499	20.745	35	33.2	29	29	1.91009	0.281053	23.683	44
	965	Tb927.11.9140	mitochondrial RNA binding complex 1 subunit (MRB0880)	MRB0880	18.647	15.5	0	38.738	1	1		1.22925	0.089639	0.170991	0.767026	8	1	1	0.899204	-0.0461418		1	8	1	1	1.29808	0.1133		1	8	1	1	1.59132	0.201759		1
	1817	Tb927.9.10400	hypothetical protein, conserved		50.645	13.7	0	40.958	1			1.23785	0.0926673	0.171194	0.76651	13	6	6	1.17199	0.0689221	18.498	10	9	4	4	0.946582	-0.0238417	17.578	8	9	4	4	1.70971	0.232921	40.715	8
	369	Tb927.10.1400;Tb927.10.1470	hypoxanthine-guanine phosphoribosyltransferase (HGPRT);hypoxanthine-guanine phosphoribosyltransferase (HGPRT)	HGPRT;HGPRT	23.36	70.5	0	141.71	2			1.27212	0.104529	0.171239	0.766396	61.4	11	11	1.34525	0.128803	6.95	16	51.9	9	9	0.885543	-0.0527902	8.4134	17	61.4	11	11	1.72812	0.237575	6.9	16
	1600	Tb927.7.5480	dihydrofolate reductase-thymidylate synthase (DHFR-TS)	DHFR-TS	58.85	35.5	0	74.124	1	1		1.26508	0.102117	0.171515	0.765698	26	11	11	1.47885	0.169923	22.123	14	26.6	11	11	0.865474	-0.062746	13.705	15	32.1	13	13	1.58188	0.199173	15.091	20
	735	Tb927.11.15270	hypothetical protein, conserved		28.843	47.4	0	35.074	1			1.53176	0.18519	0.171574	0.765549	22.4	4	4	0.863967	-0.0635029	27.5	6	17.9	3	3	1.45627	0.163241	27.473	4	22.4	4	4	2.85648	0.455831	31.105	6
	1149	Tb927.3.5630	3,2-trans-enoyl-CoA isomerase, mitochondrial precursor, putative		33.883	27.3	0	248.88	1			1.12024	0.0493106	0.17175	0.765104	21.5	7	7	1.15877	0.0639972	17.609	9	23.8	7	7	0.941349	-0.0262491	6.168	7	23.8	8	8	1.28879	0.110184	29.576	11
	1383	Tb927.6.2090	hypothetical protein, conserved		78.295	31.8	0	127.8	1			1.34675	0.129286	0.172	0.764472	26.9	17	17	1.39729	0.145286	10.869	21	25.6	16	16	0.870228	-0.0603672	40.805	20	24.6	15	15	2.00881	0.302938	19.358	17
	1063	Tb927.3.1380	ATP synthase beta chain, mitochondrial precursor,ATP synthase F1, beta subunit		55.775	59	0	316.19	1	1		1.14133	0.05741	0.17206	0.76432	45.7	16	16	1.21125	0.0832329	16.567	48	49.7	17	17	0.926245	-0.0332743	47.255	36	43	15	15	1.32517	0.122271	9.9865	23
	1080	Tb927.3.2090;Tb11.v5.0697	aminopeptidase P1, putative;aminopeptidase P1, putative,metallo-peptidase, Clan MG, Family M24		68.387	32.2	0	97.133	2			1.13913	0.0565732	0.172076	0.76428	23.9	12	12	1.37962	0.13976	71.943	17	24.1	12	12	0.95669	-0.0192288	7.8322	18	25.2	13	13	1.11992	0.0491882	9.977	18
	896	Tb927.11.620	hypothetical protein, conserved		146.61	10.3	0	60.169	1			1.12082	0.0495367	0.172123	0.76416	3.1	4	3	1.18159	0.0724676	19.105	4	3.9	5	4	0.93563	-0.0288961	7.6389	4	4.9	6	5	1.27362	0.105039	10.392	5
	1368	Tb927.6.1200	hypothetical protein, conserved		52.96	42.7	0	250.78	1	1		1.16748	0.0672489	0.172761	0.762553	26.1	12	12	1.01788	0.00769561	10.363	27	26.1	11	11	1.04008	0.0170667	8.1621	23	26.1	12	12	1.50309	0.176984	9.0884	26
	900	Tb927.11.6280	pyruvate phosphate dikinase (PPDK)	PPDK	100.45	26.8	0	54.372	1			1.19145	0.0760758	0.172994	0.76197	20	17	17	1.18056	0.0720884	20.841	24	20	17	17	0.934013	-0.029647	15.25	26	21.9	18	18	1.53386	0.185786	15.182	25
	1602	Tb927.7.5630	hypothetical protein, conserved		73.156	13.2	0	56.135	1	1		1.30287	0.1149	0.173146	0.761587	10.4	5	5	1.36423	0.134889	28.605	8	10.8	6	6	0.876847	-0.0570764	32.597	11	12	7	7	1.84879	0.266889	12.313	15
	1066	Tb927.3.1620	hypothetical protein, conserved		174.37	25.7	0	281.09	1			1.29859	0.113472	0.173431	0.760873	12.8	15	15	1.63319	0.213036	16.162	23	10.8	14	14	0.846405	-0.072422	14.717	22	15.8	19	19	1.58417	0.199802	9.4491	25
	1925	Tb927.9.3170	cytochrome oxidase subunit V (COXV)	COXV	22.229	17.9	0	19.655	1	1		1.21059	0.0829964	0.173631	0.760372	17.9	3	3	1.07619	0.0318871	37.548	3	17.9	3	3	0.998141	-0.000808115	4.9519	4	17.9	3	3	1.65162	0.21791	0.21716	3
	714	Tb927.11.14490	RNA polymerase subunit, putative (RPB7)	RPB7	21.229	17.9	0	14.105	1			1.38574	0.14168	0.173703	0.760193	13.2	2	2	1.23915	0.0931248	27.008	2	13.2	2	2	0.930945	-0.0310761		1	6.3	1	1	2.30671	0.362993		1
	892	Tb927.11.6100	hypothetical protein, conserved		33.374	35.8	0	105.55	1	1		1.25638	0.0991209	0.173744	0.76009	22.4	6	6	1.08478	0.0353426	15.608	7	17.4	5	5	1.00299	0.00129789	6.9719	7	22.4	5	5	1.82273	0.260722	8.337	7
	931	Tb927.11.7500;Tb927.11.7490	hypothetical protein, conserved;hypothetical protein, conserved		13.594	7.8	0	5.6286	2			1.24206	0.0941443	0.173779	0.760002	7.8	1	1	1.28349	0.108394		1	7.8	1	1	0.898794	-0.0463399		1	7.8	1	1	1.66103	0.220379	7.5564	2
	839	Tb927.11.3790	hypothetical protein, conserved		32.372	7.2	0.00060753	3.1807	1			1.27653	0.106033	0.174238	0.758856	7.2	2	2	1.14583	0.0591191	14.136	4	7.2	2	2	0.96347	-0.0161618	0.33731	2	7.2	2	2	1.88426	0.27514	12.378	2
	1838	Tb927.9.11660	hypothetical protein, conserved		26.647	12.8	0	3.9265	1	1		2.4977	0.39754	0.174345	0.758591	12.8	2	2	1.20538	0.0811253		1	8.8	1	1	1.14572	0.0590784		1	8.8	1	1	11.2828	1.05242		1
	1425	Tb927.6.3840	reticulon domain protein		21.071	48.9	0	82.275	1			1.21326	0.083955	0.174814	0.757425	44.1	8	8	1.14865	0.0601866	9.4616	11	44.1	9	9	0.949558	-0.0224783	25.902	11	44.1	8	8	1.63741	0.214156	13.353	10
	537	Tb927.10.7240	kinetoplastid kinetochore protein 14 (kkt14)	kkt14	74.384	9.6	0	23.638	1			1.47351	0.168352	0.17489	0.757236	4.5	3	3	1.57244	0.196575	38.386	5	6.6	4	4	0.821419	-0.0854355	4.4291	5	6.6	4	4	2.47695	0.393918	24.357	6
	1909	Tb927.9.1850;Tb927.9.1810	60S ribosomal protein L35, putative;60S ribosomal protein L35, putative		15.144	31.5	0	14.597	2			1.46015	0.164397	0.175672	0.755298	31.5	5	5	1.63804	0.214324	11.746	6	25.2	4	4	0.807575	-0.092817	6.7283	6	26	4	4	2.35333	0.371684	13.646	4
	1025	Tb927.2.4110	mitochondrial processing peptidase alpha subunit, putative,metallo-peptidase, Clan ME, Family M16		52.064	28.4	0	84.566	1	1		1.46932	0.167116	0.175701	0.755226	19.4	6	6	1.8641	0.270469	15.584	6	19.4	7	7	0.780826	-0.107446	9.4709	7	22.2	8	8	2.17933	0.338323	6.4453	7
	180	Tb11.v5.0325;Tb927.4.110;Tb11.v5.0442;Tb11.1800	retrotransposon hot spot protein (RHS, pseudogene), putative,chrXI additional, unordered contigs;retrotransposon hot spot (RHS) protein, putative;retrotransposon hot spot protein, RHS3, putative;retrotransposon hot spot protein (RHS, pseudogene), putative,retrotransposon hot spot protein 1 (RHS1), interrupted		36.986	32	0	33.798	4	1		1.22719	0.0889102	0.176098	0.754245	32	9	3	1.16519	0.0663972	1.6779	8	20	6	2	0.941031	-0.0263961	85.497	6	20	6	2	1.6855	0.22673	0.56397	6
	1730	Tb927.8.4920	hypothetical protein, conserved		58.293	10.6	0	9.6936	1	1		1.29879	0.113538	0.176657	0.752869	7.5	4	4	1.67065	0.222885	20.656	4	6.7	3	3	0.841301	-0.0750488	0.6609	4	7.5	4	4	1.55875	0.192777	14.005	8
	1544	Tb927.7.3280	translation initiation factor IF-2, putative		79.66	8	0	3.2771	1	1		1.18089	0.0722103	0.17667	0.752836	3.5	3	3	1.26505	0.102109	4.9059	4	5	4	4	0.904077	-0.0437946	14.575	4	2.2	2	2	1.43985	0.158317	17.345	2
	1885	Tb927.9.1420	hypothetical protein, conserved		34.625	17.5	0	31.182	1			1.37756	0.139111	0.176776	0.752576	17.5	4	4	1.69207	0.228419	39.656	4	17.5	4	4	0.810669	-0.0911564	106.78	4	17.5	4	4	1.90578	0.280072	9.6569	4
	586	Tb927.10.9390	hypothetical protein, conserved		36.684	45.6	0	41.188	1	1		1.41421	0.150514	0.177901	0.749822	30.6	6	6	1.21501	0.0845786	16.718	7	45.6	11	11	0.937978	-0.0278073	14.117	12	36.4	10	10	2.48183	0.394771	8.143	11
	809	Tb927.11.2530	mitochondrial RNA binding complex 1 subunit,kinteoplast poly(A) polymerase complex 1 subunit,mitochondrial edited mRNA stability factor 1 subunit		84.864	21.6	0	64.866	1	1		1.29699	0.112936	0.178129	0.749265	17.3	13	13	1.14702	0.0595701	12.566	24	16.1	11	11	0.959011	-0.0181766	11.095	14	15.9	12	12	1.98341	0.297413	19.728	16
	1168	Tb927.4.1130	hypothetical protein, conserved		18.785	32.7	0	12.677	1	1		1.25831	0.0997876	0.178419	0.748559	15.8	3	3	1.71908	0.235297	7.0556	3	16.4	4	4	0.883105	-0.0539878	8.612	4	16.4	4	4	1.31236	0.118054	19.267	4
	1041	Tb927.2.4980	hypothetical protein, conserved		29.837	7.2	0.0092736	1.4962	1			1.30148	0.114437	0.178595	0.74813	7.2	2	2	1.32959	0.123717	5.4707	2	7.2	2	2	0.876937	-0.0570314	6.9039	2	7.2	2	2	1.89071	0.276625	23.697	2
	1023	Tb927.2.4000	hypothetical protein, conserved		97.393	4.7	0	6.5368	1	1		1.30291	0.114913	0.178599	0.748121	2	2	2	1.1033	0.0426946	17.299	2	0	0	0				0	3.6	3	3	1.53862	0.187132	5.1713	3
	556	Tb927.10.7850	protein-L-isoaspartate, putative		25.68	22	0	14.343	1			1.12957	0.0529124	0.178736	0.747787	22	5	5	1.21784	0.0855885	20.822	5	22	5	5	1.28378	0.108491	22.832	5	11.6	3	3	0.921845	-0.0353423	21.361	3
	1835	Tb927.9.11510	hypothetical protein, conserved		42.363	10.3	0	5.0971	1	1		1.14338	0.0581897	0.178908	0.74737	2.6	1	1	0.944923	-0.0246034		1	2.6	1	1	1.1319	0.0538064	17.359	2	10.3	3	3	1.39755	0.145366	11.085	2
	1855	Tb927.9.12570;Tb927.9.12630;Tb927.9.12590;Tb927.9.12550;Tb927.9.12610	glycerol kinase, glycosomal (glk1);glycerol kinase, glycosomal (glk1);glycerol kinase, glycosomal (glk1);glycerol kinase, glycosomal (glk1);glycerol kinase, glycosomal (glk1)	glk1;glk1;glk1;glk1;glk1	56.365	69.7	0	323.31	5			1.17933	0.071636	0.179673	0.745518	60	31	31	1.16466	0.0662007	10.103	69	58.4	30	30	0.931767	-0.0306929	9.6021	86	57.8	30	30	1.51147	0.1794	10.716	65
	1520	Tb927.7.2620	hypothetical protein, conserved		34.549	5.4	0	4.2807	1	1		1.29637	0.112728	0.180072	0.744555	3.1	1	1	1.04813	0.0204137		1	3.1	1	1	2.01447	0.304161		1	3.1	1	1	1.03184	0.013611		1
	1340	Tb927.5.3980	hypothetical protein, conserved		43.71	23.8	0	22.513	1	1		1.15583	0.0628934	0.180184	0.744284	23.8	7	7	0.978384	-0.00949054	16.106	7	18.7	6	6	1.07392	0.0309717	8.894	6	23.8	7	7	1.4696	0.167199	16.757	7
	716	Tb927.11.14520	Polypeptide deformylase 1		29.64	41.5	0	140.37	1	1		1.34325	0.128157	0.18024	0.744148	38.5	7	7	1.13241	0.0540029	31.106	7	31.9	6	6	0.972334	-0.0121843	6.6432	6	32.7	5	5	2.20117	0.342653	6.9715	5
	1093	Tb927.3.2740	hypothetical protein, conserved		35.563	16	0	102	1	1		1.30893	0.116917	0.180536	0.743437	16	4	4	0.827642	-0.0821575	12.528	4	10.1	2	2	1.64433	0.215989	17.531	2	13.4	3	3	1.64786	0.21692	44.954	3
	1714	Tb927.8.3690	isocitrate dehydrogenase [NADP], mitochondrial precursor, putative (IDH)	IDH	48.565	46.5	0	45.399	1	1		1.28742	0.10972	0.181173	0.741907	44.4	17	16	1.29715	0.11299	11.687	18	38.2	13	13	0.882617	-0.0542275	26.591	14	39.8	13	13	1.8638	0.270399	27.424	15
	723	Tb927.11.14940	hypothetical protein, conserved		60.446	11.9	0	22.037	1			1.5885	0.200987	0.181183	0.741883	1.5	1	1	3.50245	0.544372		1	1.5	1	1	1.06417	0.0270125		1	1.5	1	1	1.07542	0.0315774		1
	1388	Tb927.6.2190	hypothetical protein, conserved		31.531	17.1	0	13.832	1	1		1.58543	0.200147	0.181424	0.741305	14.3	3	3	1.71278	0.233702	6.005	2	10.8	2	2	0.773168	-0.111726	3.3434	2	14.3	3	3	3.00931	0.478467	14.308	3
	1446	Tb927.6.4430	homoserine kinase, putative (HK)	HK	35.649	22.4	0	28.056	1			1.60271	0.204854	0.181651	0.740763	10.1	2	2	0.781595	-0.107018	12.938	3	7.8	2	2	1.66559	0.221568	19.975	2	14.6	3	3	3.16238	0.500014	11.502	3
	1391	Tb927.6.2230	RGG protein		86.64	52.4	0	193.04	1	1		1.15257	0.0616661	0.181927	0.740104	37.7	20	20	1.1658	0.0666238	9.792	29	34.7	17	17	0.928293	-0.0323149	40.725	22	34.8	17	17	1.41478	0.150689	16.071	20
	772	Tb927.11.16730	dihydrolipoyl dehydrogenase (GCVL-2)	GCVL-2	50.433	64.4	0	323.31	1	1		1.25023	0.0969907	0.182067	0.739768	54.5	24	24	1.27271	0.104728	5.7648	61	58.1	26	26	0.889394	-0.0509059	10.434	73	58.3	27	27	1.72643	0.237149	11.941	58
	234	Tb927.1.1200	SSU ribosomal protein, mitochondrial (MRPS15)	MRPS15	50.307	4.4	0.00057537	2.4299	1	1		1.25878	0.0999481	0.182092	0.73971	2.8	1	1	1.45983	0.164302		1	0	0	0				0	2.8	1	1	1.08541	0.035594		1
	1068	Tb927.3.1720	hypothetical protein, conserved		11.172	41.5	0	45.735	1			1.10399	0.0429659	0.182546	0.738627	35.1	3	3	0.997347	-0.00115369	10.084	6	30.9	3	3	1.03191	0.0136409	40.559	3	16	1	1	1.30741	0.11641		1
	956	Tb927.11.8700	hypothetical protein, conserved		65.26	10.3	0	8.3238	1	1		1.42903	0.155042	0.18256	0.738595	3.8	1	1	1.25122	0.0973321	14.338	3	3.8	1	1	0.908418	-0.0417141	26.895	2	3.8	1	1	2.56749	0.409508	10.808	2
	1297	Tb927.5.2100	RNA-binding protein, putative (RBP30)	RBP30	49.665	6.2	0	14.15	1	1		1.43601	0.157157	0.1826	0.7385	0	0	0				0	2.4	1	1	1.13661	0.0556121		1	2.4	1	1	1.81427	0.258701		1
	1841	Tb927.9.11740	cyclophilin type peptidyl-prolyl cis-trans isomerase, putative (PPIase)	PPIase	20.281	9.3	0.00059242	2.808	1			1.7492	0.24284	0.183445	0.736494	0	0	0				0	9.3	1	1	1.21623	0.0850168		1	9.3	1	1	2.51573	0.400663		1
	1435	Tb927.6.4140	paraflagellar rod component, putative (PFC4)	PFC4	13.009	88.7	0	117.56	1			1.40804	0.148614	0.1835	0.736365	84.3	8	8	1.31331	0.118367	6.5182	12	53	6	6	0.876362	-0.0573166	3.96	9	52.2	5	5	2.42544	0.384791	26.562	9
	776	Tb927.11.16850	hypothetical protein, conserved		97.188	9.3	0	10.741	1			3.90098	0.591174	0.184053	0.735056	2.3	1	1	38.634	1.58697		1	4.3	2	2	0.760695	-0.11879	7.9757	2	4.3	2	2	2.01996	0.305343	6.1721	2
	1958	Tb927.9.5840;Tb927.9.5750	unspecified product;unspecified product		22.424	55.8	0	233.7	2			1.28645	0.109392	0.184457	0.734105	53.3	11	11	1.07985	0.0333628	14.907	34	53.3	10	10	0.991884	-0.00353892	7.7653	38	53.3	10	10	1.98771	0.298353	16.128	27
	1342	Tb927.5.4030	U6 snRNA-associated Sm-like protein LSm7p (TbLSm7)	TbLSm7	10.214	9.8	0.0073762	1.6675	1			240.896	2.38183	0.184638	0.733678	9.8	1	1	3.30469e+06	6.51913		1	9.8	1	1	1.27195	0.104471		1	9.8	1	1	3.32573	0.521888		1
	1711	Tb927.8.3490	hypothetical protein, conserved		120.39	10.8	0	40.393	1			1.36292	0.134472	0.184999	0.73283	8.5	6	3	0.801444	-0.0961269	25.912	2	6.6	5	2	1.93326	0.28629	30.489	3	9.1	7	4	1.634	0.213253	6.9676	5
	996	Tb927.11.9990	glycosyl transferase-like protein		34.282	19.5	0	15.657	1			1.86567	0.270834	0.186064	0.730338	7.2	2	2	1.12913	0.0527453	5.6243	2	10.1	3	3	1.03429	0.014641	9.0764	3	6.8	2	2	5.56052	0.745116	27.368	3
	1126	Tb927.3.4500;Tb11.v5.0629	fumarate hydratase, putative;fumarate hydratase, class I (FHc)	FHc	62.262	37.9	0	137.5	2			1.17864	0.0713816	0.186455	0.729426	25.5	11	11	0.891151	-0.0500489	15.495	14	29.2	11	11	1.27353	0.105008	13.27	17	25.5	11	11	1.44273	0.159186	21.548	13
	1467	Tb927.6.640	kinetoplastid-specific phospho-protein phosphatase, putative		79.106	4.6	0	47.781	1			1.22392	0.0877532	0.18689	0.728414	3.3	2	2	1.52796	0.184113	21.159	2	3.3	2	2	0.860948	-0.0650231	5.9893	2	4.6	3	3	1.3937	0.14417	4.3518	3
	1946	Tb927.9.5040	cAMP-specific phosphodiesterase (PDEB1)	PDEB1	103.65	51.7	0	323.31	1			1.22435	0.0879053	0.187028	0.728093	39.2	32	11	1.20644	0.0815068	14.631	24	38	31	10	0.905905	-0.0429174	7.9395	18	40.9	34	11	1.67929	0.225127	5.3839	22
	119	Tb927.5.4460;Tb05.5K5.110;Tb11.v5.0866	major vault protein, putative,BAC from homologous region on chr5;major vault protein, putative;major vault protein, putative (MVP)	MVP	94.102	7.8	0	12.442	3			1.35451	0.131784	0.187131	0.727855	7.8	4	4	1.27216	0.104542	29.523	4	3.5	2	2	0.882252	-0.0544073	7.0327	2	6	3	3	2.2142	0.345216	65.869	3
	1470	Tb927.6.840	hypothetical protein, conserved		38.157	9.4	0	50.279	1			1.30281	0.114881	0.187284	0.7275	7.1	2	2	1.32335	0.121675	0.86947	2	7.1	2	2	0.863074	-0.063952	22.694	2	7.1	2	2	1.93607	0.28692	6.2484	2
	403	Tb927.10.1560	hypothetical protein, conserved		91.596	11.6	0	95.097	1			1.17013	0.0682354	0.187331	0.727391	6.2	4	4	1.02756	0.0118062	1.9882	6	4	3	3	1.01	0.00432164	2.2978	5	7.7	5	5	1.54375	0.188578	9.6632	7
	1242	Tb927.4.4600	hypothetical protein, conserved		31.248	16.2	0	5.3263	1	1		1.26055	0.100561	0.187388	0.727257	10.8	3	3	1.06389	0.0268957	6.3564	2	7.3	2	2	0.994298	-0.00248359	4.5567	4	10.8	3	3	1.89353	0.277272	137.09	4
	480	Tb927.10.3990	DHH1 (DHH1)	DHH1	46.468	69.7	0	154.83	1			1.25305	0.0979676	0.187398	0.727236	49.3	15	15	1.28967	0.11048	40.448	30	53.2	16	16	0.875635	-0.0576769	13.832	19	52	15	15	1.74221	0.2411	10.849	18
	925	Tb927.11.7350	histone H2B variant, putative (H2BVAR)	H2BVAR	15.786	43.4	0	27.717	1			1.32968	0.123747	0.187807	0.726289	35	5	5	0.971314	-0.0126402	6.0831	5	43.4	6	6	1.10567	0.0436244	7.3744	10	27.3	4	4	2.18906	0.340258	20.007	4
	960	Tb927.11.890	hypothetical protein, conserved		135.77	5.5	0	63.193	1			1.27249	0.104654	0.188519	0.724646	3.7	3	3	1.12902	0.0527004	26.943	4	3.7	3	3	0.946454	-0.0239004	12.708	5	3.7	3	3	1.92824	0.285161	3.8928	4
	1968	Tb927.9.6460	hypothetical protein, conserved		170.34	15.8	0	172.55	1			1.28428	0.108661	0.18915	0.723194	10.3	11	11	1.18864	0.0750488	22.567	16	7.9	9	9	0.912743	-0.0396514	22.51	13	7.5	8	8	1.95248	0.290586	14.929	12
	612	Tb927.11.1020	ribokinase, putative		35.288	66.4	0	323.31	1			1.25314	0.0979998	0.189403	0.722614	49.8	13	13	1.27198	0.10448	5.8204	48	49.8	13	13	0.877908	-0.0565512	8.0735	62	49.8	13	13	1.76226	0.24607	5.9992	47
	489	Tb927.10.4610	dolicholphosphate-mannose synthase, putative (DPMS)	DPMS	29.086	19.3	0	3.386	1			1.35422	0.13169	0.189944	0.721375	3.1	1	1	1.56112	0.193437		1	3.1	1	1	0.801497	-0.0960979		1	3.1	1	1	1.98487	0.297733		1
	1779	Tb927.8.6580	succinate dehydrogenase flavoprotein, putative		66.88	47.6	0	234.46	1	1		1.17734	0.0709001	0.189988	0.721273	35.8	16	16	1.25854	0.0998655	22.312	31	33.5	16	16	0.890098	-0.0505622	17.584	32	38.8	19	19	1.45679	0.163397	17.257	29
	355	Tb927.10.13430	citrate synthase, putative		53.584	20.9	0	66.185	1	1		1.3148	0.118859	0.190489	0.72013	12.8	5	5	1.10391	0.0429323	9.6779	5	12	5	5	0.964344	-0.0157679	10.852	5	13.8	6	6	2.13508	0.329413	17.53	5
	1146	Tb927.3.5500	DNA-directed RNA polymerase II subunit 3, putative,RNA polymerase subunit, putative (RPB3)	RPB3	37.771	5.3	0	4.0882	1			1.27571	0.105752	0.190605	0.719865	2.7	1	1	0.84262	-0.0743683		1	2.7	1	1	1.76932	0.247806		1	2.7	1	1	1.39258	0.143819		1
	1732	Tb927.8.4950	kinesin, putative		165.15	5.8	0.00057971	2.49	1	1		3.76627	0.575912	0.192002	0.716694	5.3	2	2	1.51079	0.179204	4.5359	2	4.1	1	1	9.389	0.972619	3.3016	2	0	0	0				0
	1259	Tb927.4.600	hypothetical protein, conserved		34.458	35	0	84.016	1	1		1.25994	0.100351	0.192116	0.716436	28.7	8	8	1.30294	0.114925	21.819	11	32.5	8	8	0.863584	-0.0636956	6.5177	11	28.7	8	8	1.77755	0.249822	6.166	8
	442	Tb927.10.2540	adenylate kinase, putative		25.656	26.2	0	15.641	1			1.56446	0.194364	0.192644	0.715245	26.2	4	4	1.31388	0.118555	9.9593	4	26.2	4	4	0.858945	-0.0660347	4.5842	4	16.2	2	2	3.39291	0.530572	7.7023	2
	124	Tb06.3A7.270	hypothetical protein, conserved		123.84	8.5	0	9.0067	1	1		1.73058	0.238193	0.19269	0.715141	2.3	3	3	2.46284	0.391437	18.066	3	3.2	3	3	0.647845	-0.188529	34.539	4	4.8	5	5	3.24841	0.51167	13.598	3
	312	Tb927.10.11870	mitochondrial RNA binding protein (MRB11870)	MRB11870	34.683	29	0	65.435	1	1		1.4022	0.146811	0.192879	0.714716	19.4	5	5	2.04167	0.309985	14.273	7	11.9	3	3	0.762947	-0.117506	28.564	5	11.9	3	3	1.76992	0.247954	2.4752	3
	1899	Tb927.9.1530	hypothetical protein, conserved		81.612	10.2	0	7.4353	1	1		1.31487	0.118882	0.19305	0.71433	3	2	2	1.17186	0.0688768	37.951	2	4.1	2	2	0.915676	-0.0382582	16.048	2	7.1	4	4	2.1185	0.326028	11.305	3
	683	Tb927.11.13280	mitochondrial RNA binding protein 2 (GBP25)	GBP25	25.106	51.8	0	244.57	1	1		1.22079	0.0866395	0.193271	0.713832	51.8	11	11	1.1033	0.0426946	8.3399	23	51.8	11	11	0.949334	-0.0225808	5.1696	27	51.8	11	11	1.73702	0.239805	9.8111	20
	1174	Tb927.4.1370	hypothetical protein, conserved		17.643	40.4	0	34.013	1	1		1.2213	0.086821	0.193329	0.713704	31.8	5	5	0.956432	-0.019346	11.881	4	37.1	6	6	1.09254	0.0384361	3.8981	5	32.5	5	5	1.7433	0.241373	16.345	5
	1777	Tb927.8.6530	hypothetical protein, conserved		41.897	17.7	0	32.248	1	1		1.09939	0.0411514	0.193545	0.713218	14	4	4	1.10493	0.0433337	7.6096	4	8.6	2	2	1.27353	0.105008	19.454	2	11	3	3	0.944307	-0.024887	19.283	3
	1233	Tb927.4.4150	mitochondrial RNA binding complex 1 subunit (MRB4150)	MRB4150	103.39	22.9	0	39.339	1			1.20986	0.082735	0.193715	0.712836	18.7	16	1	1.18428	0.073454		1	17.1	15	1	0.905471	-0.0431256		1	20	17	1	1.65149	0.217877		1
	1028	Tb927.2.4240	GTP binding protein, putative		40.685	37.1	0	233.61	1	1		1.1771	0.070812	0.193729	0.712805	36.8	11	11	1.03826	0.0163077	6.8896	14	34.3	10	10	0.992182	-0.00340876	25.111	11	34.3	10	10	1.5832	0.199537	6.304	11
	971	Tb927.11.9450	cyclophilin type peptidyl-prolyl cis-trans isomerase, putative (PPIase)	PPIase	20.52	45.3	0	233.42	1	1		1.26226	0.101149	0.193866	0.712498	28.4	4	4	1.37897	0.139554	15.315	8	29.5	5	5	0.842302	-0.0745322	14.221	6	28.4	4	4	1.73151	0.238425	23.326	5
	562	Tb927.10.8170	nuclear pore complex protein (NUP155), putative,nucleoporin, putative		144.37	42.9	0	323.31	1			1.23448	0.0914829	0.194041	0.712106	26.3	28	28	1.29083	0.110869	14.494	42	21.1	23	23	0.866856	-0.0620531	27.582	37	26.1	27	27	1.68125	0.225632	16.377	34
	1517	Tb927.7.2390	hypothetical protein, conserved		102.86	34	0	165.95	1			1.22873	0.0894554	0.194103	0.711967	33.2	28	28	1.25661	0.0992007	10.89	72	29.1	26	26	0.877362	-0.0568213	17.209	63	20.8	16	16	1.68262	0.225987	57.793	20
	1662	Tb927.8.1680	kinetoplastid kinetochore protein 12 (kkt12)	kkt12	23.036	32	0	5.2503	1			1.40046	0.146272	0.194367	0.711378	0	0	0				0	4	1	1	1.10638	0.0439044		1	4	1	1	1.77272	0.248639		1
	475	Tb927.10.3770	predicted TPR repeat protein		78.604	4.9	0	7.849	1	1		1.28824	0.109996	0.194774	0.710469	1.6	1	1	1.78015	0.250457		1	1.6	1	1	0.820811	-0.085757		1	1.6	1	1	1.46315	0.165289		1
	1681	Tb927.8.2200	terbinafine resistance locus protein (yip1), putative		20.718	23.8	0	4.1901	1			1.75607	0.244543	0.194944	0.710091	6.3	1	1	1.30177	0.114535		1	6.3	1	1	0.865474	-0.062746		1	6.3	1	1	4.80662	0.681839		1
	854	Tb927.11.450	hypothetical protein, conserved		90.205	11.2	0	20.644	1			1.6567	0.219245	0.197128	0.705251	1.6	1	1	2.59199	0.413634	15.166	2	2.8	2	2	0.648802	-0.187888	10.909	4	1.6	1	1	2.70388	0.431987	30.703	2
	649	Tb927.11.11470	hypothetical protein, conserved		32.022	42.6	0	126	1	1		1.19622	0.0778113	0.197167	0.705166	42.2	13	13	1.05693	0.024047	7.8909	17	42.2	13	13	0.973801	-0.0115298	6.7458	17	42.2	13	13	1.66309	0.220917	11.794	18
	1073	Tb927.3.1840	3-oxo-5-alpha-steroid 4-dehydrogenase, putative,polyprenol reductase		33.355	40.3	0	45.364	1	1		1.60612	0.205779	0.197309	0.704854	21.1	8	8	1.34554	0.128898	13.248	12	18.5	6	6	0.831041	-0.0803777	23.276	9	10.1	3	3	3.70523	0.568816	20.031	4
	1845	Tb927.9.11880	hypothetical protein, conserved		51.045	15.2	0	12.893	1	1		1.53583	0.186344	0.197759	0.703865	6.8	2	2	2.3894	0.378288		1	6.8	2	2	0.691382	-0.160282	12.877	2	6.8	2	2	2.19293	0.341026	8.8618	2
	1378	Tb927.6.1840	hypothetical protein, conserved		36.741	12.2	0	9.3139	1	1		1.24947	0.0967249	0.197914	0.703524	6.1	2	2	1.08073	0.0337172		1	3.2	1	1	0.959011	-0.0181766		1	12.2	4	4	1.88206	0.274634	4.6287	2
	1184	Tb927.4.2010	acyl-CoA binding protein, putative (ACBP)	ACBP	10.609	28	0	28.228	1			2.06776	0.315499	0.199976	0.699021	20.4	3	3	7.99504	0.902821	24.242	4	20.4	3	3	0.871373	-0.0597957	2.3922	3	20.4	3	3	1.26903	0.103472	7.9121	3
	275	Tb927.1.90	retrotransposon hot spot protein (RHS, pseudogene), putative		67.289	5.6	0	11.418	1			1.27011	0.103841	0.200529	0.697823	3.9	2	1	1.07827	0.0327281	14.936	4	3.9	2	1	0.95698	-0.0190972	3.5856	3	3.9	2	1	1.9856	0.297892	4.9379	3
	528	Tb927.10.6640	COP-coated vesicle membrane protein erv25 precursor, putative,ER--golgi transport protein erv25 precursor, putative		28.188	16.6	0	4.8583	1			1.58676	0.200512	0.201481	0.695766	4.7	1	1	0.806948	-0.0931544		1	4.7	1	1	3.61062	0.557582		1	4.7	1	1	1.37122	0.137108		1
	1364	Tb927.5.980	hypothetical protein, conserved		35.065	6.6	0	4.8737	1	1		1.27175	0.104401	0.201537	0.695645	6.6	2	2	1.1797	0.0717699	2.1269	2	3.6	1	1	0.893717	-0.0488001		1	6.6	2	2	1.95089	0.290233	14.555	2
	1941	Tb927.9.4520	mitochondrial processing peptide beta subunit, putative,metallo-peptidase, Clan ME, Family M16		53.689	38.8	0	200.49	1	1		1.26477	0.102011	0.201917	0.694826	26	10	10	1.39002	0.143022	21.931	14	24.1	9	9	0.826118	-0.0829579	15.067	17	24.1	9	9	1.76184	0.245968	7.7802	13
	1724	Tb927.8.4620	small GTP-binding protein Rab7, putative (Trab7)	Trab7	24.741	25.6	0	39.448	1			1.14922	0.0604038	0.202007	0.694634	10.5	2	2	0.887728	-0.0517201	21.637	3	21.5	4	4	1.24155	0.0939657	14.376	4	16.9	3	3	1.3771	0.138966	1.7107	4
	1615	Tb927.7.6230	ADP-ribosylation factor, putative (ARF3)	ARF3	20.714	33.7	0	8.4205	1			1.11984	0.0491577	0.20217	0.694284	23.2	3	3	1.35527	0.132025	9.9413	3	23.2	3	3	0.932747	-0.0302361	1.7356	5	23.2	3	3	1.11092	0.0456845	6.6529	4
	1969	Tb927.9.6510	hypothetical protein, conserved		75.135	11.1	0	7.9747	1	1		1.38075	0.140115	0.202687	0.693174	8	6	6	1.00106	0.0004617	14.882	15	6.3	5	5	1.02784	0.0119249	12.263	11	6.3	5	5	2.55833	0.407957	56.235	8
	324	Tb927.10.12330	zinc finger protein family member, putative (ZC3H34)	ZC3H34	22.365	29.7	0	14.449	1			1.05936	0.025045	0.203187	0.692105	29.7	6	6	0.987479	-0.00547193	13.133	6	29.7	6	6	1.01906	0.0082	7.1775	7	11.4	3	3	1.18143	0.0724069	16.23	4
	1029	Tb927.2.4380	hypothetical protein, conserved		45.971	28.5	0	91.319	1	1		1.12111	0.0496495	0.203897	0.690589	20	6	6	0.955179	-0.0199154	12.015	6	22.4	8	8	1.06591	0.0277203	13.657	9	22.4	7	7	1.38402	0.141144	10.734	7
	382	Tb927.10.14750;Tb927.10.14630	fibrillarin, putative;fibrillarin, putative		31.672	39.1	0	36.248	2			1.21625	0.0850217	0.203975	0.690422	33.9	10	10	1.51472	0.180332	18.771	13	33.9	10	10	0.835867	-0.0778631	9.6137	19	33.9	10	10	1.42101	0.152596	23.852	13
	609	Tb927.11.10080	hypothetical protein, conserved		21.564	37	0	20.217	1	1		1.28612	0.10928	0.204505	0.689295	22.8	3	3	1.43559	0.157029	14.2	4	32.8	4	4	0.80809	-0.0925401	5.5613	4	27	3	3	1.8338	0.263352	25.453	3
	944	Tb927.11.8090	protein phosphatase 1, putative		34.443	5	0	4.3519	1			1.23149	0.090431	0.20463	0.68903	5	1	1	1.5178	0.181215		1	5	1	1	1.49375	0.174279		1	5	1	1	0.823758	-0.0842003		1
	1020	Tb927.2.3800	guide RNA associated protein, GAP1,MRB1-associated protein		55.46	42.1	0	284.56	1	1		1.21708	0.0853196	0.204782	0.688709	31.1	12	12	1.1275	0.0521169	12.606	14	31.1	13	13	0.916238	-0.0379915	10.92	15	31.1	14	14	1.74515	0.241833	10.178	16
	1010	Tb927.2.2590	hypothetical protein, conserved		12.316	21	0.00057904	2.4858	1	1		2.2034	0.343093	0.204873	0.688515	6.7	1	1	0.74695	-0.126709		1	6.7	1	1	9.63438	0.983824		1	6.7	1	1	1.4865	0.172165		1
	1034	Tb927.2.4590;Tb11.v5.0820;Tb927.2.4610	branched-chain amino acid aminotransferase, putative;branched-chain amino acid aminotransferase, putative;branched-chain amino acid aminotransferase, putative		40.432	30.5	0	47.383	3	1		1.19037	0.0756835	0.205484	0.687223	30.5	9	9	1.26587	0.102388	8.6533	11	30.5	9	9	0.865534	-0.0627159	41.105	14	30.5	9	9	1.5395	0.187379	12.89	11
	1729	Tb927.8.4860	hypothetical protein, conserved		76.539	4.9	0	11.765	1	1		1.17629	0.0705155	0.205563	0.687056	4.9	3	3	1.17978	0.0718003	8.4625	3	4.9	3	3	1.54312	0.188401	2.9754	5	4.9	3	3	0.894016	-0.0486546	1.9407	4
	654	Tb927.11.11630	hypothetical protein, conserved		28.476	20.2	0	74.276	1	1		1.16844	0.0676047	0.205882	0.686381	15.7	3	3	0.863418	-0.063779	19.259	3	15.7	3	3	1.34899	0.130008	17.06	3	9.5	2	2	1.36957	0.136585	1.8727	2
	1400	Tb927.6.2510	hypothetical protein, conserved		16.92	42.5	0	76.254	1	1		1.13354	0.0544355	0.205977	0.686182	42.5	6	6	0.997678	-0.00100955	45.789	9	42.5	6	6	1.00933	0.00403388	11.477	12	41.8	5	5	1.44638	0.160282	10.46	6
	527	Tb927.10.6630	ATP-dependent DEAD/H RNA helicase HEL64, putative (HEL64)	HEL64	64.082	4.6	0.0022112	2.0093	1			1.84997	0.267165	0.206062	0.686001	0	0	0				0	1.6	1	1	2.94548	0.469157		1	1.6	1	1	1.16191	0.065174		1
	136	Tb11.02.5105b;Tb11.02.5105	hypothetical protein, conserved;hypothetical protein, conserved		14.971	37.7	0	42.111	2	1		1.19674	0.0780008	0.206337	0.685422	31.5	4	4	1.0029	0.00125561	12.469	7	37.7	5	5	1.00633	0.00273846	9.9441	7	30	4	4	1.69828	0.230008	12.878	5
	778	Tb927.11.16870	NADH dehydrogenase subunit NI8M, putative,NADH-ubiquinone oxidoreductase chain NI8M		18.805	51.5	0	62.291	1	1		1.22168	0.0869569	0.206625	0.684816	44.2	5	5	1.25943	0.100175	3.8886	9	44.2	5	5	0.858646	-0.0661856	20.752	8	44.2	5	5	1.68609	0.226881	2.009	7
	1637	Tb927.7.7410	oxidoreductase, putative		35.787	77.9	0	323.31	1	1		1.19516	0.0774277	0.206683	0.684695	72.2	24	24	1.18714	0.0745018	18.319	46	72.8	25	25	0.887162	-0.0519972	8.8748	46	72.2	23	23	1.62098	0.209778	8.5225	30
	1609	Tb927.7.5840	hypothetical protein, conserved		26.164	21.8	0	46.05	1			1.29394	0.111913	0.20677	0.684512	6.1	1	1	0.826345	-0.0828388		1	6.1	1	1	1.97357	0.295253		1	6.1	1	1	1.32838	0.123324		1
	632	Tb927.11.10880	hypothetical protein, conserved		48.493	5.8	0	20.053	1	1		1.09522	0.0395015	0.206808	0.684432	3.2	1	1	1.17358	0.0695124		1	3.2	1	1	1.02209	0.00949053		1	0	0	0				0
	1236	Tb927.4.4310	Nucleoporin (TbNup64)	TbNup64	64.234	25.7	0	258.53	1			1.24507	0.0951945	0.206826	0.684395	21.5	14	13	1.14964	0.0605627	22.291	31	22.8	14	13	0.900028	-0.0457441	16.193	27	22.8	15	14	1.86537	0.270765	25.597	33
	1551	Tb927.7.3430	cyclophilin-type peptidyl-prolyl cis-trans isomerase, putative (PPIase)	PPIase	25.548	55.8	0	77.187	1	1		1.17951	0.0717025	0.207141	0.683733	42.9	7	7	1.14698	0.059555	7.8102	9	47.2	9	9	0.90513	-0.0432891	4.8543	13	38.5	7	7	1.58067	0.198841	27.625	8
	597	Tb927.10.9840	chaperone protein DNAj, putative		29.823	9.9	0	5.7031	1			1.2274	0.088986	0.207708	0.682546	9.9	2	2	1.22322	0.0875035	24.588	3	9.9	2	2	0.867909	-0.061526	1.9276	4	3.8	1	1	1.74173	0.240981		1
	848	Tb927.11.4160	predicted C2 domain protein		136.31	21.7	0	114.26	1			1.1877	0.0747059	0.207917	0.68211	10.4	12	12	0.971314	-0.0126402	26.846	18	9.9	11	11	1.03803	0.016211	9.3438	20	14.3	16	16	1.66168	0.220547	11.402	19
	161	Tb927.7.5080;Tb11.v5.0188	hypothetical protein, conserved;ATP-NAD kinase-like protein		79.822	11.2	0	29.365	2	1		1.25746	0.0994928	0.207944	0.682053	2.4	2	2	0.842088	-0.0746424	2.7621	2	2.4	2	2	1.28695	0.109561	6.8174	2	4.4	3	3	1.83468	0.26356	6.9879	3
	1926	Tb927.9.3280	acidocalcisomal exopolyphosphatase		42.865	58.7	0	265.95	1			1.08798	0.036622	0.208294	0.681323	46.5	15	15	1.08404	0.0350469	10.989	19	45.2	15	15	0.944027	-0.0250155	14.132	20	46.5	16	16	1.25845	0.0998346	7.9966	20
	745	Tb927.11.15640	mitochondrial RNA binding complex 1 subunit,NUDIX hydrolase, putative (MERS1)	MERS1	44.396	4.6	0	34.192	1	1		1.53119	0.185028	0.208344	0.681219	1.8	1	1	0.750598	-0.124593		1	1.8	1	1	3.20771	0.506196		1	4.6	2	2	1.49102	0.173482		1
	1011	Tb927.2.2770	hypothetical protein, conserved		13.445	32	0	6.6556	1			2.06881	0.315721	0.208438	0.681023	32	3	3	1.38977	0.142943	11.028	3	16.8	2	2	0.766665	-0.115394	11.529	2	16.8	2	2	8.31027	0.919615	23.261	2
	510	Tb927.10.5760	adenylate kinase, putative		24.31	50.2	0	46.958	1			1.2008	0.07947	0.208585	0.680716	47.9	10	10	1.21779	0.0855733	16.457	12	47.9	10	10	0.872611	-0.0591792	9.268	16	31.6	7	7	1.62936	0.212016	15.564	7
	985	Tb927.11.9770	hypothetical protein, conserved		19.842	32.8	0	55.813	1			1.22384	0.0877239	0.209433	0.678956	25.8	4	4	1.56463	0.19441	7.2142	5	32.8	5	5	0.823447	-0.0843644	26.104	6	28	4	4	1.42274	0.153126	8.3528	5
	1069	Tb927.3.1730	hypothetical protein, conserved		25.482	20.3	0	8.3392	1	1		1.11562	0.0475158	0.210004	0.677772	16	3	3	0.934811	-0.0292761	18.104	3	20.3	4	4	1.35967	0.133432	10.803	5	12.6	2	2	1.09242	0.0383916	10.751	2
	948	Tb927.11.8210;Tb11.v5.0572;Tb11.v5.0573	RAD50 DNA repair-like protein, putative;RAD50 DNA repair-like protein, putative;RAD50 DNA repair-like protein		152.77	5	0	6.6939	3			1.59828	0.203653	0.210594	0.676554	1.3	1	1	1.10936	0.0450742		1	0	0	0				0	1.3	1	1	2.30267	0.362232		1
	1861	Tb927.9.12850	hypothetical protein, conserved		66.991	5.5	0	95.66	1	1		1.45742	0.163584	0.210638	0.676464	5.5	2	2	0.695727	-0.157561	24.009	4	5.5	2	2	1.88627	0.275603	27.791	6	5.5	2	2	2.35891	0.372711	11.027	3
	1864	Tb927.9.12900	RNA polymerase-associated protein LEO1, putative		64.969	7.6	0	4.0932	1			1.75033	0.243119	0.212464	0.672714	5.9	3	3	1.12591	0.0515039	13.923	4	0	0	0				0	1.9	1	1	2.72104	0.434734	1.2799	2
	1978	Tb927.9.7190	oxidoreductase, putative		49.92	41.1	0	72.146	1	1		1.19318	0.076705	0.21272	0.672191	24.9	11	11	1.13683	0.0556962	8.7016	19	23.4	9	9	0.900799	-0.0453719	12.942	17	25.8	10	10	1.65879	0.219791	5.3826	17
	410	Tb927.10.160	RNA polymerase II,KPAP2		42.948	10.7	0	44.488	1			1.21894	0.085983	0.212766	0.672098	4.3	1	1	1.46845	0.166859	2.5183	2	4.3	1	1	0.818181	-0.0871509	3.2824	2	6.4	3	3	1.50744	0.178241	11.266	3
	428	Tb927.10.2040	protein kinase, putative		93.874	17.1	0	84.09	1			1.19782	0.0783916	0.213373	0.67086	7.7	5	5	1.01097	0.00473979	9.7122	6	8.4	5	5	0.985622	-0.00628942	26.045	5	9.5	6	6	1.72474	0.236724	13.699	5
	1477	Tb927.7.1060	hypothetical protein, conserved		53.733	5.7	0	9.0996	1			1.07154	0.0300065	0.213942	0.669703	5.7	2	2	0.980324	-0.0086304		1	5.7	2	2	1.02007	0.00863037	24.999	3	3.2	1	1	1.23032	0.0900197		1
	496	Tb927.10.5020	Eukaryotic translation initiation factor 4E type 5 (eif4e5)	eif4e5	21.98	20.5	0	68.069	1			1.1868	0.074377	0.214801	0.667963	13.3	2	2	1.48856	0.172766	1.8251	2	13.3	2	2	0.842272	-0.0745474	27.763	2	12.8	2	2	1.33325	0.124912		1
	264	Tb927.1.4310	hypothetical protein, conserved		183.76	5.7	0	20.847	1			1.19517	0.0774307	0.215349	0.666856	3.1	5	5	1.41922	0.152051	35.206	7	4.3	7	7	0.830574	-0.0806218	15.309	7	2.9	5	5	1.44831	0.160863	15.772	5
	997	Tb927.2.1330	retrotransposon hot spot protein (RHS, pseudogene), putative,retrotransposon hot spot protein 6 (RHS6), degenerate		65.638	7.5	0	20.902	1			1.37712	0.138972	0.215683	0.666184	5	3	1	1.50298	0.176952	5.6914	2	3.5	2	1	0.751569	-0.124031	8.6314	2	2.2	1	1	2.31204	0.363995		1
	1603	Tb927.7.5680	deoxyribose-phosphate aldolase, putative		30.037	52.1	0	150.45	1			1.22777	0.0891158	0.215702	0.666147	51.4	16	16	1.21771	0.0855426	18.175	21	51.4	15	15	0.857094	-0.0669714	64.315	18	46.4	12	12	1.77328	0.248776	6.4928	18
	583	Tb927.10.9000	hypothetical protein, conserved		181.55	4.8	0	14.574	1	1		1.13226	0.0539471	0.21581	0.665928	2.6	4	3	1.23845	0.0928786	0.3589	5	1.6	3	2	0.881005	-0.0550216	13.449	4	3.2	5	4	1.33041	0.123984	11.719	5
	1704	Tb927.8.3160	hypothetical protein, conserved		18.646	38.8	0	15.01	1			1.26859	0.10332	0.215865	0.665818	37.1	4	4	1.10568	0.0436309	25.053	6	37.1	5	5	0.906525	-0.0426203	11.875	5	37.1	5	5	2.0368	0.308948	6.6916	4
	584	Tb927.10.9190	isoleucyl-tRNA synthetase, putative (IleRS)	IleRS	130.6	6.6	0	29.327	1	1		1.67409	0.22378	0.215898	0.665752	2.6	2	2	3.18057	0.502505	19.252	2	2	2	2	0.587938	-0.230668	18.555	2	3.3	3	3	2.50901	0.399502	13.156	3
	1854	Tb927.9.12530	hypothetical protein, conserved		47.6	5.3	0.0082988	1.5514	1			1.21104	0.0831569	0.216292	0.66496	5.3	1	1	0.961465	-0.0170666	16.729	2	5.3	1	1	1.03191	0.0136409	4.3738	2	5.3	1	1	1.79018	0.252896		1
	1183	Tb927.4.1980	hypothetical protein, conserved		91.11	15	0	45.081	1	1		1.13349	0.0544167	0.217828	0.661885	8.4	6	6	1.05319	0.0225075	17.345	14	8.4	6	6	0.948149	-0.0231232	19.856	13	9.4	7	7	1.45836	0.163866	19.121	16
	366	Tb927.10.1390	hypoxanthine-guanine phosphoribosyltransferase, putative		26.36	66.2	0	114.06	1			1.2227	0.0873197	0.217992	0.66156	66.2	13	13	1.25558	0.0988454	10.588	19	66.2	13	13	0.841978	-0.0746993	14.606	22	61.5	12	12	1.72907	0.237813	9.6081	16
	390	Tb927.10.14950	Zinc finger CCCH domain-containing protein 40,RNA binding protein, putative (ZC3H40)	ZC3H40	46.194	17.4	0	10.163	1			1.50257	0.176836	0.218121	0.661302	4.9	1	1	0.646338	-0.18954		1	4.9	1	1	2.30498	0.362666		1	4.9	1	1	2.2771	0.357382		1
	1000	Tb927.2.1810	transcription silencer (ISWI)	ISWI	132.76	9.1	0	33.061	1			1.18866	0.0750574	0.218412	0.660723	7.1	8	8	1.23311	0.0910027	11.231	11	7.1	8	8	1.58949	0.201258	11.055	10	8	9	9	0.856864	-0.067088	24.375	8
	1790	Tb927.8.7120	squalene synthase, putative		51.478	14.9	0	15.4	1			1.26943	0.103608	0.21855	0.660449	0	0	0				0	3.9	1	1	1.54357	0.188528		1	3.9	1	1	1.04397	0.018688		1
	1085	Tb927.3.2260	hypothetical protein, conserved		26.421	9.6	0.00060241	3.0225	1	1		1.067	0.0281663	0.219514	0.658537	3.5	1	1	1.06019	0.0253826	10.592	2	3.5	1	1	0.952156	-0.0212918		1	3.5	1	1	1.20339	0.0804082		1
	1365	Tb927.6.990;Tb927.6.1060;Tb927.6.1050;Tb927.6.1000;Tb927.6.980;Tb927.6.970;Tb927.6.960;Tb927.6.1020;Tb927.6.1010	cysteine peptidase, Clan CA, family C1, Cathepsin L-like (CP);cysteine peptidase, Clan CA, family C1, Cathepsin L-like (CP);cysteine peptidase, Clan CA, family C1, Cathepsin L-like (Rhodesain);cysteine peptidase, Clan CA, family C1, Cathepsin L-like (CP);cysteine peptidase, Clan CA, family C1, Cathepsin L-like (CP);cysteine peptidase, Clan CA, family C1, Cathepsin L-like (CP);cysteine peptidase, …	CP;CP;Rhodesain;CP;CP;CP;CP;CP;CP	48.324	10.2	0	101.44	9			1.29725	0.113023	0.22035	0.656888	10.2	5	1	1.30487	0.115566		1	8.2	3	1	0.806488	-0.0934018		1	10.2	5	1	2.07446	0.316905		1
	1712	Tb927.8.3530	glycerol-3-phosphate dehydrogenase [NAD+], glycosomal		37.805	36.2	0	168.73	1			1.17933	0.071635	0.22048	0.656631	36.2	11	11	1.0797	0.0333037	18.12	24	35.9	10	10	0.922534	-0.0350174	5.687	21	36.2	11	11	1.64672	0.216619	4.9167	19
	1751	Tb927.8.5780	phosphatase of regenerating liver-type phosphatase, putative		19.422	37.5	0	25.881	1			1.22662	0.0887107	0.220789	0.656022	11.9	2	2	1.52336	0.182802	0.20373	2	11.9	2	2	0.798627	-0.0976563	0.66916	2	17	3	3	1.517	0.180986	7.7044	3
	375	Tb927.10.14350	hypothetical protein, conserved		10.907	50.5	0	15.338	1	1		1.21668	0.0851773	0.221326	0.654968	25.8	2	2	0.814279	-0.0892269	2.8125	2	25.8	2	2	1.36709	0.135798	6.6769	2	25.8	2	2	1.61794	0.208961	2.546	2
	146	Tb927.4.1100;Tb927.11.680;Tb11.0880	60S ribosomal protein L21e, putative,chrXI additional, unordered contigs;ribosomal protein L21E (60S), putative;ribosomal protein L21E (60S), putative		18.015	27	0	27.343	3			1.28042	0.107352	0.221499	0.654628	22	3	3	1.29659	0.112802	8.0533	15	22	3	3	0.810296	-0.0913562	9.295	8	22	3	3	1.99806	0.300608	19.492	11
	1209	Tb927.4.3060	hypothetical protein, conserved		17.732	58.1	0	13.619	1			1.30801	0.116611	0.221512	0.654604	20.9	3	3	1.69154	0.228284	38.782	8	26.4	4	4	0.743086	-0.128961	14.916	6	20.3	3	3	1.78036	0.250509	5.9738	4
	1949	Tb927.9.5280	unspecified product		31.896	28.8	0	64.047	1	1		1.23847	0.0928869	0.223967	0.649816	16.8	4	4	1.279	0.106871	6.5228	4	20.4	5	5	0.821303	-0.0854967	4.7932	6	20.4	5	5	1.80837	0.257287	7.2885	5
	507	Tb927.10.5590	protein phosphatase 2C, putative		66.75	19.7	0	19.819	1			1.32643	0.122684	0.224224	0.649317	8.2	4	4	0.853071	-0.0690147	24.855	4	11.5	6	6	1.15708	0.0633648	22.228	6	11.5	6	6	2.36429	0.373701	11.679	6
	1357	Tb927.5.800;Tb927.5.790	casein kinase I isoform 1 (CK1.1);casein kinase I, isoform 2 (CK1.2)	CK1.1;CK1.2	38.374	8.7	0	10.497	2			1.34132	0.127532	0.224886	0.648038	3.3	1	1	1.1866	0.0743043		1	3.3	1	1	0.8349	-0.0783656		1	6	2	2	2.43589	0.386657	11.16	2
	260	Tb927.1.3830	glucose-6-phosphate isomerase, glycosomal (PGI)	PGI	67.614	28.3	0	79.553	1			1.20218	0.0799703	0.224973	0.647869	14	7	7	1.35699	0.132578	7.0914	7	16.5	8	8	0.816796	-0.0878867	12.883	7	20.9	10	10	1.56754	0.195219	10.63	9
	1702	Tb927.8.3140	NAD dependent deacetylase, putative,SIR2-like protein 4, putative,NAD-dependent deacetylase sirtuin 4, putative		33.545	9.2	0.0016685	2.1019	1			1.4196	0.152165	0.225044	0.647733	4.2	1	1	0.724884	-0.139731	4.3525	2	4.2	1	1	2.66354	0.425459	15.756	2	4.2	1	1	1.48172	0.170767		1
	1948	Tb927.9.5150	ribosomal protein S6, putative,NHP2/RS6-like protein (NHP2)	NHP2	13.572	50.8	0	268.58	1			1.19346	0.0768095	0.225457	0.646937	49.2	6	6	1.09146	0.0380063	6.0828	12	42.9	4	4	0.905781	-0.0429769	6.32	6	49.2	5	5	1.71949	0.235399	4.3825	9
	1039	Tb927.2.4870	kinetoplastid-specific dual specificity phosphatase, putative		32.994	7.6	0	15.309	1			1.13432	0.0547369	0.22602	0.645854	7.6	2	2	1.00681	0.00294615	30.464	3	7.6	2	2	0.974192	-0.0113553	9.8834	2	7.6	2	2	1.48806	0.17262	2.3735	2
	1036	Tb927.2.470;Tb927.4.220;Tb11.v5.0495;Tb927.6.5160;Tb927.2.480;Tb11.v5.0800;Tb927.2.1100;Tb927.6.5170;Tb927.2.1180	retrotransposon hot spot (RHS), putative;retrotransposon hot spot (RHS) protein, putative;retrotransposon hot spot protein (RHS, pseudogene), putative,retrotransposon hot spot protein 3 (RHS3), degenerate;retrotransposon hot spot protein 3 (RHS3), putative;retrotransposon hot spot protein 4 (RHS4), putative;retrotransposon hot spot protein (RHS, pseudogene), putative,retrotransposon hot spot prot…		98.316	25.3	0	58.969	9			1.24561	0.0953804	0.226086	0.645727	17	16	2	1.08209	0.0342636	9.3668	4	14.4	14	2	0.902777	-0.0444193	11.378	3	14.8	13	2	1.97832	0.296297	5.2809	3
	1008	Tb927.2.2470	RNA-editing complex protein,KREPA1,RNA-editing complex protein (KREPA1)	KREPA1	81.293	6.6	0	54.147	1	1		1.22986	0.0898556	0.227034	0.64391	4.7	3	3	1.21651	0.085114	56.249	6	2.6	1	1	0.838272	-0.076615	6.7545	3	2.6	1	1	1.82418	0.261068	4.6236	3
	1088	Tb927.3.2490	hypothetical protein, conserved		110.07	5.9	0	6.607	1			1.22729	0.0889475	0.227415	0.643181	4.6	4	4	1.47245	0.168042	0.59295	4	2.1	2	2	0.788003	-0.103472	7.8184	2	4.6	4	4	1.59321	0.202273	16.414	4
	707	Tb927.11.14090	hypothetical protein, conserved		51.674	32.5	0	69.947	1			1.26494	0.102072	0.227814	0.64242	18.8	7	7	1.53311	0.185573	35.039	13	20.4	8	8	0.761683	-0.118226	11.9	13	19.6	7	7	1.73328	0.238868	8.5892	14
	1979	Tb927.9.7200	hypothetical protein, conserved		33.696	33.9	0	60.491	1			1.1938	0.0769312	0.228086	0.641901	17.3	6	6	1.61328	0.207711	26.693	6	17.3	6	6	0.832472	-0.0796304	69.117	6	17.6	5	5	1.26681	0.102713	19.724	5
	785	Tb927.11.180	electron transfer flavoprotein, putative		29.949	18.2	0	8.4996	1	1		1.35869	0.133121	0.22982	0.638612	18.2	3	3	0.730817	-0.136191	33.629	3	18.2	3	3	1.47057	0.167486	21.822	3	5.9	1	1	2.33382	0.368067		1
	1642	Tb927.7.800	mitochondrial RNA binding complex 1 subunit (MRB800)	MRB800	60.484	12.3	0	44.734	1	1		1.28133	0.107661	0.230579	0.63718	8.5	2	2	2.08229	0.318542	16.43	2	3.7	1	1	0.806517	-0.0933864		1	8.5	2	2	1.25264	0.0978261	0.5333	2
	296	Tb927.10.11150	hypothetical protein, conserved		25.436	11.1	0	11.12	1			1.29692	0.112914	0.230745	0.636868	4.9	1	1	0.910286	-0.0408223		1	4.9	1	1	1.04521	0.0192037		1	4.9	1	1	2.29277	0.36036		1
	406	Tb927.10.15760	hypothetical protein, conserved		36.411	26.3	0	12.638	1			1.75266	0.243697	0.231297	0.635831	19.7	6	6	1.17186	0.0688768	21.341	9	11.1	4	4	0.772474	-0.112116	16.684	5	11.1	4	4	5.94744	0.77433	33.602	3
	676	Tb927.11.13010	hypothetical protein		22.171	29.6	0	8.2267	1			1.27596	0.105836	0.231369	0.635695	26	4	4	1.72988	0.238017	49.943	4	29.6	5	5	0.743896	-0.128488	20.286	6	26	4	4	1.61428	0.207978	10.588	5
	139	Tb11.02.5390b;Tb11.02.5390	mRNA processing protein, putative;mRNA processing protein, putative		120.71	33.9	0	276.87	2	1		1.16718	0.0671378	0.231486	0.635475	25.2	22	22	1.0103	0.0044504	20.328	31	28.1	25	25	0.957818	-0.0187172	20.567	31	30.9	27	27	1.64316	0.21568	15.079	36
	1026	Tb927.2.4210	glycosomal phosphoenolpyruvate carboxykinase (PEPCK)	PEPCK	58.564	67.6	0	323.31	1			1.13355	0.0544422	0.231594	0.635272	57.9	27	27	1.00711	0.00307624	18.077	44	59.4	29	29	0.966581	-0.0147619	19.302	60	57.9	29	29	1.49628	0.175012	16.926	49
	1937	Tb927.9.4210;Tb11.v5.0561	fatty acyl CoA synthetase, putative;fatty acyl CoA synthetase 3 (ACS3)	ACS3	77.853	45.7	0	200.37	2			1.40353	0.147221	0.232153	0.634226	30.8	20	2	0.878403	-0.0563061	65.907	3	25.5	16	1	1.06175	0.026021		1	31.1	21	2	2.96448	0.471949	27.711	2
	1138	Tb927.3.5040	hypothetical protein, conserved		61.875	12.1	0	8.4165	1			1.28065	0.107429	0.232273	0.634002	5	3	3	1.01859	0.00800025	33.467	4	5	3	3	2.21801	0.345964	30.47	5	5	3	3	0.929657	-0.0316775	10.4	4
	652	Tb927.11.11550;Tb927.11.11540	unspecified product;DNA topoisomerase II, putative		164.65	5.1	0	7.9529	2			1.2041	0.080662	0.232294	0.633961	1.2	2	2	1.14025	0.0570013	19.546	6	0.6	1	1	0.866976	-0.0619928	9.1465	3	1.2	2	2	1.76595	0.246977	16.671	3
	624	Tb927.11.10590	hypothetical protein, conserved		62.805	6.6	0	22.08	1	1		1.24929	0.0966649	0.232335	0.633885	4.5	2	2	0.760284	-0.119024	16.409	2	6.6	3	3	1.59731	0.203389	27.646	3	6.6	3	3	1.60557	0.20563	9.5004	3
	1445	Tb927.6.4460;Tb927.6.4410;Tb11.v5.0903	S-adenosylmethionine decarboxylase proenzyme, putative;S-adenosylmethionine decarboxylase (AdoMetDC);S-adenosylmethionine decarboxylase (AdoMetDC)	AdoMetDC;AdoMetDC	41.748	24.9	0	48.08	3			1.29767	0.113166	0.232806	0.633005	3.8	1	1	2.1316	0.328707	15.284	2	9.7	3	3	1.31933	0.120352	12.102	5	5.9	2	2	0.777032	-0.109561	11.776	2
	616	Tb927.11.10330	hypothetical protein, conserved		70.392	5.4	0	26.013	1			1.30444	0.115425	0.233193	0.632285	5.4	3	3	1.33979	0.127037	31.063	3	5.4	3	3	0.768764	-0.114207	5.1552	3	5.4	3	3	2.15498	0.333443	15.212	3
	431	Tb927.10.2200	hypothetical protein, conserved		37.967	16	0	12.904	1	1		1.17495	0.0700189	0.233256	0.632168	13.9	4	4	1.51443	0.18025	4.1141	4	13.9	4	4	0.828125	-0.0819039	4.8953	4	10.9	3	3	1.29333	0.111711	24.585	3
	162	Tb11.v5.0189;Tb927.7.5090	hypothetical protein, conserved;hypothetical protein, conserved		79.132	12.3	0	10.251	2			1.80984	0.257639	0.234038	0.630714	4.2	2	2	4.94996	0.694601		1	1.8	1	1	0.511463	-0.291186		1	4.2	2	2	2.34154	0.369501	11.047	2
	657	Tb927.11.11780	acyl-CoA dehydrogenase, putative		66.634	20.4	0	90.817	1	1		1.17373	0.06957	0.23412	0.630562	18.1	8	8	0.908818	-0.0415233	12.299	12	13.8	6	6	1.07008	0.0294175	16.197	7	18.5	8	8	1.66271	0.220816	6.8376	11
	1072	Tb927.3.1820	mitochondrial RNA binding complex 1 subunit (MRB1820)	MRB1820	25.432	33.9	0	254.28	1	1		1.1361	0.0554149	0.234226	0.630366	33.9	7	7	1.28359	0.108425	3.9846	9	33.9	7	7	0.853075	-0.069013	17.125	9	33.9	7	7	1.33916	0.126833	115.13	9
	1940	Tb927.9.4360	KREL1,RNA editing ligase,RNA-editing complex protein,mitochondrial RNA editing ligase 1 (KREL1)	KREL1	52.226	23.5	0	24.892	1	1		1.23572	0.09192	0.234296	0.630235	9.4	5	5	1.26939	0.103596	5.4471	7	13.6	7	7	0.80706	-0.093094	12.888	6	8.7	5	5	1.84186	0.265258	7.2638	6
	1947	Tb927.9.5100	cAMP-specific phosphodiesterase (PDEB2)	PDEB2	103.22	46.9	0	100.23	1			1.17433	0.0697897	0.234348	0.630138	33.6	30	9	1.21415	0.0842727	10.333	16	35.6	31	10	0.844957	-0.0731656	10.586	17	38.4	34	11	1.57856	0.198262	16.379	18
	1953	Tb927.9.5520	ubiquitin carboxyl-terminal hydrolase, putative,cysteine peptidase, Clan CA, family C19, putative		151.16	10.4	0	34.228	1			1.41946	0.152123	0.234576	0.629716	1.4	1	1	2.0222	0.305824		1	1.4	1	1	0.644589	-0.190717		1	2.1	2	2	2.19413	0.341263		1
	128	Tb927.10.4430;Tb10.v4.0033;Tb11.v5.0767	pumillo RNA binding protein PUF1,chrX additional, unordered contigs (PUF1);pumillo RNA binding protein PUF1, putative;pumillo RNA binding protein PUF1 (PUF1)	PUF1;PUF1	63.851	12.8	0	78.1	3			1.11271	0.0463806	0.234729	0.629434	6.5	2	2	1.36847	0.136236	27.458	2	5.8	2	2	0.901047	-0.0452527	21.873	2	2.6	1	1	1.11727	0.0481586		1
	1827	Tb927.9.11000	small GTPase, putative,GTP-binding protein, putative (RAB7)	RAB7	14.819	26.6	0	35.085	1			1.44553	0.160028	0.235055	0.628831	10.1	1	1	0.707457	-0.1503		1	10.1	1	1	2.99883	0.476952		1	10.1	1	1	1.42374	0.15343		1
	1313	Tb927.5.2930	hypothetical protein, conserved		43.308	26.2	0	55.545	1	1		1.15059	0.0609193	0.235275	0.628425	19.2	6	6	0.837324	-0.0771063	39.895	8	16.2	6	6	1.34286	0.128029	38.658	8	18.1	6	6	1.35467	0.131835	40.407	8
	531	Tb927.10.6850	mitochondrial RNA binding complex 1 subunit,mitochondrial edited mRNA stability factor 1 subunit,kinteoplast poly(A) polymerase complex 1 subunit		36.918	39.1	0	54.701	1	1		1.23671	0.0922677	0.236517	0.626137	25.3	7	7	1.15825	0.0638011	9.481	8	23.4	6	6	0.843186	-0.0740765	10.09	7	30.6	8	8	1.93677	0.287079	11.44	9
	1038	Tb927.2.4890;Tb927.2.4740	ribosomal protein L11, putative;ribosomal protein L11, putative		40.186	15.8	0	6.9785	2	1		1.15765	0.0635761	0.238302	0.622872	9.4	3	3	1.01418	0.00611562	18.522	3	3.8	1	1	0.945623	-0.0242818		1	9.9	3	3	1.61769	0.208894	13.779	3
	1366	Tb927.6.1040;Tb927.6.1030	cysteine peptidase, Clan CA, family C1, Cathepsin L-like (CP);cysteine peptidase, Clan CA, family C1, Cathepsin L-like (CP)	CP;CP	48.358	10.2	0	11.227	2			1.35133	0.130762	0.238303	0.622871	10.2	5	1	1.38114	0.140237		1	8.2	3	1	0.733547	-0.134572		1	10.2	5	1	2.43567	0.386619		1
	446	Tb927.10.2610	hypothetical protein, conserved		54.358	18.6	0	43.881	1			1.10941	0.0450937	0.239095	0.621429	15.3	5	5	1.15464	0.0624448	12.961	5	15.3	5	5	0.88591	-0.0526106	4.9557	5	15.3	5	5	1.33489	0.125447	11.283	5
	212	Tb927.9.15380;Tb11.v5.0686	hypothetical protein, conserved;NADH-ubiquinone oxidoreductase complex I subunit, putative,NDUFA9 subunit, putative		42.585	8.3	0	15.636	2	1		1.29107	0.11095	0.239459	0.620768	4.6	1	1	0.739274	-0.131194		1	4.6	1	1	2.02587	0.306612		1	4.6	1	1	1.43692	0.157431		1
	359	Tb927.10.13730	60S ribosomal protein L7, putative		34.502	7.4	0	4.2815	1			1.35769	0.132799	0.240332	0.619188	7.4	2	2	1.78269	0.251075	16.067	2	7.4	2	2	0.670508	-0.173596	2.0918	2	7.4	2	2	2.09372	0.320919	12.642	2
	498	Tb927.10.5050	hypothetical protein, conserved		8.6908	29.3	0	33.718	1	1		1.09674	0.0401042	0.240872	0.618214	29.3	2	2	1.10349	0.0427689	22.377	4	29.3	2	2	0.907301	-0.0422488	7.1107	3	29.3	2	2	1.31763	0.119793	5.7472	4
	1626	Tb927.7.6890	hypothetical protein, conserved		28.794	9.4	0	4.5899	1			4.16458	0.619571	0.241902	0.616361	4.7	1	1	20.9372	1.32092	92.416	2	4.7	1	1	0.146579	-0.833927	127.02	2	4.7	1	1	23.5354	1.37172	118.38	2
	1062	Tb927.3.1350	hypothetical protein, conserved		86.927	6.2	0	14.571	1			1.16867	0.0676925	0.241951	0.616273	6.2	3	3	1.27767	0.10642	10.013	3	1.5	1	1	0.822027	-0.0851141		1	6.2	3	3	1.51975	0.181771	28.817	2
	678	Tb927.11.13080	hypothetical protein, conserved		54.147	30	0	139.98	1			1.2434	0.0946115	0.242936	0.614508	14.4	6	6	1.55473	0.191656	16.679	8	12.7	5	5	0.744734	-0.127999	9.1284	5	12.7	5	5	1.66026	0.220177	8.9344	6
	1694	Tb927.8.2730	hypothetical protein, conserved		42.775	11.5	0	11.825	1			1.21226	0.0835964	0.243019	0.614361	8.1	2	2	1.2432	0.0945413	0.81331	4	8.1	2	2	0.808176	-0.092494	2.1633	4	8.1	2	2	1.77314	0.248742	11.904	3
	1289	Tb927.5.1810;Tb927.5.1830	lysosomal/endosomal membrane protein p67 (p67);lysosomal/endosomal membrane protein p67,lysosomal membrane glycoprotein	p67	72.732	5.6	0	5.8986	2			1.36397	0.134804	0.24306	0.614286	2	1	1	1.01334	0.00575337		1	0	0	0				0	2	1	1	1.83592	0.263854		1
	913	Tb927.11.6640	cytochrome b5, putative (CYB5)	CYB5	14.754	20.3	0	17.396	1			1.24966	0.0967917	0.243645	0.613242	20.3	2	2	1.09146	0.0380063	16.641	4	20.3	2	2	0.859632	-0.0656873	14.81	2	20.3	2	2	2.07997	0.318056	1.1514	2
	1506	Tb927.7.2160	hypothetical protein, conserved		37.233	36.1	0	47.344	1			1.1565	0.0631451	0.243834	0.612906	22.9	6	6	1.49712	0.175257	8.6982	16	19.6	5	5	0.834051	-0.0788075	16.586	11	22.9	6	6	1.23876	0.0929863	48.415	12
	934	Tb927.11.7590;Tb11.v5.0801	hypothetical protein, conserved;hypothetical protein, conserved		110.17	14.2	0	18.617	2			1.32657	0.122732	0.243932	0.612731	8.4	8	8	1.05668	0.0239443	11.693	12	10.8	10	10	0.860978	-0.065008	16.746	21	9.7	9	9	2.56601	0.409259	36.659	12
	482	Tb927.10.4040	3-keto-dihydrosphingosine reductase		38.045	13.8	0	5.2575	1			1.43831	0.157851	0.243998	0.612613	3.7	1	1	1.28884	0.110199	18.035	2	3.7	1	1	0.724385	-0.14003	12.806	2	3.7	1	1	3.18702	0.503384		1
	1859	Tb927.9.12750	hypothetical protein, conserved		38.624	29.7	0	55.689	1	1		1.23783	0.0926612	0.244149	0.612345	29.7	10	10	1.12448	0.0509506	7.1245	10	24.5	8	8	0.84416	-0.0735754	16.631	8	24.2	8	8	1.99806	0.300608	15.871	8
	1750	Tb927.8.5760	hypothetical protein, conserved		53.809	10.5	0	5.5769	1			1.30812	0.116649	0.244291	0.612092	1.5	1	1	0.926341	-0.0332292		1	1.5	1	1	2.47472	0.393526		1	3.8	2	2	0.97645	-0.0103502		1
	693	Tb927.11.13650	cytochrome b5, putative (CYB5)	CYB5	12.906	42.9	0	19.872	1			1.10159	0.0420195	0.244296	0.612084	37	3	3	1.04443	0.018878	4.7845	2	21.8	2	2	0.932114	-0.0305308	6.7045	2	37	3	3	1.37313	0.137711	10.339	2
	1598	Tb927.7.5340	hypothetical protein, conserved		56.822	4.2	0.00060024	2.9542	1			1.85504	0.268353	0.245675	0.60964	4.2	2	2	3.38462	0.52951	28.846	2	4.2	2	2	1.01671	0.00719549	64.106	3	0	0	0				0
	1106	Tb927.3.3460	hypothetical protein, conserved		53.228	55.1	0	213.52	1	1		1.2224	0.0872126	0.246108	0.608873	35.8	15	15	1.24647	0.0956816	19.731	35	40.4	17	17	0.797832	-0.0980885	15.311	29	42.2	18	18	1.83673	0.264045	16.411	31
	283	Tb927.10.10390	trypanothione reductase		53.156	11.4	0	20.622	1	1		1.16015	0.0645154	0.246535	0.608122	6.9	3	3	1.08213	0.0342784	15.552	3	6.9	3	3	0.886856	-0.0521468	11.043	3	4.5	2	2	1.6271	0.211415	1.9965	2
	481	Tb927.10.4000	methylglutaconyl-CoA hydratase, mitochondrial precursor, putative		29.195	47.3	0	89.117	1	1		1.13823	0.056229	0.246641	0.607934	31.8	6	6	1.03433	0.0146599	10.983	11	40.8	9	9	0.923665	-0.0344854	7.2774	16	40.8	9	9	1.54352	0.188512	23.195	15
	1696	Tb927.8.2760	hypothetical protein, conserved		52.159	10.9	0.0083074	1.5528	1			1.21924	0.0860906	0.246767	0.607712	3.4	1	1	1.15748	0.0635147	3.403	3	3.4	1	1	0.829728	-0.0810643	8.5135	3	3.4	1	1	1.88721	0.275821	29.562	3
	186	Tb927.10.10310;Tb11.v5.0446	hypothetical protein, conserved;hypothetical protein, conserved		53.184	14.6	0	33.32	2	1		1.09685	0.0401466	0.24696	0.607373	11.2	4	4	0.914413	-0.0388575	9.6102	5	11.2	4	4	1.34286	0.128029	4.3832	5	11.2	4	4	1.07465	0.0312679	5.3598	5
	160	Tb927.7.5030;Tb11.v5.0183	hypothetical protein, conserved;hypothetical protein, conserved		39.565	5.3	0.0027322	1.9082	2			1.22122	0.0867953	0.247334	0.606717	0	0	0				0	1.9	1	1	1.00333	0.00144204		1	1.9	1	1	1.48644	0.172149		1
	941	Tb927.11.8040	hypothetical protein, conserved		22.255	5.4	0.00059102	2.7514	1	1		1.3527	0.1312	0.247372	0.606649	5.4	1	1	1.17928	0.0716183	13.141	2	5.4	1	1	0.778816	-0.108565	1.2894	2	5.4	1	1	2.69493	0.430548	7.2325	2
	1656	Tb927.8.1430	hypothetical protein, conserved		19.865	22.9	0	7.1932	1	1		1.3877	0.142295	0.248053	0.605456	0	0	0				0	13.3	2	2	1.00399	0.00173014	2.3289	2	13.3	2	2	1.91805	0.28286		1
	1759	Tb927.8.6070	basal body component,ML protein (TBBC)	TBBC	164.41	25.7	0	155.04	1			1.22014	0.0864114	0.248772	0.604198	10.8	14	14	1.33335	0.124943	39.867	13	7.9	10	10	0.77289	-0.111882	21.203	13	4	6	6	1.76268	0.246173	26.54	7
	1204	Tb927.4.2740	hypothetical protein, conserved		16.327	46.7	0	31.679	1			1.27653	0.106031	0.249228	0.603403	34.7	4	4	0.958315	-0.0184918	14.109	6	23.3	4	4	0.93747	-0.0280426	22.632	5	23.3	4	4	2.3154	0.364626	21.847	7
	526	Tb927.10.6460	protein phosphatase 2B, putative		44.052	16.1	0	18.757	1			1.32406	0.121908	0.249733	0.602524	5.6	2	2	0.8235	-0.0843364	2.8723	2	3.3	1	1	2.5795	0.411535		1	5.6	2	2	1.09276	0.0385249	2.5626	2
	1606	Tb927.7.5790	protein disulfide isomerase, putative		15.401	14.8	0	7.6422	1			1.19264	0.0765093	0.250102	0.601883	14.8	2	2	1.58714	0.200614	4.3902	2	14.8	2	2	0.781133	-0.107275	3.4873	4	14.8	2	2	1.36832	0.136188	2.0732	2
	1081	Tb927.3.2110	TFIIF-stimulated CTD phosphatase, putative		47.205	7.3	0	56.48	1			1.26447	0.101909	0.250909	0.600484	3.8	1	1	0.854153	-0.0684644	10.37	2	3.8	1	1	2.22091	0.346531		1	3.8	1	1	1.06576	0.0276602	12.04	3
	1963	Tb927.9.6090;Tb11.v5.0854;Tb927.9.6100	hypothetical protein, conserved;PTP1-interacting protein, 39 kDa;TFIIF-stimulated CTD phosphatase, putative		39.499	8.5	0	4.5984	3			1.33266	0.124718	0.250944	0.600424	2.6	1	1	2.27255	0.356513	35.111	2	5.2	2	2	1.52476	0.183201	3.8096	2	5.2	2	2	0.683033	-0.165558	25.778	2
	1843	Tb927.9.11840	Pre-rRNA-processing protein PNO1, putative (PNO1)	PNO1	24.075	16.6	0.0022136	2.0315	1			1.38735	0.142185	0.250991	0.600342	4.6	1	1	0.899493	-0.0460021		1	12	2	2	0.956271	-0.0194189	48.957	2	12	2	2	3.1044	0.491977	18.948	2
	968	Tb927.11.9390	lipoate-protein ligase, putative,lipoyltransferase, putative		29.64	21.1	0	20.63	1	1		1.18595	0.0740646	0.251329	0.599758	7.5	1	1	1.71929	0.235348	11.675	2	12.8	2	2	1.1689	0.0677764	0.15291	4	12.8	2	2	0.829983	-0.0809306	17.817	3
	1895	Tb927.9.1520	hypothetical protein, conserved		9.7592	51.8	0	7.5624	1			1.25072	0.0971613	0.251398	0.599638	24.7	2	2	1.02721	0.0116608	1.4144	2	40	3	3	0.882891	-0.0540927	27.042	3	36.5	3	3	2.15733	0.333916	27.326	3
	1671	Tb927.8.1910	acetylornithine deacetylase, putative,metallo-peptidase, Clan MH, Family M18 (ArgE)	ArgE	43.269	64.7	0	311.7	1			1.14167	0.0575404	0.252604	0.59756	51.5	19	19	1.15088	0.0610292	6.8397	42	52	18	18	0.855187	-0.0679388	15.171	40	52	20	20	1.51193	0.179531	6.712	45
	978	Tb927.11.9640	glycyl-tRNA synthetase, putative		70.175	9.3	0	18.243	1			1.21464	0.0844493	0.253435	0.596134	4.5	2	2	1.36185	0.134129	13.616	2	4.5	2	2	0.76259	-0.117709	5.4157	2	4.5	2	2	1.72555	0.236928	38.288	2
	1140	Tb927.3.5090	tryparedoxin 2, putative (TXN2)	TXN2	22.18	19.2	0	30.683	1			1.50486	0.177496	0.253439	0.596127	15.2	3	3	0.831288	-0.0802483	8.2424	3	15.2	3	3	0.987432	-0.00549265	18.681	3	10.1	2	2	4.15173	0.618229	4.009	2
	1846	Tb927.9.11900	acyl transferase-like protein		60.778	31.6	0	102.72	1	1		1.30497	0.115599	0.253981	0.595198	11.5	4	4	1.55751	0.192431	10.479	4	7.6	3	3	0.684986	-0.164318	0.88717	4	6.5	3	3	2.08298	0.318686	6.0536	2
	1230	Tb927.4.4060	hypothetical protein, conserved		104.06	9.4	0	18.541	1			1.45102	0.161674	0.255571	0.592488	9.4	8	8	0.96876	-0.0137839	8.5953	15	6.7	6	6	0.851916	-0.0696033	29.511	8	3.8	3	3	3.70177	0.568409	10.34	4
	2007	Tb927.9.9290	Polyadenylate-binding protein 1 (Poly(A)-binding protein 1) (PABP 1) (PABP1)	PABP1	63.029	7.6	0	4.5506	1			3.56228	0.551728	0.255761	0.592165	0	0	0				0	1.8	1	1	13.2984	1.1238		1	1.8	1	1	0.954241	-0.0203421		1
	1264	Tb927.4.930	50S ribosomal protein L14, putative		21.54	24.3	0	30.793	1	1		1.20909	0.0824581	0.255856	0.592005	14.3	3	3	0.806194	-0.0935602	14.264	4	14.3	3	3	1.18528	0.0738202	6.8039	4	14.3	3	3	1.84976	0.267114	15.501	4
	297	Tb927.10.11160	HIRA-interacting protein 5, putative		26.717	18.9	0	39.514	1	1		1.12272	0.0502715	0.255907	0.591917	18.9	3	3	0.997016	-0.00129785	22.446	3	18.9	3	3	0.945048	-0.0245459	14.055	3	18.9	3	3	1.50196	0.176658	47.867	3
	1805	Tb927.8.8170	mitochondrial RNA binding protein 1, putative (MRB8170)	MRB8170	100.4	31.2	0	95.588	1	1		1.1182	0.048519	0.256198	0.591424	27.6	23	19	1.15508	0.0626104	19.594	38	24.5	20	17	0.862535	-0.0642235	15.149	34	26.7	22	18	1.40336	0.14717	9.2757	36
	501	Tb927.10.5130	Protein C21orf2 homolog, putative		30.646	12.7	0	83.9	1			1.34387	0.128358	0.257332	0.589506	6.2	1	1	2.76461	0.441634		1	6.2	1	1	0.777116	-0.109514		1	6.2	1	1	1.12968	0.0529549		1
	365	Tb927.10.13850	hypothetical protein, conserved		43.008	44.7	0	171.28	1	1		1.12517	0.0512175	0.25769	0.588903	36.1	13	13	1.08463	0.0352836	14.865	24	30	11	11	0.88472	-0.0531943	77.383	27	36.1	14	14	1.48444	0.171563	9.3017	27
	343	Tb927.10.12970	hypothetical protein, conserved		33.08	10.9	0	91.073	1			1.49391	0.174325	0.258928	0.586821	5	1	1	0.977094	-0.0100637	0.15816	2	0	0	0				0	5	1	1	2.28409	0.358713		1
	1478	Tb927.7.1080	hypothetical protein, conserved		40.968	17.2	0	35.161	1	1		1.22315	0.087481	0.259333	0.586141	17.2	4	4	1.61273	0.207561	71.669	5	17.2	4	4	0.72837	-0.137648	10.285	5	17.2	4	4	1.55786	0.19253	10.272	5
	964	Tb927.11.900	isocitrate dehydrogenase, putative (IDH)	IDH	46.77	25.4	0	120.03	1	1		1.25191	0.0975725	0.259644	0.585622	17.7	6	5	1.56415	0.194278	5.8179	6	16	5	5	0.704636	-0.152035	13.375	8	16	5	5	1.78022	0.250474	6.5406	9
	620	Tb927.11.10420	DNA-directed RNA polymerase I subunit, putative (RPA12)	RPA12	16.864	27.2	0	34.104	1			1.14144	0.0574527	0.259673	0.585574	8.6	1	1	0.99174	-0.00360228		1	0	0	0				0	8.6	1	1	1.31373	0.118508		1
	137	Tb927.11.7216;Tb11.02.5110b	origin recognition complex subunit 1 (ORC1), putative,cell division cycle 6 (CDC6), putative;origin recognition complex subunit 1 (ORC1), putative,cell division cycle 6 (CDC6), putative (orc1)	orc1	48.639	6.2	0.0092831	1.4997	2			1.22961	0.0897659	0.259814	0.585337	1.6	1	1	0.808206	-0.0924781	2.5189	2	1.6	1	1	1.13988	0.0568609	6.0048	2	1.6	1	1	2.01797	0.304915	5.6047	3
	328	Tb927.10.12520	hypothetical protein, conserved		94.523	4.4	0	21.425	1	1		1.11546	0.0474556	0.260387	0.584381	2.4	1	1	1.27184	0.104434	0.30229	2	2.4	1	1	0.840712	-0.0753528		1	2.4	1	1	1.29803	0.113286	3.1056	2
	884	Tb927.11.5760	hypothetical protein, conserved		36.516	25.7	0	33.815	1	1		1.23456	0.0915122	0.26082	0.583659	13	5	5	1.23713	0.092417	20.976	7	14.8	4	4	0.767907	-0.114691	78.853	5	11.2	4	4	1.98066	0.296811	14.825	5
	1136	Tb927.3.4990	oxidoreductase, putative		36.432	29.5	0	22.477	1	1		1.1643	0.0660638	0.26135	0.582777	19.5	8	8	1.17043	0.0683473	13.58	8	26.3	9	9	0.824085	-0.0840279	74.783	9	19.5	8	8	1.63633	0.213872	12.278	8
	299	Tb927.10.11260	hypothetical protein, conserved		22.384	20.9	0	4.0459	1	1		1.56886	0.195584	0.2632	0.579714	3.7	1	1	0.569959	-0.244156		1	8	2	2	1.52878	0.184344	23.214	3	3.7	1	1	4.43163	0.646564		1
	1748	Tb927.8.5640	hypothetical protein, conserved		37.089	44.7	0	75.528	1	1		1.16601	0.0667009	0.26408	0.578265	28.2	8	8	1.09706	0.0402298	29.367	11	24.6	6	6	0.849216	-0.0709817	40.023	8	29.1	8	8	1.70159	0.230855	5.4206	12
	1448	Tb927.6.4500	hypothetical protein, conserved		22.705	40.9	0	93.093	1			1.47899	0.169966	0.264523	0.577537	24.6	4	4	1.45117	0.161718	10.817	3	15.8	3	3	0.608465	-0.215764	22.351	3	19.2	3	3	3.66391	0.563945	29.404	3
	1737	Tb927.8.5120	cytochrome c		12.3	45.6	0	25.987	1			1.32831	0.123299	0.264661	0.577309	35.1	3	3	1.39007	0.143038	10.726	7	35.1	4	4	0.677442	-0.169128	26.835	5	35.1	3	3	2.48878	0.395986	20.585	4
	1299	Tb927.5.2290;Tb927.11.4380	ATP-dependent RNA helicase, putative;ATP-dependent RNA helicase, putative		249.28	8	0	25.549	2			1.33949	0.126938	0.264695	0.577254	3.6	7	7	2.35668	0.3723	27.01	6	4	8	8	0.637868	-0.195269	16.434	8	4	8	8	1.59876	0.203784	14.878	8
	1513	Tb927.7.240;Tb927.7.230	40S ribosomal protein S33, putative;40S ribosomal protein S33, putative		11.17	44.7	0	59.808	2			1.35257	0.131159	0.265048	0.576676	20.4	1	1	2.92871	0.466676		1	20.4	1	1	0.762067	-0.118007	17.608	2	20.4	1	1	1.10868	0.0448062		1
	1280	Tb927.5.1510	hypothetical protein, conserved		35.464	19.2	0	11.677	1	1		1.13629	0.0554893	0.26587	0.575331	9.6	3	3	1.17223	0.0690129	14.495	3	9.6	3	3	0.833729	-0.078975	4.7895	3	12.2	4	4	1.50117	0.17643	18.516	3
	1491	Tb927.7.1520	hypothetical protein, conserved		11.273	44.8	0	12.202	1	1		1.14464	0.05867	0.2674	0.572839	28.1	3	3	1.386	0.141764	9.5904	5	44.8	4	4	0.795905	-0.099139	17.213	4	34.4	3	3	1.35952	0.133385	8.8574	4
	981	Tb927.11.970	hypothetical protein, conserved		23.691	24.6	0	19.353	1			1.37439	0.13811	0.267744	0.572281	17.5	3	3	1.10368	0.0428431	12.413	4	17.5	3	3	0.748173	-0.125998	10.387	7	17.5	3	3	3.14403	0.497486	22.435	4
	291	Tb927.10.1090;Tb927.10.1080	40S ribosomal protein S23, putative (RPS23);40S ribosomal protein S23, putative (RPS23)	RPS23;RPS23	15.928	30.1	0	15.088	2			1.10719	0.0442209	0.268181	0.571573	30.1	5	5	0.954553	-0.0201999	11.118	6	22.4	4	4	0.975563	-0.0107447	10.628	4	14	3	3	1.4575	0.163607	41.501	3
	335	Tb927.10.12880	hypothetical protein, conserved		48.422	7.7	0	15.342	1			1.21467	0.0844598	0.2683	0.57138	2.7	1	1	0.784253	-0.105544		1	2.7	1	1	1.94645	0.289244		1	2.7	1	1	1.17403	0.069679		1
	1416	Tb927.6.3360	hypothetical protein, conserved		18.308	21.5	0	5.8162	1	1		1.20489	0.0809459	0.268443	0.571149	11	3	3	1.79693	0.25453	13.229	3	16	3	3	0.755794	-0.121596	13.981	3	21.5	4	4	1.28796	0.109904	16.493	4
	513	Tb927.10.5830	hypothetical protein, conserved		59.941	9	0	4.8483	1	1		1.14206	0.0576879	0.268504	0.571049	1.8	1	1	1.21385	0.0841656		1	5.1	3	3	0.81498	-0.088853	21.831	2	5.7	2	2	1.50574	0.177751	13.241	2
	1122	Tb927.3.4260	hypothetical protein, conserved		41.306	25.8	0	152.89	1	1		1.1769	0.0707382	0.269587	0.569302	25.8	7	7	1.0971	0.0402447	15.449	11	25.5	6	6	0.834139	-0.0787617	35.542	10	23.4	5	5	1.78128	0.250732	6.3874	8
	1913	Tb927.9.2120	hypothetical protein, conserved		30.605	10.9	0	32.588	1			1.07422	0.0310946	0.270011	0.568619	10.9	2	2	1.16511	0.066367	11.197	2	0	0	0				0	5.4	1	1	0.990427	-0.00417774		1
	1144	Tb927.3.5370	hypothetical protein, conserved		34.254	22.7	0	110.17	1			1.37597	0.13861	0.270141	0.56841	22.7	6	6	1.40466	0.14757	10.248	6	13.1	3	3	0.640152	-0.193717	13.228	3	11.5	3	3	2.8972	0.461978	52.33	3
	320	Tb927.10.12240	3-ketoacyl-CoA reductase, putative		36.075	45.3	0	100.83	1			1.18805	0.074836	0.270306	0.568144	22.9	5	5	1.59498	0.202755	9.8396	7	19	4	4	0.745681	-0.127447	5.7874	4	19	4	4	1.40994	0.149201	10.518	4
	1481	Tb927.7.1160	hypothetical protein, conserved		14.631	53.8	0	150.25	1	1		1.22357	0.087629	0.271055	0.566943	42.3	5	5	1.19582	0.0776651	11.451	8	42.3	5	5	0.766334	-0.115582	13.893	6	42.3	5	5	1.99896	0.300804	63.548	7
	469	Tb927.10.3510;Tb11.v5.0886	hypothetical protein, conserved;hypothetical protein, conserved		197.82	15.8	0	56.165	2	1		1.184	0.0733527	0.273507	0.563032	8.7	14	14	0.961149	-0.0172093	24.937	18	7.4	13	13	0.912369	-0.0398294	45.089	18	9.1	14	14	1.89277	0.277097	14.085	16
	314	Tb927.10.12000	iron-sulfur cluster assembly protein, putative		11.772	68.7	0	52.704	1	1		1.2401	0.0934573	0.273948	0.562333	29.3	3	3	0.857136	-0.0669503	20.129	3	49.5	5	5	0.98997	-0.004378	105.87	5	49.5	5	5	2.2475	0.3517	30.126	8
	1898	Tb927.9.15290	hypothetical protein, conserved		149.76	9.4	0	37.723	1			1.15392	0.0621768	0.273969	0.562298	2.8	3	3	0.776554	-0.109829	68.525	3	1.8	2	2	1.47188	0.167872	28.118	2	3.7	4	4	1.34427	0.128487	13.161	5
	1743	Tb927.8.5400	hypothetical protein, conserved		108.87	8.5	0	24.207	1			1.18978	0.0754681	0.27431	0.561758	8.5	7	7	1.68066	0.225481	16.729	8	3.3	3	3	1.34572	0.128953	5.0287	6	2.2	2	2	0.744681	-0.128029	9.334	2
	847	Tb927.11.4140	hypothetical protein, conserved		24.007	40.8	0	176.27	1	1		1.14715	0.0596199	0.274857	0.560893	29.6	6	6	0.962728	-0.0164963	9.8527	5	24.9	5	5	0.930597	-0.0312383	13.306	7	34.3	5	5	1.68498	0.226594	10.978	5
	1876	Tb927.9.13780	hypothetical protein, conserved		33.466	11.6	0	4.2742	1	1		1.4941	0.17438	0.275175	0.560391	11.6	3	3	1.5872	0.200631	154.29	3	11.6	3	3	0.546535	-0.262382	21.563	3	11.6	3	3	3.84495	0.58489	10.417	3
	1049	Tb927.2.5800	sedoheptulose-1,7-bisphosphatase (SBPase)	SBPase	35.502	17.8	0	52.104	1			1.20468	0.0808705	0.275383	0.560063	17.8	5	5	1.14136	0.0574216	14.275	5	17.8	5	5	0.788256	-0.103333	12.664	5	14.8	4	4	1.94322	0.288523	7.7707	4
	619	Tb927.11.10400	hypothetical protein, conserved		21.238	35.8	0	5.267	1	1		1.41214	0.149878	0.276174	0.558817	29.6	5	5	1.66322	0.220951	9.3115	4	22.9	4	4	0.566068	-0.247132	29.093	4	22.9	4	4	2.991	0.475816	47.501	4
	1585	Tb927.7.460	protein farnesyltransferase beta subunit (TbPFT)	TbPFT	65.418	12.3	0	11.872	1			1.17733	0.0708987	0.276228	0.558732	3.2	2	2	1.44864	0.16096		1	3.2	2	2	0.742817	-0.129118	11.463	2	3.2	2	2	1.51654	0.180855	8.7315	2
	1857	Tb927.9.12720	predicted zinc finger protein		42.982	6.7	0	19.605	1	1		1.18836	0.074948	0.277119	0.557333	4.1	1	1	0.740172	-0.130667		1	4.1	1	1	1.68034	0.225398		1	4.1	1	1	1.34931	0.130113		1
	451	Tb927.10.2810	hypothetical protein, conserved		38.589	45	0	55.492	1			1.0983	0.0407207	0.277853	0.556184	29.3	10	10	0.932381	-0.0304066	15.372	11	28.4	11	11	0.992644	-0.00320631	5.7238	14	28.1	11	11	1.43145	0.155775	7.3157	14
	1224	Tb927.4.3800	hypothetical protein, conserved		35.891	62.4	0	231.37	1	1		1.26349	0.101571	0.278045	0.555886	50.6	13	2	1.24988	0.0968691	2.8877	3	59	16	3	0.7126	-0.147154	37.328	4	59	16	3	2.26464	0.354999	14.498	3
	197	Tb927.10.5620;Tb11.v5.0531	fructose-bisphosphate aldolase, glycosomal, putative;fructose-bisphosphate aldolase, glycosomal (ALD)	ALD	41.071	52.2	0	281.59	2			1.16168	0.0650872	0.278159	0.555707	44.4	20	20	1.18324	0.0730746	5.7397	23	42.2	18	18	0.794744	-0.0997727	11.773	26	45.7	20	20	1.66709	0.22196	11.232	24
	1141	Tb927.3.5240	hypothetical protein, conserved		66.655	9	0	7.2266	1	1		1.11391	0.04685	0.278577	0.555055	9	4	4	1.29394	0.111913	24.908	3	1.9	1	1	0.817949	-0.0872735		1	1.9	1	1	1.3059	0.11591		1
	1305	Tb927.5.2530	hypothetical protein, conserved		114.91	5.6	0	7.8635	1			1.22019	0.0864282	0.279926	0.552957	5.6	5	5	0.888867	-0.0511633	4.6341	4	4.3	4	4	0.944346	-0.0248688	12.846	4	4.3	4	4	2.1643	0.335317	18.491	4
	699	Tb927.11.13800	hypothetical protein, conserved		12.38	20.4	0.0083203	1.5582	1			1.35668	0.132478	0.281026	0.551253	6.5	1	1	0.886875	-0.0521377	2.3687	2	6.5	1	1	0.85626	-0.0673945		1	6.5	1	1	3.28826	0.516966		1
	1781	Tb927.8.6760;Tb927.8.6750	translationally controlled tumor protein (TCTP), putative;IgE-dependent histamine-releasing factor, putative		19.35	6.5	0.00060569	3.097	2			1.19111	0.0759534	0.28137	0.550723	6.5	1	1	1.1036	0.0428134		1	6.5	1	1	0.800502	-0.0966378		1	6.5	1	1	1.91287	0.281684		1
	230	Tb927.3.4330;Tb927.3.4320;Tb927.3.4310;Tb927.3.4300;Tb927.3.4290;Tb11.v5.1055	73 kDa paraflagellar rod protein, putative;PFR1 (PFR1);73 kDa paraflagellar rod protein,PFR1 (PFR1);73 kDa paraflagellar rod protein,PFR1 (PFR1);73 kDa paraflagellar rod protein,PFR1 (PFR1);73 kDa paraflagellar rod protein,PFR1 (PFR1)	PFR1;PFR1;PFR1;PFR1;PFR1	68.682	6.3	0	20.563	6			1.12945	0.0528652	0.281445	0.550607	4.6	2	2	1.51369	0.180038	74.144	3	4.6	2	2	0.820955	-0.0856804	6.365	3	4.6	2	2	1.15941	0.0642385	40.799	3
	1921	Tb927.9.2900	hypothetical protein, conserved		287.19	16.2	0	215.86	1			1.10825	0.0446365	0.282674	0.548714	10.6	23	23	1.02132	0.00916126	17.017	31	10.9	24	24	0.898147	-0.0466528	37.895	33	12.4	28	28	1.48389	0.171401	19.887	28
	1522	Tb927.7.2660	zinc finger protein family member, putative (ZC3H20)	ZC3H20	43.757	12.8	0	3.2377	1			1.20293	0.0802389	0.282866	0.548419	12.8	4	2	0.915005	-0.0385766	10.69	2	8.1	2	1	0.919774	-0.0363188		1	12.8	4	2	2.06829	0.315612	27.472	2
	1234	Tb927.4.4160	mitochondrial RNA binding protein (MRB4160)	MRB4160	102.78	18.5	0	69.069	1			1.13882	0.0564547	0.283016	0.548189	15.5	12	8	1.09105	0.0378433	39.753	17	15.8	12	9	0.837773	-0.0768737	25.563	16	14.5	11	7	1.61583	0.208394	11.35	13
	1403	Tb927.6.2630	hypothetical protein, conserved		48.676	7.7	0	11.127	1			1.199	0.0788193	0.284291	0.546237	4.8	2	2	1.41729	0.151458	19.879	3	5.2	2	2	0.709067	-0.149313	2.059	2	5.2	2	2	1.71519	0.234312	0.5707	2
	979	Tb927.11.9650	hypothetical protein, conserved		53.172	6.6	0.00059595	2.8544	1			1.18967	0.0754268	0.284298	0.546227	6.6	3	3	0.899493	-0.0460021	19.538	3	6.6	3	3	0.942082	-0.0259112	5.7296	3	6.6	3	3	1.98698	0.298194	9.6138	3
	1131	Tb927.3.4780;Tb927.3.4740	hypothetical protein, conserved;hypothetical protein, conserved		45.763	12.5	0	10.043	2			1.14754	0.059769	0.284778	0.545493	7.5	3	3	0.783043	-0.106214	23.734	6	7.5	3	3	1.57256	0.196607	15.805	6	7.5	3	3	1.2272	0.0889144	20.545	7
	1369	Tb927.6.1250;Tb11.v5.0743	hypothetical protein, conserved;hypothetical protein, conserved		56.918	9.2	0	8.7534	2	1		1.16728	0.067174	0.284948	0.545235	5.6	2	2	1.0941	0.0390583	4.8445	2	5.6	2	2	0.81334	-0.0897278	25.058	2	5.6	2	2	1.78728	0.252192	7.8753	2
	1747	Tb927.8.5580	hypothetical protein, conserved		526.41	6	0	33.644	1			1.42818	0.154783	0.285003	0.545151	1.2	5	5	2.22836	0.347986	35.665	5	1	4	4	0.915333	-0.0384211	8.2129	4	0	0	0				0
	1482	Tb927.7.1170	RNA-binding protein, putative (Y14)	Y14	17.943	10.7	0	4.3253	1			1.2297	0.0897976	0.285464	0.544448	5.7	1	1	1.82171	0.26048		1	5.7	1	1	0.670282	-0.173742		1	5.7	1	1	1.52284	0.182655		1
	1862	Tb927.9.12870	hypothetical protein, conserved		16.167	27.9	0	13.835	1			1.75522	0.244332	0.285868	0.543835	7.1	1	1	4.83232	0.684156		1	15	2	2	0.331764	-0.47917	7.0551	2	15	2	2	3.37296	0.528011	15.051	2
	828	Tb927.11.3260	mitochondrial DNA polymerase I protein D, putative (POLID)	POLID	182.88	18.6	0	97.458	1	1		1.10035	0.0415305	0.28767	0.541105	12.9	17	17	1.15211	0.0614958	14.438	24	7.1	11	11	0.840418	-0.0755048	16.677	18	15	20	20	1.37594	0.1386	14.355	27
	184	Tb927.10.16170;Tb11.v5.0396	potassium voltage-gated channel, putative;potassium voltage-gated channel, putative		34.606	26.1	0	87.962	2	1		1.06334	0.0266731	0.287867	0.540808	22.5	6	6	0.979677	-0.00891703	7.4191	7	19.9	5	5	0.959237	-0.0180743	20.59	6	22.5	6	6	1.27941	0.107011	9.4796	7
	418	Tb927.10.180	ATP synthase F1 subunit gamma protein, putative		34.37	22	0	32.208	1	1		1.218	0.0856489	0.28835	0.540079	12.1	3	3	0.671628	-0.172872	19.918	3	16.1	4	4	1.57804	0.198117	22.334	4	15.4	4	4	1.70491	0.231701	17.03	3
	1579	Tb927.7.4320	hypothetical protein, conserved		31.197	22.4	0	65.57	1	1		1.14029	0.0570171	0.288762	0.53946	9.7	2	2	0.868099	-0.0614305	13.088	2	14.4	3	3	1.01637	0.00705191	15.651	3	9.7	2	2	1.68047	0.22543	8.6988	3
	1399	Tb927.6.2490	hypothetical protein, conserved		28.031	7.5	0.0016667	2.0953	1	1		1.38153	0.140362	0.290613	0.536685	7.5	1	1	2.09912	0.322036		1	7.5	1	1	0.909257	-0.0413132		1	0	0	0				0
	1562	Tb927.7.3880	protein kinase, putative		87.072	6.8	0	4.299	1			1.75395	0.244018	0.291589	0.53523	6.8	4	4	1.52313	0.182737	0.91179	5	3.2	2	2	0.421778	-0.374917	25.491	4	2.2	1	1	8.39914	0.924235		1
	630	Tb927.11.10800	hypothetical protein, conserved		29.847	31.3	0	15.827	1			1.0887	0.0369088	0.291754	0.534984	24.8	5	5	0.99174	-0.00360228	1.3157	5	19.1	5	5	1.41055	0.149389	2.382	4	22.1	5	5	0.922442	-0.0350609	23.493	4
	1658	Tb927.8.1480	hypothetical protein, conserved		267.76	11.5	0	110.82	1			1.1906	0.0757647	0.291857	0.53483	4.9	9	9	1.38129	0.140285	11.823	11	4.5	9	9	0.705807	-0.151314	15.312	13	3.8	7	7	1.7311	0.238323	34.743	8
	1741	Tb927.8.5280	hypothetical protein, conserved		28.693	37.4	0	79.111	1	1		1.11419	0.0469597	0.295182	0.52991	27.2	6	6	1.03108	0.0132905	7.0487	9	24.1	5	5	0.869113	-0.0609239	13.928	8	24.1	5	5	1.54352	0.188512	8.817	8
	1791	Tb927.8.7170	inositol polyphosphate 1-phosphatase, putative		42.081	7.2	0.0022063	1.9909	1			1.36668	0.135668	0.298486	0.525076	2.6	1	1	0.856321	-0.0673633		1	2.6	1	1	0.800473	-0.0966532		1	4.4	2	2	3.7241	0.571021	15.222	2
	539	Tb927.10.7290	hypothetical protein, conserved		129.88	13.5	0	83.789	1			1.10984	0.0452593	0.298874	0.524512	9.8	8	8	1.11035	0.0454612	19.781	14	5.5	5	5	0.829845	-0.0810032	20.937	7	9.8	8	8	1.48361	0.17132	17.36	11
	1329	Tb927.5.3510	structural maintenance of chromosome 3 , putative (SMC3)	SMC3	136.37	4.5	0	11.227	1			1.2061	0.0813841	0.299312	0.523875	3	2	2	0.932987	-0.0301242	15.353	2	0	0	0				0	2.6	2	2	1.55917	0.192893	3.4843	2
	1785	Tb927.8.6860	hypothetical protein, conserved		81.647	12.3	0	60.594	1			1.06694	0.0281411	0.299391	0.523761	6.1	4	4	0.877842	-0.0565835	21.961	4	6.1	4	4	1.10175	0.042084	12.648	6	7.5	5	5	1.25581	0.0989226	2.937	5
	1518	Tb927.7.2470	GTPase activating protein, putative		80.855	4.2	0.0027337	1.9152	1			13.62	1.13418	0.299501	0.523602	2.2	1	1	1662.19	3.22068	94.187	2	2.2	1	1	0.00303592	-2.51771	0.041996	2	2.2	1	1	500.68	2.69956	58.24	2
	474	Tb927.10.370	calcineurin B subunit, putative		19.872	61.5	0	129.16	1			1.1356	0.0552243	0.299882	0.523049	34.1	4	4	0.758891	-0.119821	22.403	4	40.2	5	5	1.49419	0.174406	6.5889	4	42.5	5	5	1.29148	0.111087	7.5495	4
	173	Tb927.11.7290;Tb11.v5.0254	pantothenate kinase subunit, putative;pantothenate kinase subunit, putative		162.1	12.9	0	51.132	2	1		1.13349	0.0544191	0.301154	0.521212	5.9	6	6	1.60256	0.204815	20.673	8	2.5	3	3	0.789748	-0.102512	10.808	4	2.5	3	3	1.15068	0.060954	15.96	4
	1709	Tb927.8.3380	electron transfer protein, putative		27.259	39.7	0	28.023	1	1		1.23104	0.0902726	0.302222	0.519675	25.6	6	6	1.36872	0.136315	17.45	6	30.6	7	7	0.651113	-0.186344	10.262	8	25.6	6	6	2.09337	0.320847	16.492	6
	1043	Tb927.2.5130	hypothetical protein, conserved		43.557	10.3	0	51.031	1			1.23053	0.090091	0.303158	0.518331	7.7	2	2	1.03329	0.0142226	3.263	2	10.3	3	3	0.756669	-0.121094	13.826	3	10.3	3	3	2.38311	0.377145	11.893	3
	1499	Tb927.7.1790	Adenine phosphoribosyltransferase, putative		25.624	56.5	0	203.21	1			1.14457	0.0586433	0.303418	0.517959	43	6	6	1.32101	0.120906	6.8987	8	48.7	7	7	0.738642	-0.131566	10.703	7	34.8	5	5	1.5367	0.18659	11.722	5
	1695	Tb927.8.2740	mitochondrial RNA binding protein (TbRBP38)	TbRBP38	38.497	49.4	0	164.29	1	1		1.13488	0.0549492	0.303446	0.517918	44.1	11	11	1.12131	0.0497258	8.1171	12	44.1	11	11	0.794716	-0.0997881	6.1174	13	44.1	11	11	1.64025	0.21491	5.2384	13
	690	Tb927.11.13600	hypothetical protein, conserved		40.402	16.4	0	25.782	1	1		1.6521	0.218036	0.306617	0.513404	7.9	3	3	0.629679	-0.200881	42.682	6	13	4	4	0.802152	-0.0957433	26.489	4	7.9	3	3	8.92754	0.950732	50.688	5
	1231	Tb927.4.4070	mevalonate kinase, putative		35.544	21.9	0	143.1	1			1.14885	0.0602617	0.307207	0.512569	18.8	4	4	1.24377	0.0947415	7.115	4	18.8	4	4	0.739529	-0.131045	6.372	4	21.9	5	5	1.6485	0.217088	4.8826	5
	542	Tb927.10.740;Tb11.v5.0749;Tb11.v5.0750	structural maintenance of chromosome 4, putative;dual specificity protein phosphatase, putative;structural maintenance of chromosome 4, putative (SMC4)	SMC4	154.7	6.7	0	18.076	3			1.04574	0.0194239	0.307413	0.512277	2	3	3	1.14163	0.0575268	48.294	4	2	3	3	0.899287	-0.0461015	19.186	7	4.3	5	5	1.1139	0.0468466	26.28	5
	1413	Tb927.6.3140	hypothetical protein, conserved		10.622	45.3	0	43.921	1			1.18265	0.0728551	0.307743	0.511812	45.3	3	3	0.969717	-0.013355	12.996	3	45.3	3	3	0.822577	-0.0848233	7.3257	3	24.2	2	2	2.07369	0.316744	8.957	2
	825	Tb927.2.6090;Tb927.11.3230	60S ribosomal protein L44;60S ribosomal protein L44,ribosomal protein L36a.e (RPL44)	RPL44	12.454	16	0.00060496	3.0905	2			1.15666	0.0632061	0.308207	0.511158	16	3	3	1.53874	0.187165	12.201	3	8.5	2	2	0.70612	-0.151122	10.234	2	16	3	3	1.42421	0.153575	64.928	3
	238	Tb927.1.1630	transcription elongation factor 1 homolog (ELOF1)	ELOF1	18.087	13.1	0	3.4219	1			1.18509	0.0737514	0.308635	0.510555	13.1	2	2	0.829723	-0.081067	4.9763	2	13.1	2	2	0.95328	-0.0207795	37.878	2	13.1	2	2	2.10427	0.323101	1.5366	2
	1753	Tb927.8.5900	hypothetical protein, conserved		14.715	45.7	0	22.462	1			1.11549	0.0474675	0.311745	0.5062	21.7	2	2	1.47427	0.168577	20.384	4	21.7	2	2	0.775613	-0.110355	16.121	4	27.9	3	3	1.21389	0.0841808	19.772	6
	1330	Tb927.5.3530	hypothetical protein, conserved		29.118	4.5	0.0068747	1.702	1			1.57669	0.197746	0.312273	0.505466	4.5	1	1	0.798462	-0.0977455		1	4.5	1	1	3.11342	0.493237		1	0	0	0				0
	376	Tb927.10.1450	hypothetical protein, conserved		329.64	36	0	53.779	1			1.13101	0.0534679	0.312294	0.505436	13.9	3	3	1.46135	0.164755	181.1	3	27	5	5	1.34163	0.127633	12.753	4	5.9	2	2	0.73793	-0.131985		1
	1271	Tb927.5.1140	choline/ethanolamine kinase (C/EK1)	C/EK1	73.294	14.6	0	37.484	1			1.09231	0.0383448	0.313203	0.504174	5.3	2	2	0.813262	-0.0897694	15.182	2	9.6	4	4	1.16557	0.066537	9.4847	4	11.6	5	5	1.37489	0.138267	13.198	6
	574	Tb927.10.8720	CCR4-NOT transcription complex subunit 10, putative		61.501	20.2	0	65.212	1			1.13574	0.0552798	0.313561	0.503678	4.1	2	2	0.728392	-0.137635	11.73	2	7.4	4	4	1.34899	0.130008	32.059	4	7.4	4	4	1.49096	0.173466	5.727	4
	643	Tb927.11.11240	hypothetical protein, conserved		23.003	26.9	0	12.138	1			1.19754	0.0782911	0.313781	0.503373	9.4	1	1	1.02067	0.00888541		1	13.7	2	2	0.761628	-0.118257	59.283	3	13.7	2	2	2.20925	0.344245	12.519	2
	1691	Tb927.8.2650	metallo-beta-lactamase-like protein, putative		40.315	22.1	0	11.429	1	1		1.39965	0.14602	0.313912	0.503192	5.7	2	2	1.50773	0.178322	24.708	2	6.2	2	2	0.48389	-0.315253	39.119	2	9.1	3	3	3.7583	0.574992	14.036	3
	1250	Tb927.4.5040	dihydrolipoamide dehydrogenase, putative		66.008	27.3	0	77.41	1	1		1.15399	0.0622011	0.314292	0.502667	15.2	8	8	0.864516	-0.0632268	33.815	12	19.3	10	10	0.930029	-0.0315037	41.145	13	16.5	9	9	1.91132	0.281334	48.479	16
	1992	Tb927.9.8130;Tb927.9.8100	nascent polypeptide associated complex subunit, putative;nascent polypeptide associated complex subunit, putative		20.129	22.9	0	37.145	2			1.13219	0.0539186	0.314931	0.501784	22.9	3	3	1.08099	0.0338205	6.496	3	22.9	3	3	0.792765	-0.100855	10.617	3	22.9	3	3	1.69352	0.228791	8.5983	3
	850	Tb927.11.4280	hypothetical protein, conserved		156.27	8.9	0	52.127	1			1.46948	0.167164	0.3155	0.501001	1	1	1	4.70432	0.672497	12.717	2	1	1	1	0.438259	-0.358269		1	1	1	1	1.53909	0.187264		1
	1411	Tb927.6.3050	aldehyde dehydrogenase family, putative		59.689	30	0	132.47	1	1		1.23996	0.0934076	0.315558	0.500921	5	2	2	1.97099	0.294686	15.09	2	2.8	1	1	0.579683	-0.236809		1	5	2	2	1.66858	0.222347	14.8	2
	1871	Tb927.9.1350	hypothetical protein, conserved		59.813	7.6	0	8.056	1			1.20544	0.0811463	0.317135	0.498756	2	1	1	0.763549	-0.117163	29.076	3	2	1	1	0.987729	-0.00536231		1	6.3	3	3	2.32255	0.365964	33.223	5
	524	Tb927.10.6360	hypothetical protein, conserved		55.524	23.4	0	49.222	1			1.23542	0.0918142	0.319256	0.495861	12.5	4	4	0.6424	-0.192194	20.226	4	22	6	6	1.20257	0.0801119	17.33	6	22	6	6	2.44076	0.387525	13.097	9
	129	Tb927.10.4460;Tb10.v4.0036	leucine carboxyl methyltransferase, putative,chrX additional, unordered contigs;leucine carboxyl methyltransferase, putative		34.221	7.3	0	3.7667	2			1.16263	0.0654426	0.323224	0.490497	4	1	1	2.00215	0.301497	4.5534	2	4	1	1	0.778119	-0.108954	7.0467	2	4	1	1	1.00875	0.00378484		1
	1833	Tb927.9.11350	hypothetical protein, conserved		34.472	4.8	0	17.703	1			1.27598	0.105843	0.323235	0.490481	4.8	1	1	1.53676	0.186607		1	4.8	1	1	0.536624	-0.27033		1	4.8	1	1	2.51915	0.401254		1
	511	Tb927.10.5770	valosin-containing protein homolog,Transitional endoplasmic reticulum ATPase, putative (VCP)	VCP	85.825	11.5	0	15.313	1			1.16269	0.0654654	0.324675	0.488551	4.4	2	2	1.48611	0.172051	14.576	2	1.5	1	1	0.909661	-0.0411202		1	0	0	0				0
	1883	Tb927.9.14100	hypothetical protein, conserved		34.916	15.3	0	15.578	1			1.11395	0.0468667	0.325147	0.48792	12.7	3	3	1.14777	0.0598559	8.619	3	8.6	2	2	0.770922	-0.11299	5.4318	2	15.3	4	4	1.56219	0.193734	9.4074	4
	1675	Tb927.8.2000	cyclophilin, putative,cyclophilin type peptidyl-prolyl cis-trans isomerase, putative,peptidyl-prolyl cis-trans isomerase, putative (NCP1)	NCP1	28.482	40.1	0	37.828	1			1.09962	0.0412419	0.325585	0.487335	26.7	6	6	0.910286	-0.0408223	14.909	9	22.1	5	5	0.926119	-0.0333333	8.7421	5	17.6	4	4	1.57718	0.197881	10.23	6
	1536	Tb927.7.3040	hypothetical protein, conserved		69.073	4.1	0.00058858	2.6827	1			1.23653	0.0922032	0.325592	0.487327	2.4	1	1	0.896893	-0.0472592	0.30463	2	2.4	1	1	0.764901	-0.116395		1	4.1	2	2	2.7559	0.440264	7.5436	2
	1768	Tb927.8.630	lipoate-protein ligase, putative,lipoyl ligase, putative,lipoyltransferase, putative,lipoate biosynthesis protein, putative		57.052	30.7	0	261.66	1	1		1.11294	0.0464728	0.325601	0.487314	21.9	8	8	0.918863	-0.0367494	9.6832	12	26.4	9	9	0.897838	-0.0468018	17.454	11	26.2	9	9	1.67097	0.22297	15.479	11
	1557	Tb927.7.3630	TPR-repeat-containing chaperone protein DNAJ, putative		60.135	13.6	0	25.881	1			1.08964	0.0372813	0.325879	0.486943	9.3	5	5	1.32714	0.122915	57.056	3	9.5	5	5	0.787862	-0.10355	107.03	5	7.8	4	4	1.23731	0.0924786	12.769	3
	281	Tb927.10.10320	Dynein light chain Tctex-type, putative		12.161	36.7	0	20.601	1			1.20739	0.0818473	0.327016	0.485431	28.4	3	3	0.618526	-0.208642	21.414	5	14.7	2	2	1.33065	0.124063	6.9649	2	36.7	4	4	2.13856	0.330121	4.7034	4
	662	Tb927.11.11870	hypothetical protein, conserved		38.266	20.3	0	111.15	1	1		1.12522	0.0512375	0.327053	0.485381	15.5	4	4	1.05643	0.0238418	12.771	4	18.3	5	5	0.787721	-0.103627	12.627	6	15.5	4	4	1.71198	0.233498	12.743	4
	381	Tb927.10.14700	hypothetical protein, conserved		37.7	7.3	0	3.7047	1			1.50187	0.176631	0.327616	0.484635	3.5	1	1	0.982918	-0.00748264		1	3.5	1	1	6.84986	0.835682		1	3.5	1	1	0.503146	-0.298306		1
	1796	Tb927.8.750	nucleolar RNA-binding protein, putative		39.761	9.3	0	8.4748	1			1.0837	0.0349097	0.327713	0.484506	9.3	2	2	0.828161	-0.081885	2.4497	2	9.3	2	2	1.41605	0.151079	5.2171	2	9.3	2	2	1.08526	0.0355348	43.278	2
	1788	Tb927.8.6970	3-methylcrotonyl-CoA carboxylase alpha subunit, putative		73.906	35.3	0	127.78	1	1		1.07392	0.0309723	0.329466	0.482189	26.3	14	5	0.86976	-0.0606008	7.9109	7	25.1	13	4	1.02007	0.00863037	39.795	5	29.9	16	4	1.39601	0.144887	6.4038	4
	1153	Tb927.3.780	proteasome alpha 7 subunit (TbPSA7)	TbPSA7	25.463	6.3	0.00059067	2.729	1			1.19513	0.0774152	0.329914	0.481599	6.3	1	1	0.768245	-0.1145		1	6.3	1	1	0.934774	-0.0292936		1	6.3	1	1	2.37706	0.37604		1
	1990	Tb927.9.8050	hypothetical protein, conserved		58.484	12.9	0	12.061	1			1.13147	0.0536435	0.330682	0.480589	5.7	2	2	0.770134	-0.113434	20.138	2	7.9	3	3	1.0614	0.0258793	19.513	3	9.6	4	4	1.77209	0.248485	1.4463	3
	1669	Tb927.8.1870	Golgi/lysosome glycoprotein 1 (tGLP1)	tGLP1	67.597	6.7	0	5.4571	1			1.21075	0.0830538	0.332889	0.4777	1.8	1	1	1.6073	0.206096		1	1.8	1	1	0.569131	-0.244788		1	1.8	1	1	1.94023	0.287853		1
	817	Tb927.11.2910	phosphoglycerate mutase, putative (iPGAM)	iPGAM	43.738	14.6	0	13.687	1	1		1.09426	0.0391206	0.333118	0.477402	5.5	2	2	0.769425	-0.113834	27.815	2	5.5	2	2	1.39079	0.143263	33.692	2	5.5	2	2	1.22443	0.0879327	14.435	2
	642	Tb927.11.11150	U5 snRNP-specific 40 kDa protein		35.002	8.6	0	18.028	1			1.17129	0.0686644	0.335477	0.474337	8.6	2	2	0.886875	-0.0521377	6.4502	2	0	0	0				0	8.6	2	2	1.54691	0.189466	3.62	2
	204	Tb11.v5.0616	paraflagellar rod protein, putative		76.144	22.1	0	116.78	1			1.14138	0.0574314	0.335728	0.474013	17.1	10	1	0.799703	-0.0970714		1	14	8	1	1.93326	0.28629		1	17.1	10	1	0.96178	-0.0169242		1
	1456	Tb927.6.4950	mago nashi-like protein, putative		17.146	53.7	0	15.063	1			1.11846	0.0486196	0.336032	0.473619	29.3	4	4	0.864242	-0.0633648	13.516	4	40.8	5	5	0.918584	-0.0368811	8.6845	5	40.8	5	5	1.7624	0.246105	15.186	5
	470	Tb927.10.3560	arginine N-methyltransferase, putative		42.121	13.1	0	14.989	1			1.10889	0.0448902	0.337477	0.471755	13.1	4	4	0.727953	-0.137897	6.8793	4	6.9	2	2	1.29808	0.1133	4.5238	2	13.1	4	4	1.443	0.159267	70.202	5
	1293	Tb927.5.1930	hypothetical protein, conserved		24.188	6	0.0043127	1.821	1			2.26027	0.35416	0.337951	0.471147	6	1	1	4.18985	0.622199		1	6	1	1	0.0945144	-1.0245		1	6	1	1	29.1597	1.46478		1
	244	Tb927.1.2100	cysteine peptidase, Clan CA, family C2, putative,calpain-like cysteine peptidase, putative		126.15	19	0	55.338	1			1.07098	0.0297818	0.340433	0.467968	14	12	12	1.08051	0.0336287	6.2896	15	10.3	10	10	0.830982	-0.0804082	24.213	12	13	11	11	1.36812	0.136125	20.838	12
	1559	Tb927.7.3810	hypothetical protein, conserved		41.685	25.7	0	36.675	1	1		1.10516	0.0434235	0.343077	0.464608	14.7	5	5	0.958944	-0.0182068	18.757	7	12.6	4	4	0.836482	-0.0775434	15.957	6	19.4	6	6	1.68275	0.226021	10.983	10
	1489	Tb927.7.1380	hypothetical protein, conserved		16.523	7.3	0.00057176	2.3715	1			1.3342	0.12522	0.343129	0.464542	0	0	0				0	7.3	1	1	2.28242	0.358396		1	7.3	1	1	0.77991	-0.107956		1
	1875	Tb927.9.13740;Tb927.9.13710;Tb927.9.13680;Tb927.9.13650	ADP-ribosylation factor, putative;ADP-ribosylation factor, putative;ADP-ribosylation factor, putative;ADP-ribosylation factor, putative		20.624	31.9	0	18.653	4			1.15527	0.0626838	0.346274	0.46058	31.9	5	5	1.3912	0.143389	18.092	8	25.8	4	4	0.624072	-0.204765	19.655	5	31.9	5	5	1.77594	0.249428	47.374	6
	1001	Tb927.2.1860	mitochondrial RNA binding complex 1 subunit (MRB1860)	MRB1860	96.551	10.2	0	22.054	1	1		1.14443	0.0585903	0.346525	0.460265	6	5	5	1.08147	0.0340125	14.891	6	5.3	4	4	0.70698	-0.150593	11.09	5	6	5	5	1.96043	0.292352	8.8227	5
	1623	Tb927.7.650	hypothetical protein, conserved		105.93	5.3	0.0058667	1.7581	1			2.65345	0.423811	0.347013	0.459655	0	0	0				0	1.6	1	1	0.408304	-0.389017		1	1.6	1	1	17.2441	1.23664		1
	1051	Tb927.2.5850	small nuclear ribonucleoprotein SmD2 (Sm-D2)	Sm-D2	12.518	32.4	0	14.006	1			1.23055	0.0900996	0.349064	0.457095	22.5	2	2	0.881779	-0.0546401	6.8025	3	22.5	2	2	0.687539	-0.162703	16.767	2	32.4	3	3	3.07356	0.487642	4.2847	4
	1475	Tb927.7.1010	hypothetical protein, conserved		19.659	11.7	0	13.388	1	1		1.25613	0.0990341	0.350376	0.455466	6.4	1	1	0.740397	-0.130535		1	6.4	1	1	0.762232	-0.117913		1	6.4	1	1	3.51197	0.54555		1
	1056	Tb927.2.820;Tb11.v5.0670;Tb927.10.70;Tb11.v5.0532	retrotransposon hot spot (RHS) protein, putative;retrotransposon hot spot (RHS) protein, putative;retrotransposon hot spot (RHS), putative, (fragment);retrotransposon hot spot protein (RHS, pseudogene), putative,retrotransposon hot spot protein 1 (RHS1), interrupted		60.527	5.9	0	17.551	4	1		1.08423	0.0351227	0.352583	0.452738	5.9	3	1	0.807199	-0.0930192	2.6699	3	4.2	2	1	1.5261	0.183582		1	5.9	3	1	1.03468	0.0148056	13.826	2
	384	Tb927.10.14840;Tb927.10.14830;Tb927.10.14820	Mitochondrial ADP/ATP carrier protein 5c (MCP5c);Mitochondrial ADP/ATP carrier protein 5b, putative (MCP5b);Mitochondrial ADP/ATP carrier protein 5a, putative (MCP5a)	MCP5c;MCP5b;MCP5a	34.074	38.8	0	45.25	3	1		1.24012	0.0934639	0.355143	0.449597	22.8	6	6	0.967804	-0.0142124	10.928	7	19.2	5	5	0.60369	-0.219186	44.788	9	16.6	4	4	3.2643	0.51379	16.286	5
	822	Tb927.9.9210;Tb927.11.3000	60S ribosomal protein L37, putative;60S ribosomal protein L37, putative		10.1	20.2	0.0048283	1.7916	2			1.0682	0.0286506	0.355468	0.449199	20.2	2	2	1.26002	0.100376	4.1706	4	20.2	2	2	0.784465	-0.105427	8.3837	4	20.2	2	2	1.23311	0.0910027	11.543	2
	1479	Tb927.7.1130	trypanothione/tryparedoxin dependent peroxidase 2,glutathione peroxidase-like 2 (TDPX2)	TDPX2	18.873	34.3	0	38.447	1	1		1.06557	0.0275838	0.35657	0.447855	21.3	3	2	0.863143	-0.0639171	14.203	3	26	4	1	0.984078	-0.00697059		1	20.1	3	1	1.42442	0.153639		1
	1266	Tb927.5.1000	ubiquitin-conjugating enzyme E2, putative,ubiquitin carrier protein, putative,ubiquitin-protein ligase, putative		16.766	41.9	0	11.989	1			1.14138	0.0574285	0.360838	0.442688	16.2	1	1	1.43495	0.156836		1	13.5	1	1	0.603643	-0.21922		1	20.9	2	2	1.7166	0.234669	15.314	2
	1928	Tb927.9.3350	pseudouridylate synthase, putative		46.294	10.1	0	5.0514	1	1		1.15989	0.0644165	0.361105	0.442366	6.2	2	2	1.82251	0.26067	3.6313	2	2.2	1	1	0.566068	-0.247132		1	6.2	2	2	1.51255	0.179711	15.335	2
	1867	Tb927.9.13310	hypothetical protein, conserved		10.694	11.1	0	12.678	1			1.07361	0.0308484	0.361939	0.441365	11.1	1	1	1.39447	0.144409	6.0866	2	11.1	1	1	0.770479	-0.113239		1	11.1	1	1	1.1518	0.0613755	9.242	2
	1538	Tb927.7.3120	small nuclear ribonucleoprotein SmD1,SmD-1 like small nuclear ribonucleoprotein (Sm-D1)	Sm-D1	11.713	34.9	0	8.0469	1			1.16094	0.0648082	0.362826	0.440302	30.2	2	2	1.51677	0.18092	34.407	2	15.1	1	1	0.558913	-0.252656		1	30.2	2	2	1.84569	0.26616	25.771	2
	858	Tb927.11.4690	mitochondrial DNA polymerase I protein B (POLIB)	POLIB	158.71	5	0	14.482	1	1		1.08429	0.0351458	0.363487	0.439511	2.5	3	3	1.40662	0.148177	12.658	2	1.9	2	2	0.729089	-0.137219	7.1631	2	2.6	3	3	1.24302	0.0944796	66.476	3
	625	Tb927.11.10600	hypothetical protein, conserved		42.461	9.4	0	17.122	1			1.09786	0.0405478	0.364471	0.438337	9.4	2	2	0.721833	-0.141564	5.1225	2	9.4	2	2	1.129	0.0526941	22.835	2	9.4	2	2	1.62373	0.210513	3.5458	2
	456	Tb927.10.2960	Translation factor GUF1, mitochondrial, putative		84.105	4	0	3.8035	1	1		1.37702	0.138941	0.36618	0.436305	2.9	1	1	0.673213	-0.171847	14.055	2	2.9	1	1				0	2.9	1	1	2.81663	0.44973		1
	1610	Tb927.7.590	hypothetical protein, conserved		51.692	13.4	0	5.2306	1	1		1.25404	0.0983103	0.366601	0.435807	6	2	2	1.39196	0.143628	15.218	2	3.9	1	1	0.439025	-0.357511		1	6	2	2	3.22711	0.508814	19.689	2
	1613	Tb927.7.6180	hypothetical protein, conserved		29.957	28.1	0	30.579	1			1.08008	0.0334577	0.366836	0.435528	18	4	4	1.19477	0.0772847	4.5139	6	18	4	4	0.738212	-0.131819	8.1624	8	18	4	4	1.42859	0.154907	18.128	5
	575	Tb927.10.8890	kinetoplast DNA-associated protein, putative		23.503	19.6	0	9.5634	1	1		1.31174	0.117847	0.36713	0.435181	19.6	4	4	0.517685	-0.285935	25.368	6	19.6	4	4	0.851174	-0.0699818	13.275	6	14.8	3	3	5.12221	0.709458	35.829	4
	1863	Tb927.9.12890	hypothetical protein, conserved		16.341	7.9	0.0043407	1.8622	1			1.10245	0.0423571	0.368609	0.433434	7.9	1	1	0.882343	-0.0543624		1	7.9	1	1	1.37745	0.139077		1	0	0	0				0
	903	Tb927.11.6350	AAA ATPase, putative		141.13	22.8	0	53.085	1			1.0942	0.0390982	0.368821	0.433185	7.4	7	7	1.44386	0.159525	22.074	9	8.8	8	8	0.687002	-0.163042	27.53	10	6.4	6	6	1.32072	0.120812	14.162	8
	1154	Tb927.3.810	hypothetical protein, conserved		36.047	7.2	0	12.081	1	1		1.05287	0.0223745	0.368904	0.433086	5.1	1	1	1.19666	0.0779696		1	7.2	2	2	0.805289	-0.0940484	10.282	2	7.2	2	2	1.21116	0.0832024	11.78	2
	122	Tb927.5.4360;Tb05.5K5.20	hypothetical protein, conserved,BAC from homologous region on chr5;hypothetical protein, conserved		36.427	9.3	0.00060716	3.1479	2	1		1.08528	0.0355433	0.369437	0.432459	2.5	1	1	1.01985	0.00853719		1	6.8	2	2	0.775946	-0.110168	25.65	2	4.7	2	2	1.61533	0.208261	4.1226	2
	1120	Tb927.3.4210	hypothetical protein, conserved		192.82	8.3	0	30.911	1	1		1.08403	0.0350423	0.369952	0.431854	4.1	5	5	0.850376	-0.0703892	9.7567	6	4.1	5	5	0.906122	-0.0428135	3.6705	9	4.6	6	6	1.65322	0.21833	11.469	7
	1574	Tb927.7.4180	fatty acid elongase, putative		33.87	29.2	0	46.785	1			1.10427	0.0430748	0.37034	0.431399	11.8	3	3	1.64189	0.215345	7.3853	3	6.9	2	2	0.674662	-0.170914	13.346	2	11.8	3	3	1.21561	0.0847927	12.833	3
	1892	Tb927.9.15060	rRNA processing protein, putative		28.483	14.3	0	8.2041	1			1.46921	0.167084	0.370497	0.431215	3.6	1	1	11.1287	1.04644		1	14.3	3	3	0.597572	-0.22361	32.453	3	3.6	1	1	0.47689	-0.321582		1
	1488	Tb927.7.1370	spliced leader RNA PSE-promoter transcription factor, putative (PPB1)	PPB1	68.826	4.1	0	13.044	1	1		5.2975	0.724071	0.37053	0.431177	4.1	2	2	309.47	2.49062	194.89	2	4.1	2	2	0.00080892	-3.09209	298.26	2	4.1	2	2	593.866	2.77369	213.75	2
	1213	Tb927.4.3510;Tb927.4.3490	DNA-directed RNA polymerase III subunit, putative,DNA-directed rna polymerase II subunit, putative (RPB6);DNA-directed RNA polymerase subunit, putative	RPB6	16.145	6.2	0.0022124	2.0113	2			1.08835	0.0367705	0.370781	0.430883	6.2	1	1	1.12797	0.0522964		1	6.2	1	1	0.726456	-0.138791		1	6.2	1	1	1.57328	0.196806		1
	769	Tb927.11.16580	hypothetical protein, conserved		64.203	13.7	0	58.276	1			1.063	0.0265313	0.37103	0.430591	7.4	4	4	0.792297	-0.101112	19.401	5	7.4	4	4	1.09501	0.0394191	17.688	4	10.2	5	5	1.38448	0.141287	23.954	6
	1121	Tb927.3.4240	thioredoxin, putative		21.78	24	0	5.1091	1	1		1.11445	0.0470623	0.371322	0.43025	19.5	2	2	0.638494	-0.194844	7.0715	2	19.5	2	2	1.29927	0.113701	5.3491	2	19.5	2	2	1.66851	0.22233	3.1253	2
	1097	Tb927.3.3110	hypothetical protein, conserved		118.8	5.7	0	4.7161	1			1.16207	0.065232	0.371681	0.429829	1.1	1	1	1.73151	0.238425	11.191	2	1.1	1	1	0.522164	-0.282193	50.198	2	3.4	3	3	1.73566	0.239464	40.848	3
	414	Tb927.10.16120	inosine-5'-monophosphate dehydrogenase,IMP dehydrogenase		48.481	12.5	0	7.6419	1			1.1365	0.0555687	0.371964	0.429499	2.7	1	1	0.756806	-0.121015		1	2.7	1	1	0.865804	-0.0625803		1	2.7	1	1	2.24028	0.350302		1
	1647	Tb927.7.890	electron transfer protein, putative		19.713	29.8	0	37.237	1	1		1.11882	0.04876	0.372838	0.42848	13.5	2	2	1.18221	0.0726951	46.589	4	11.8	2	2	0.646619	-0.189351	24.036	2	20.8	3	3	1.83205	0.262936	18.853	3
	1503	Tb927.7.210	proline dehydrogenase		63.858	20.7	0	115.69	1	1		1.09801	0.0406058	0.375113	0.425838	11	5	5	1.01023	0.00442143	26.214	7	11	5	5	0.738696	-0.131535	11.11	8	13.8	6	6	1.77391	0.248931	14.646	8
	1181	Tb927.4.1930	RNA-binding protein, putative (EIF3D)	EIF3D	31.293	16.9	0	26.689	1			1.07185	0.0301327	0.375465	0.425431	15.1	4	4	1.31255	0.118116	5.2361	4	9.6	2	2	0.73205	-0.135459	15.631	2	15.1	4	4	1.28157	0.107741	8.0254	4
	215	Tb927.10.13780;Tb11.v5.0718	protein kinase, putative;glycogen synthase kinase 3 (GSK3)	GSK3	40.32	7.1	0	22.162	2			1.47295	0.168189	0.375899	0.424928	4	1	1	1.79728	0.254616		1	4	1	1	0.211111	-0.675489		1	4	1	1	8.42247	0.92544		1
	467	Tb927.10.3380;Tb927.10.3370	60S acidic ribosomal protein P2, putative;60S acidic ribosomal protein P2, putative		11.535	63.2	0	8.6655	2			1.07283	0.0305314	0.376224	0.424554	63.2	4	4	1.21419	0.0842879	23.127	5	63.2	4	4	0.732665	-0.135095	11.179	5	63.2	4	4	1.38804	0.142401	14.588	4
	1480	Tb927.7.1140;Tb927.7.1120	trypanothione/tryparedoxin dependent peroxidase 1, cytosolic,glutathione peroxidase-like protein 1 (TDPX1);trypanothione/tryparedoxin dependent peroxidase 3,glutathione peroxidase-like protein 3 (TDPX3)	TDPX1;TDPX3	19.655	36.4	0	34.652	2	1		1.04236	0.0180198	0.379741	0.420512	24.4	4	3	0.996685	-0.00144202	9.9993	6	35.8	6	3	0.871555	-0.0597054	8.2173	3	30.1	5	3	1.30379	0.115207	7.442	3
	360	Tb927.10.13760	hypothetical protein, conserved		19.764	28.8	0	9.9663	1			1.16011	0.0644982	0.380454	0.419698	18.2	3	3	0.604684	-0.218471	22.398	2	20.6	4	4	0.997577	-0.00105352	2.449	5	10	2	2	2.58833	0.413019	18.248	2
	765	Tb927.11.16460	hypothetical protein, conserved		82.494	15.4	0	33.062	1			1.07377	0.0309112	0.380507	0.419637	15.4	8	8	0.820155	-0.0861043	6.7308	9	2.4	1	1	1.60377	0.205142	7.1611	2	6.1	3	3	0.94123	-0.0263043	32.296	3
	1774	Tb927.8.6480	hypothetical protein, conserved		36.943	26.3	0	79.841	1	1		1.04508	0.0191514	0.381001	0.419074	19.2	5	5	1.18002	0.0718911	23.615	5	12.4	3	3	0.810325	-0.0913408	15.185	3	19.2	5	5	1.19372	0.076904	22.873	5
	742	Tb927.11.15430	U5 small nuclear ribonucleoprotein component, putative,U5 snrnp-specific protein, putative		105.47	9.1	0	16.322	1			1.07047	0.029576	0.382607	0.417247	1.1	1	1	1.13742	0.0559212		1	1.1	1	1	0.738212	-0.131819		1	4.2	3	3	1.46092	0.164626	4.9183	2
	429	Tb927.10.2050	hypothetical protein, conserved		44.299	8.5	0	48.67	1	1		1.28822	0.109991	0.383875	0.41581	4.4	1	1	1.41337	0.150257		1	4.4	1	1	0.336333	-0.47323		1	4.4	1	1	4.49725	0.652947	87.969	2
	1701	Tb927.8.3060	cytosolic leucyl aminopeptidase, putative,metallo-peptidase, Clan MF, Family M17		71.314	23.1	0	92.999	1			1.09456	0.0392381	0.384058	0.415603	23.1	12	12	1.36433	0.134921	8.7577	30	17.4	9	9	0.642124	-0.192381	23.25	17	8.5	5	5	1.49684	0.175175	49.335	6
	1553	Tb927.7.3460	hypothetical protein, conserved		50.252	11.6	0	14.892	1	1		1.0958	0.0397309	0.384347	0.415276	8.9	3	3	0.948016	-0.0231843	13.896	3	11.6	4	4	0.74801	-0.126092	8.7387	4	11.6	4	4	1.85554	0.268469	14.656	4
	838	Tb927.11.3670	hypothetical protein, conserved		50.91	9	0	3.6905	1	1		1.03582	0.0152837	0.385049	0.414484	3.3	1	1	1.11716	0.0481138		1	3.3	1	1	0.841212	-0.0750944		1	3.3	1	1	1.18258	0.0728316		1
	1540	Tb927.7.320	hypothetical protein, conserved (TbRBP8)	TbRBP8	20.27	52.2	0	31.186	1			1.15571	0.0628486	0.385833	0.413601	7.8	1	1	2.22338	0.347013	25.318	2	7.8	1	1	0.505376	-0.296385		1	7.8	1	1	1.37378	0.137918		1
	686	Tb927.11.13380	ATP-dependent helicase, putative		223.56	7.9	0	69.887	1			1.07818	0.0326905	0.387802	0.41139	2.9	5	5	0.835481	-0.0780633	23.62	6	3.4	6	6	0.877089	-0.0569564	11.018	5	5.2	9	9	1.71037	0.233091	13.021	9
	605	Tb927.11.10020	short-chain dehydrogenase, putative		33.958	5.1	0.004818	1.7861	1			1.32153	0.121076	0.387905	0.411275	5.1	1	1	0.80319	-0.0951817		1	5.1	1	1	7.01442	0.845992		1	5.1	1	1	0.409654	-0.387583		1
	663	Tb927.11.11920	molybdenum cofactor biosynthesis protein, putative		85.372	14.5	0	73.49	1			1.07329	0.0307155	0.388149	0.411001	14.5	9	9	1.62547	0.21098	27.967	17	14.5	9	9	0.777422	-0.109343	16.187	19	6.8	4	4	0.978384	-0.00949054	44.794	4
	191	Tb11.v5.0482;Tb927.11.2720	hypothetical protein, conserved;hypothetical protein, conserved		48.075	8.6	0.00059559	2.8514	2			1.08967	0.0372939	0.389508	0.409484	4.4	2	2	1.09657	0.040037	33.055	2	2.6	1	1	0.682897	-0.165645		1	2.6	1	1	1.72778	0.23749		1
	1923	Tb927.9.3080	hypothetical protein, conserved		47.331	19.9	0	26.377	1			1.05867	0.0247621	0.391568	0.407193	5.6	2	2	1.32087	0.120859	0.89647	2	3	1	1	0.738749	-0.131503		1	8.4	3	3	1.21599	0.0849303	7.7844	3
	937	Tb927.11.7790	hypothetical protein, conserved		22.038	19.7	0	5.3942	1	1		1.05969	0.02518	0.391752	0.406989	12.8	2	2	1.06241	0.0262933	7.0992	3	7.4	1	1	0.768349	-0.114441		1	12.8	2	2	1.45777	0.163688	3.0691	3
	677	Tb927.11.13050;Tb927.11.13040;Tb927.11.13030;Tb927.11.13020	calmodulin;calmodulin;calmodulin;calmodulin		16.838	30.9	0	10.779	4			1.04896	0.0207595	0.392943	0.405671	20.1	2	2	1.35897	0.133211	13.112	2	30.9	3	3	0.797123	-0.0984747	19.683	3	30.9	3	3	1.06547	0.0275426	8.9953	3
	1824	Tb927.9.10690	hypothetical protein, conserved		55.64	4.9	0	8.4331	1			1.1047	0.0432437	0.394511	0.403941	3.5	1	1	0.827123	-0.0824301		1	0	0	0				0	4.9	2	2	1.47543	0.168917	14.356	2
	361	Tb927.10.13770	hypothetical protein, conserved		12.945	19.5	0	3.9873	1	1		1.18727	0.0745492	0.394969	0.403437	10.6	1	1	2.19293	0.341026		1	10.6	1	1	0.384133	-0.415518		1	10.6	1	1	1.98674	0.29814		1
	1659	Tb927.8.1490	hypothetical protein, conserved		11.249	41.7	0	97.634	1	1		1.09869	0.0408743	0.397286	0.400897	35.9	3	3	0.822726	-0.0847446	9.9926	6	35.9	3	3	0.778844	-0.10855	6.009	3	35.9	3	3	2.06975	0.315917	12.163	3
	1570	Tb927.7.4070;Tb927.7.4060	calpain-like cysteine peptidase, putative,cysteine peptidase, Clan CA, family C2, putative;calpain-like cysteine peptidase, putative,cysteine peptidase, Clan CA, family C2, putative		13.518	56.7	0	151.32	2			1.07727	0.0323264	0.399782	0.398176	42.5	4	4	1.02443	0.010483	17.978	5	42.5	4	4	0.709015	-0.149345	16.126	7	42.5	4	4	1.72124	0.235841	18.972	5
	258	Tb927.1.3450;Tb11.v5.0619	hypothetical protein, conserved;hypothetical protein, conserved		84.883	4.4	0	24.165	2			1.06636	0.0279021	0.401974	0.395802	1.5	1	1	1.08227	0.0343375	3.9626	4	1.5	1	1	0.714253	-0.146148	3.8925	4	1.5	1	1	1.56862	0.195517	22.124	5
	564	Tb927.10.8190	T-complex protein 1, theta subunit, putative,CCT-theta, putative (TCP-1-theta)	TCP-1-theta	58.081	6.3	0	62.496	1			1.0573	0.0241998	0.404523	0.393057	3	1	1	1.1908	0.0758393		1	3	1	1	0.712417	-0.147266		1	3	1	1	1.39324	0.144026		1
	247	Tb927.1.2320	hypothetical protein, conserved		32.51	4.2	0	5.4174	1	1		1.0571	0.0241166	0.40494	0.392609	4.2	1	1	0.882626	-0.0542234		1	4.2	1	1	1.26607	0.102457		1	0	0	0				0
	764	Tb927.11.16420	hypothetical protein, conserved		33.387	14.8	0	5.3162	1	1		1.04713	0.0200013	0.40534	0.392181	4	1	1	0.97903	-0.0092038		1	8.1	2	2	1.44249	0.159113	1.4951	2	4	1	1	0.813009	-0.0899048	8.8693	2
	1419	Tb927.6.3600	hypothetical protein, conserved		49.213	10.9	0	5.2047	1	1		1.18686	0.0743988	0.405537	0.391969	3	1	1	0.6778	-0.168899	23.135	2	2.3	1	1				0	5.2	2	2	2.07824	0.317696	18.33	3
	268	Tb927.1.4690	arginine N-methyltransferase (PRMT1)	PRMT1	39.206	16.5	0	19.095	1			1.09877	0.0409079	0.40843	0.388883	7.2	2	2	2.2381	0.349879	5.2384	2	11	3	3	0.819394	-0.0865074	9.8355	2	3.2	1	1	0.723356	-0.140648		1
	1951	Tb927.9.5330	hypothetical protein, conserved		42.581	26.8	0	17.266	1			1.06974	0.0292786	0.41022	0.386983	14.5	6	6	1.08213	0.0342784	19.844	6	11.8	5	5	0.676657	-0.169631	20.447	5	17.4	7	7	1.67182	0.223188	18.467	6
	898	Tb927.11.6230	pretranslocation protein, alpha subunit, putative,SEC61-like (pretranslocation process) protein, putative		53.647	10.6	0	17.098	1			1.15101	0.0610781	0.41123	0.385915	3.3	1	1	1.16779	0.0673643		1	3.3	1	1	0.439866	-0.356679		1	3.3	1	1	2.96858	0.472549		1
	952	Tb927.11.8320	hypothetical protein, conserved		47.87	4.8	0	3.221	1			1.12249	0.050181	0.413242	0.383795	4.8	2	2	0.742422	-0.129349	19.125	2	2.1	1	1	1.69711	0.229711		1	0	0	0				0
	379	Tb927.11.4820;Tb927.10.14580	60S ribosomal protein L17, putative;60S ribosomal protein L17, putative		19.105	9.6	0.0027503	1.9704	2			1.16863	0.0676775	0.415444	0.381488	9.6	2	2	1.96739	0.293889	35.196	5	9.6	2	2	0.325841	-0.486995	53.734	4	9.6	2	2	2.48965	0.396138	44.097	4
	1678	Tb927.8.2080;Tb927.8.2250	hypothetical protein, conserved;hypothetical protein, conserved		20.204	10.2	0.0082902	1.5363	2			1.04012	0.0170824	0.415587	0.381338	4.3	1	1	1.36041	0.13367		1	4.3	1	1	0.776336	-0.10995		1	10.2	2	2	1.06544	0.0275279	10.987	2
	495	Tb927.10.5010	Elongation factor G1, mitochondrial, putative (EF-G1)	EF-G1	83.982	24.3	0	113.32	1	1		1.03872	0.0164978	0.418048	0.378774	19.7	10	10	0.970036	-0.0132121	10.437	12	18.1	9	9	0.817517	-0.0875034	18.715	9	21.2	11	11	1.41322	0.150209	8.9106	11
	165	Tb11.v5.0201;Tb927.10.6090	tRNA pseudouridine synthase A, putative;tRNA pseudouridine synthase A, putative		69.188	4.8	0.0082816	1.5272	2	1		1.11915	0.0488898	0.418089	0.378731	4.8	2	2	2.8395	0.453241	7.1389	3	4.8	2	2	0.57649	-0.239208	18.53	2	2.7	1	1	0.856321	-0.0673633		1
	1783	Tb927.8.6800	hypothetical protein, conserved		64.661	5	0	3.4505	1	1		1.06931	0.0291034	0.418423	0.378385	2.6	1	1	0.819641	-0.0863762		1	2.6	1	1	0.786878	-0.104093		1	5	2	2	1.89574	0.277779		1
	1965	Tb927.9.6290;Tb927.9.6170;Tb927.9.6230	unspecified product;unspecified product;arginine kinase,AK1 (AK)	AK	40.196	37.4	0	31.36	3			1.02689	0.0115233	0.418434	0.378373	24.4	8	8	0.987806	-0.00532813	22.718	10	20.8	7	7	0.862684	-0.064148	10.225	10	17.1	5	5	1.27071	0.104046	17.041	6
	249	Tb927.1.2550;Tb927.1.2530;Tb927.1.2510;Tb927.1.2490;Tb927.1.2470;Tb927.1.2450;Tb927.1.2430	histone H3, putative;histone H3, putative;histone H3, putative;histone H3, putative;histone H3, putative;histone H3, putative;histone H3, putative		14.75	33.1	0	23.347	7			1.07924	0.0331163	0.422674	0.373994	15.8	3	3	1.46692	0.166406	28.089	12	15.8	3	3	0.542624	-0.265501	14.388	12	12.8	2	2	1.57922	0.198444	2.618	6
	1113	Tb927.3.3780;Tb927.3.3760	tryparedoxin 1b, putative (TXN1b);tryparedoxin 1a, putative (TXN1a)	TXN1b;TXN1a	15.891	70.1	0	40.017	2	1		1.04875	0.0206718	0.423798	0.372841	59.7	6	6	1.09194	0.038199	11.824	7	50	5	5	0.705391	-0.15157	13.927	6	34	4	4	1.49757	0.175387	23.078	6
	1328	Tb927.5.3490	hypothetical protein, conserved		32.716	9.2	0.00060606	3.1171	1			1.05232	0.0221471	0.423918	0.372719	9.2	2	2	0.853612	-0.0687396	1.384	2	9.2	2	2	1.29728	0.113034	69.043	2	3.3	1	1				0
	1180	Tb927.4.1800;Tb927.4.1790	ribosomal protein L3, putative;ribosomal protein L3, mitochondrial, putative		48.691	32.6	0	147.12	2			1.0844	0.0351899	0.424108	0.372523	23.5	9	9	1.27016	0.10386	10.49	18	21.7	8	8	0.532807	-0.27343	40.635	16	21.7	8	8	1.88426	0.27514	24.305	18
	2009	Tb927.9.9420	hypothetical protein, conserved		34.928	9	0	28.726	1	1		1.04459	0.0189456	0.429519	0.367017	9	2	2	1.02608	0.0111808	3.6491	2	6.1	1	1	0.724438	-0.139999		1	6.1	1	1	1.5334	0.185655		1
	788	Tb927.11.190	elongation factor, putative		72.602	6.4	0	9.7373	1	1		1.05571	0.0235436	0.433562	0.362949	6.4	2	2	1.84813	0.266732	13.867	2	6.4	2	2	0.882252	-0.0544073	6.3594	2	6.4	2	2	0.721615	-0.141694	29.114	2
	1605	Tb927.7.5780	hypothetical protein, conserved		17.027	7.3	0.0038043	1.8797	1			1.08918	0.0370998	0.433621	0.36289	7.3	1	1	0.532336	-0.273814		1	7.3	1	1	2.50552	0.398898		1	7.3	1	1	0.96876	-0.0137839		1
	134	Tb11.v5.0537;Tb927.11.9920;Tb11.01.1680.v5	polyubiquitin, putative;polyubiquitin, putative;polyubiquitin, putative		70.128	67.7	0	186.45	3			1.24901	0.0965677	0.435477	0.361034	49.4	4	4	3.36136	0.526514	45.305	30	49.4	4	4	0.112857	-0.947473	90.787	30	49.4	4	4	5.13643	0.710661	94.76	24
	1980	Tb927.9.7210	mitochondrial exoribonuclease DSS-1,exoribonuclease DSS-1 (EMBL:AY233297)		83.345	5.1	0	26.651	1	1		1.07966	0.0332889	0.435741	0.360772	3.8	2	2	1.05135	0.0217457	9.7874	4	3.8	2	2	0.530414	-0.275385	9.1846	3	3.8	2	2	2.25687	0.353506	15.954	2
	993	Tb927.11.9930	NADH-ubiquinone oxidoreductase complex I subunit, putative		30.327	6.2	0.00057637	2.4401	1	1		1.07311	0.0306453	0.446098	0.35057	6.2	1	1	1.03374	0.0144122		1	6.2	1	1	2.42439	0.384602		1	6.2	1	1	0.493084	-0.307079		1
	936	Tb927.11.7600	hypothetical protein, conserved		29.317	7.7	0.0011249	2.1953	1			1.04039	0.0171965	0.450704	0.346108	3.8	1	1	1.78777	0.252312		1	3.8	1	1	0.689535	-0.161444		1	3.8	1	1	0.913526	-0.0392789		1
	1003	Tb927.2.2210	hypothetical protein, conserved		113.45	12.7	0	105.31	1	1		1.03876	0.0165134	0.451708	0.345142	10.1	7	7	1.13327	0.0543324	24.124	15	8.2	6	6	0.619117	-0.208228	18.084	9	10.1	7	7	1.59748	0.203435	21.438	11
	1710	Tb927.8.3410	hypothetical protein, conserved		170.41	18.4	0	103.19	1			1.0269	0.0115263	0.452445	0.344435	7.1	8	8	0.718365	-0.143655	26.587	16	6.4	7	7	1.06591	0.0277203	27.955	12	8.1	9	9	1.41421	0.150513	8.6526	17
	1331	Tb927.5.3550	hypothetical protein, conserved		47.983	9	0.00058928	2.7181	1	1		1.06258	0.0263612	0.454048	0.342898	9	4	4	0.699887	-0.154972	32.995	4	0	0	0				0	1.9	1	1	1.61322	0.207694	0.042448	2
	514	Tb927.10.5840	translation elongation factor 1-beta, putative		21.959	51.2	0	48.337	1			1.0531	0.0224679	0.454827	0.342154	37.8	5	4	2.11014	0.32431	24.618	4	13.4	3	2	0.521995	-0.282333	17.424	2	28.9	5	3	1.06029	0.0254267	13.017	3
	1587	Tb927.7.490	hypothetical protein, conserved		60.593	4.6	0	18.731	1			1.08416	0.0350936	0.455547	0.341466	1.8	1	1	1.76866	0.247645		1	1.8	1	1	0.304691	-0.51614		1	1.8	1	1	2.3647	0.373776		1
	682	Tb927.11.13230	hypothetical protein, conserved		23.909	14.4	0	9.7601	1			1.01103	0.00476357	0.456805	0.340269	9.7	1	1	0.932987	-0.0301242		1	0	0	0				0	9.7	1	1	1.0956	0.0396514		1
	147	Tb11.0890;Tb927.11.670	epsin, putative,chrXI additional, unordered contigs;epsinR		53.965	5.1	0	4.7904	2			1.05109	0.0216403	0.461235	0.336077	5.1	2	2	0.456557	-0.340505	10.393	3	5.1	2	2	1.17298	0.0692898	2.8595	3	5.1	3	3	2.16838	0.336136	29.152	2
	1707	Tb927.8.3270	hypothetical protein		21.687	20.9	0	9.3899	1			1.05264	0.0222811	0.462096	0.335268	10.4	2	2	0.4108	-0.38637	15.973	3	10.4	2	2	1.46796	0.166715	9.8591	2	10.4	2	2	1.93418	0.286498	10.387	2
	1173	Tb927.4.1360	hypothetical protein, conserved		32.547	23.2	0	33.559	1			1.01244	0.00536906	0.463297	0.33414	17.4	4	4	1.0376	0.0160305	36.946	4	19.5	4	4	0.815038	-0.0888224	33.114	5	13	4	4	1.22715	0.088899	13.255	4
	377	Tb927.10.14510	hypothetical protein, conserved		95.105	8.4	0	6.444	1			1.02364	0.0101456	0.470076	0.327831	2.6	1	1	0.847423	-0.0719	6.2342	2	2.6	1	1	1.76141	0.245861		1	2.6	1	1	0.718582	-0.143524		1
	868	Tb927.11.5090	aspartate aminotransferase, mitochondrial		45.993	16.3	0	10.25	1	1		1.01364	0.0058837	0.470348	0.327581	10.8	3	3	0.823758	-0.0842003	32.978	3	7.4	2	2	0.907921	-0.0419517	1.8644	2	7.4	2	2	1.39253	0.143803	18.39	2
	1874	Tb927.9.13630	hypothetical protein, conserved		40.44	9.7	0	14.699	1	1		1.035	0.0149398	0.474799	0.323491	7.8	2	2	1.71372	0.233939	5.7701	3	7.8	2	2	0.394856	-0.403561	20.869	2	7.8	2	2	1.63848	0.214441	15.472	3
	601	Tb927.10.9920	hypothetical protein, conserved		44.149	4.6	0	4.6593	1			1.0323	0.0138078	0.475793	0.322582	4.6	1	1	1.13679	0.0556813		1	4.6	1	1	0.442453	-0.354132		1	4.6	1	1	2.18713	0.339875	23.831	2
	1189	Tb927.4.2080	C2 domain containing protein (CC2D)	CC2D	104.88	24.2	0	113.87	1			1.0225	0.00966345	0.477064	0.321423	22.7	18	18	1.38829	0.142481	20.587	18	20.4	16	16	0.515946	-0.287395	87.415	15	19.1	15	15	1.49247	0.173905	21.263	16
	831	Tb927.11.330	Nucleoporin,Myosin-like protein (TbMlp-1)	TbMlp-1	109.76	9	0	20.674	1			1.0234	0.0100456	0.477524	0.321005	2.8	2	2	1.5973	0.203386	6.4277	5	2.8	2	2	0.497992	-0.302778	16.677	4	3.8	3	3	1.3475	0.129529	9.4047	6
	1404	Tb927.6.2640	importin alpha subunit, putative (TbKap60)	TbKap60	58.065	10.9	0	25.58	1			1.01321	0.00569956	0.477561	0.320971	6.8	2	2	1.06184	0.0260582	12.244	2	6.8	2	2	0.693643	-0.158864	2.1491	2	6.8	2	2	1.41223	0.149905	9.7801	2
	725	Tb927.11.14960	pumilio/PUF RNA binding protein 7, putative (PUF7)	PUF7	78.663	6.8	0	3.3536	1			1.01053	0.00455021	0.482481	0.31652	5	3	3	1.29822	0.113348	22.568	4	1.7	1	1	0.663949	-0.177865	11.985	2	5	3	3	1.1972	0.0781676	20.403	4
	1314	Tb927.5.2950	hypothetical protein, conserved		88.256	9.6	0	31.076	1			1.011	0.00475223	0.482521	0.316484	4	3	3	0.729493	-0.136979	33.516	3	4	3	3	0.918929	-0.0367182	9.0214	4	5.1	4	4	1.54154	0.187954	55.898	6
	1938	Tb927.9.4230	fatty acyl CoA synthetase 4 (ACS4)	ACS4	77.871	40	0	54.356	1			1.01758	0.00756746	0.48353	0.315577	31.1	20	1	1.42458	0.153687		1	23.1	15	0				0	28.8	20	1	0.726855	-0.138552		1
	1961	Tb927.9.5960	succinate dehydrogenase, putative		21.281	33	0	29.075	1	1		1.0075	0.00324436	0.483818	0.315318	17	4	4	0.820925	-0.0856966	5.8909	8	16.5	3	3	0.895745	-0.0478155	5.1459	5	16.5	3	3	1.39074	0.143245	5.3714	6
	319	Tb927.10.12220	hypothetical protein, conserved		41.133	20.1	0	48.797	1	1		1.00659	0.00285429	0.485383	0.313916	15.4	4	4	0.908524	-0.0416635	17.921	4	20.1	5	5	0.816536	-0.0880247	11.756	5	20.1	5	5	1.37484	0.138251	9.3064	5
	567	Tb927.10.8220	hypothetical protein, conserved		18.995	13.3	0	11.124	1	1		1.00877	0.00379033	0.490759	0.309131	0	0	0				0	7.5	1	1	0.746899	-0.126738	9.1255	2	7.5	1	1	1.36244	0.134319		1
	1762	Tb927.8.6160;Tb927.8.6150	40S ribosomal protein S8, putative;40S ribosomal protein S8, putative		24.937	27.3	0	13.52	2			1.01127	0.00486897	0.49114	0.308795	17.3	3	3	0.544809	-0.263756	33.449	5	27.3	5	5	0.787215	-0.103906	18.717	5	22.7	4	4	2.4114	0.382269	38.446	5
	737	Tb927.11.15310	hypothetical protein, conserved		80.619	8.9	0.00060277	3.0301	1			1.00409	0.0017723	0.494729	0.305632	2.6	2	2	1.6992	0.230245	12.012	3	1.2	1	1	0.880002	-0.0555163		1	8.9	4	4	0.676999	-0.169412	42.4	6
	1159	Tb927.3.910	gamma-tubulin,tubulin gamma chain		50.119	8.9	0.0022051	1.9904	1			1.00319	0.00138258	0.498358	0.302458	4	1	1	2.08203	0.318488		1	4	1	1	0.254832	-0.593746		1	4	1	1	1.90286	0.279406		1
	1733	Tb927.8.4960;REV__Tb927.7.6730	hypothetical protein, conserved		160.29	9.2	0	7.0395	2			0.999231	-0.000334168	0.500812	0.300325	0.9	1	1	1.94543	0.289016		1	2.2	3	3	0.762452	-0.117787	53.866	3	2.3	3	3	0.672618	-0.172231	48.561	3
	1994	Tb927.9.8290	hypothetical protein, conserved		25.114	21.6	0	4.6054	1	1		0.995631	-0.00190173	0.506357	0.295543	6	1	1	1.11268	0.0463697		1	6	1	1	0.624622	-0.204383	30.6	2	6	1	1	1.42006	0.152308		1
	1646	Tb927.7.880	RNA-binding protein, putative (RPB25)	RPB25	29.808	13.7	0	5.8928	1			0.996478	-0.00153218	0.506745	0.295211	9	2	2	1.29659	0.112802	16.197	2	9	2	2	1.09395	0.038998	16.985	2	9	2	2	0.697595	-0.156397	15.021	2
	1998	Tb927.9.8780	tRNA nucleotidyltransferase, putative		58.645	51.9	0	206.29	1	1		0.998022	-0.00086008	0.507395	0.294654	28.1	12	12	0.857136	-0.0669503	17.09	23	33.1	15	15	0.976804	-0.0101925	9.6888	20	32.9	15	15	1.18731	0.0745626	11.741	22
	371	Tb927.10.14030	hypothetical protein, conserved		50.474	5.8	0.00057571	2.4339	1			0.991623	-0.00365363	0.50875	0.293496	3.3	1	1	0.57559	-0.239887		1	5.8	2	2	0.914396	-0.0388656	37.678	2	5.8	2	2	1.85264	0.267792	28.401	2
	973	Tb927.11.9510	nucleic acid binding protein, putative		56.606	8.9	0	8.3398	1			0.975193	-0.0109092	0.510109	0.292337	5	2	2	0.65815	-0.181675	5.1534	2	2.7	1	1	5.22924	0.718438		1	5	2	2	0.269469	-0.569491	55.239	2
	1362	Tb927.5.950	monothiol glutaredoxin, putative		24.515	14	0	3.791	1			0.98653	-0.00588957	0.512261	0.290509	5	1	1	0.731038	-0.13606	10.387	2	5	1	1	0.613196	-0.2124		1	5	1	1	2.14186	0.330792	3.317	2
	1725	Tb927.8.4650	hypothetical protein, conserved		18.878	21.4	0	25.813	1			0.986453	-0.00592381	0.513598	0.289377	16.1	2	2	0.926942	-0.0329472		1	13.7	2	2	0.551998	-0.258063	30.674	2	21.4	3	3	1.87602	0.273239	1.0318	2
	259	Tb927.1.3800	hypothetical protein, conserved		19.907	27.6	0	22.165	1	1		0.995762	-0.00184425	0.518189	0.285511	27.6	4	4	0.856592	-0.0672258	41.969	6	21	3	3	1.01268	0.0054719	4.5946	4	9.9	1	1	1.13821	0.0562211		1
	1804	Tb927.8.8050	Nucleoporin (TbNup75)	TbNup75	74.823	5.1	0	12.122	1			0.976381	-0.0103807	0.519285	0.284594	2.3	2	1	0.530439	-0.275365	2.714	2	3.7	3	2	0.768819	-0.114176	5.5593	3	3.7	3	2	2.28244	0.358398	106.06	4
	1495	Tb927.7.1640	ras-like small GTPase, putative (TbEAR)	TbEAR	65.504	7.5	0	25.01	1	1		0.9959	-0.00178424	0.51985	0.284122	4.7	3	3	0.919458	-0.0364681	1.3972	9	7.5	4	4	0.932146	-0.0305161	2.9984	9	7.5	4	4	1.15247	0.0616314	19.081	8
	1880	Tb927.9.14050	hypothetical protein, conserved		58.727	15.3	0	43.057	1	1		0.979534	-0.00898047	0.521602	0.28266	7.1	3	3	0.613925	-0.211884	16.43	5	8.4	4	4	0.81021	-0.0914022	19.471	9	11.3	5	5	1.88949	0.276345	20.64	8
	855	Tb927.11.4570	Ras-related protein Rab5B (RAB5B)	RAB5B	21.844	14.3	0	8.9089	1			0.993691	-0.00274886	0.523723	0.280898	5.9	1	1	0.886591	-0.0522768	17.829	2	5.9	1	1	0.923822	-0.0344115		1	5.9	1	1	1.19796	0.0784417		1
	2013	Tb927.9.9700	hypothetical protein, conserved		51.819	14.6	0	5.67	1			0.93277	-0.0302256	0.52694	0.278239	9.3	2	2	1.18652	0.074274	26.961	2	6.1	2	2	0.172769	-0.762534	52.083	2	12.6	3	3	3.95898	0.597583	5.9647	3
	1251	Tb927.4.5110	kinetoplastid kinetochore protein 8, putative (kkt8)	kkt8	44.568	5.3	0	11.027	1			0.98098	-0.00833966	0.531803	0.274249	3	1	1	0.809971	-0.0915306		1	3	1	1				0	3	1	1	1.1881	0.0748513		1
	1045	Tb927.2.5210	3-oxoacyl-ACP reductase, putative		25.671	27.8	0	62.259	1	1		0.971635	-0.0124969	0.532728	0.273494	22	4	4	1.14199	0.0576619	23.023	4	27.8	5	5	0.533513	-0.272855	8.1044	5	19.1	3	3	1.50557	0.177702	17.027	3
	626	Tb927.11.10670	glycosyl hydrolase, putative		133.9	4.2	0	9.2617	1			0.920138	-0.0361469	0.537611	0.269531	2	2	2	0.206667	-0.684729	61.614	2	2	2	2	2.87192	0.458172	38.325	2	2	2	2	1.31255	0.118116	27.808	2
	1284	Tb927.5.1710	ribonucleoprotein p18, mitochondrial precursor, putative		21.226	54.3	0	242.5	1	1		0.989677	-0.00450661	0.538043	0.269183	41	8	8	0.988461	-0.00504058	8.608	10	47.9	9	9	0.83836	-0.0765693	10.644	14	47.9	10	10	1.16974	0.0680901	10.016	15
	1228	Tb927.4.3950;Tb927.8.8330	cytoskeleton-associated protein CAP5.5, putative,cysteine peptidase, Clan CA, family C2, putative (CAP5.5);calpain, putative,cysteine peptidase, putative	CAP5.5	94.653	5.2	0	5.9343	2			0.973364	-0.0117248	0.540195	0.267449	5.2	3	3	1.3108	0.117537	18.177	3	5.2	3	3	0.609805	-0.214809	5.5822	3	5.2	3	3	1.15371	0.0620982	15.438	3
	1109	Tb927.3.3610	peroxisomal targeting signal type 2 receptor, putative,peroxin 7,peroxin 7 (PEX7)	PEX7	39.734	12.5	0	9.558	1			0.972082	-0.012297	0.541723	0.266223	7.2	2	2	1.26492	0.102063	2.9047	2	4.4	1	1	0.603107	-0.219606		1	7.2	2	2	1.20407	0.0806523	2.4567	2
	1127	Tb927.3.4530	hypothetical protein, conserved		26.774	24.7	0	31.554	1			0.97902	-0.00920845	0.548202	0.261059	21.2	4	4	1.03617	0.0154326	10.003	4	20.8	3	3	0.731142	-0.135998	10.509	3	21.2	4	4	1.23863	0.0929402	15.068	4
	419	Tb927.10.1870	hypothetical protein, conserved		21.648	13.8	0	20.476	1	1		0.911443	-0.0402703	0.549818	0.259781	4.4	1	1	1.82142	0.260411		1	4.4	1	1	0.24621	-0.608694		1	4.4	1	1	1.68839	0.227472		1
	426	Tb927.10.200	vacuolar ATP synthase, putative		19.38	7.9	0	3.6102	1			0.794839	-0.099721	0.553726	0.256705	0	0	0				0	7.9	1	1	0.206576	-0.684921		1	7.9	1	1	3.05829	0.485479		1
	1608	Tb927.7.5830	hypothetical protein, conserved		11.775	18.9	0	3.7716	1			0.928646	-0.03215	0.554845	0.255828	9.4	1	1	1.65188	0.217977		1	18.9	2	2	1.33756	0.126312	12.785	2	9.4	1	1	0.36246	-0.44074	55.658	2
	883	Tb927.11.5600	hypothetical protein, conserved		13.577	19.3	0	14.084	1	1		0.879689	-0.055671	0.560471	0.251447	10.1	1	1	1.71332	0.233837		1	10.1	1	1	0.451669	-0.34518		1	0	0	0				0
	1906	Tb927.9.1710	hypothetical protein, conserved		52.951	8.8	0	7.0979	1			0.949871	-0.0223355	0.564879	0.248045	4.9	1	1	0.639792	-0.193961		1	7.3	2	2	0.825072	-0.0835081	1.7305	2	7.3	2	2	1.62354	0.210463	84.587	3
	1473	Tb927.6.920	helicase, putative		107.47	7.4	0	20.492	1	1		0.961941	-0.0168517	0.568501	0.245269	5.5	4	4	0.658536	-0.181421	28.815	4	4	3	3	1.05001	0.0211954	19.908	4	4.1	3	3	1.28727	0.10967	18.28	4
	557	Tb927.10.7910	hypothetical protein, conserved		21.451	25.9	0	16.268	1	1		0.953415	-0.020718	0.571588	0.242917	17.5	4	4	0.628407	-0.201759	24.222	5	25.9	6	6	0.979879	-0.00882739	13.51	7	20.1	5	5	1.40745	0.148433	25.033	6
	1798	Tb927.8.7670;Tb927.8.7650;Tb927.8.7640;Tb927.8.7630;Tb927.8.7620;Tb927.8.7610;Tb927.8.7600;Tb927.4.4020;Tb927.4.4010;Tb927.4.4000;Tb927.4.3990;Tb927.8.7700;Tb927.8.7680	amino acid transporter, putative;amino acid transporter, putative;amino acid transporter, putative;amino acid transporter, putative;amino acid transporter, putative;amino acid transporter 1, putative (AATP1);amino acid transporter 1, putative (AATP1);amino acid transporter 1, putative (AATP1);amino acid transporter 1, putative (AATP1);amino acid transporter, putative;amino acid transporter, putat…	AATP1;AATP1;AATP1;AATP1	49.634	6.2	0	20.459	13			0.773061	-0.111786	0.572996	0.241848	4.3	1	1	1.35957	0.133401		1	4.3	1	1	0.0728636	-1.13749		1	4.3	1	1	4.6637	0.66873		1
	568	Tb927.10.8240	hypothetical protein, conserved		42.845	16.3	0	10.685	1			0.890342	-0.0504433	0.573279	0.241634	0	0	0				0	3.2	1	1	0.542408	-0.265674		1	3.2	1	1	1.46146	0.164787		1
	1187	Tb927.4.2060	hypothetical protein, conserved		66.835	9.7	0	20.024	1			0.966041	-0.0150045	0.573319	0.241604	5.6	3	3	0.761681	-0.118227	27.74	3	6.8	4	4	0.892734	-0.0492778	6.5247	4	6.8	4	4	1.32584	0.122491	28.031	4
	989	Tb927.11.9830	hypothetical protein, conserved		22.572	9.1	0.0063898	1.746	1	1		0.885736	-0.0526956	0.575309	0.240099	4.1	1	1	0.29453	-0.53087		1	4.1	1	1	1.25085	0.0972062		1	4.1	1	1	1.88615	0.275577		1
	202	Tb927.7.5620;Tb11.v5.0590	hypothetical protein, conserved;hypothetical protein, conserved		48.224	8.2	0	4.6265	2	1		0.974429	-0.0112497	0.581873	0.235172	0	0	0				0	2.8	1	1	0.883044	-0.0540178		1	2.3	1	1	1.07527	0.0315185		1
	1555	Tb927.7.3500	glutathione-S-transferase/glutaredoxin, putative		35.436	6.1	0	12.666	1	1		0.911716	-0.0401404	0.582586	0.23464	6.1	1	1	1.42164	0.152789		1	6.1	1	1	0.418823	-0.377969		1	6.1	1	1	1.2728	0.104759		1
	1596	Tb927.7.5280	hypothetical protein, conserved		220.21	9.3	0	27.171	1	1		0.988803	-0.00489042	0.58788	0.230711	6.2	10	10	0.976128	-0.0104934	19.067	12	5.5	9	9	0.921969	-0.0352835	16.907	9	5.7	9	9	1.07425	0.0311057	30.914	10
	159	Tb927.7.5020;Tb927.7.5000;Tb11.v5.0182;Tb11.v5.0181	60S ribosomal protein L19, putative;60S ribosomal protein L19, putative;60S ribosomal protein L19, putative;60S ribosomal protein L19, putative		29.408	19.6	0	8.1685	4			0.837438	-0.0770473	0.590723	0.228616	15.4	4	4	1.51512	0.180446	9.0407	11	15.4	4	4	0.21575	-0.66605	64.144	5	12.3	3	3	1.79664	0.254461	7.0845	6
	1210	Tb927.4.3160	dihydroxyacetone phosphate acyltransferase, putative (DAT)	DAT	137.14	5.2	0	6.0779	1			0.933083	-0.0300797	0.591579	0.227987	2	2	2	1.2517	0.0975019	1.3527	2	1.2	1	1	1.17521	0.0701146	17.228	2	1.2	1	1	0.552261	-0.257855		1
	1556	Tb927.7.3550	hypothetical protein, conserved		138.16	8.1	0	15.633	1			0.955112	-0.0199459	0.591919	0.227738	5.7	5	5	1.3334	0.124959	65.513	6	8	7	7	0.743653	-0.128629	31.123	8	6	5	5	0.878684	-0.0561673	28.182	6
	935	Tb927.11.760	protein phosphatase 2C, putative		45.599	23	0	19.018	1			0.932083	-0.0305452	0.593057	0.226904	6.4	3	3	1.16394	0.0659288	4.9836	3	5.9	3	3	1.25942	0.10017	10.196	3	1.7	1	1	0.552415	-0.257735		1
	1406	Tb927.6.2700	small nuclear ribonucleoprotein Sm-E (Sm-E)	Sm-E	9.6554	24.4	0	5.9706	1			0.575037	-0.240304	0.593679	0.226448	10.5	1	1	0.513196	-0.289716		1	24.4	2	2	0.0174567	-1.75804		1	24.4	2	2	21.2247	1.32684		1
	553	Tb927.10.7680	GTPase activating protein, putative		60.165	6.4	0	5.1213	1			0.899311	-0.0460901	0.59522	0.225322	3.8	2	2	0.418194	-0.378623	28.803	2	3.8	2	2	1.19805	0.0784732	9.5692	5	3.8	2	2	1.45171	0.161879	3.3566	2
	1303	Tb927.5.2380	hydrolase, alpha/beta fold family, putative		34.433	12.5	0	9.8757	1			0.935527	-0.0289436	0.597585	0.2236	12.5	3	3	1.3394	0.126911		1	8.3	2	2	0.598245	-0.223121	38.21	2	3.5	1	1	1.02183	0.00937913		1
	1848	Tb927.9.12100	hypothetical protein, conserved		46.886	6.5	0.00059453	2.8384	1	1		0.933385	-0.029939	0.599186	0.222438	6.5	2	2	0.686891	-0.163112	10.554	2	3.3	1	1	0.788734	-0.103069		1	6.5	2	2	1.50095	0.176365	19.819	2
	338	Tb927.10.12910;Tb11.v5.0593	hypothetical protein, conserved;hypothetical protein, conserved		103.97	8.4	0	33.91	2	1		0.94009	-0.0268307	0.602572	0.219991	2.5	2	2	0.742648	-0.129217	16.237	3	3.3	3	3	0.785362	-0.10493	48.605	4	4.5	4	4	1.42448	0.153655	6.3607	6
	1324	Tb927.5.3360	50S ribosomal protein L2, putative		46.727	13.6	0	8.4962	1	1		0.878062	-0.0564747	0.605571	0.217835	10.9	3	3	1.84025	0.264876	30.488	3	8.5	2	2	0.873397	-0.0587885	31.733	2	7.5	2	2	0.4212	-0.375512	59.909	2
	285	Tb927.10.10420	monothiol glutaredoxin, putative		14.888	41.2	0	46.667	1	1		0.896469	-0.0474649	0.609588	0.214964	41.2	4	4	0.870314	-0.0603242	12.155	5	28.2	3	3	0.501674	-0.299578	39.297	3	28.2	3	3	1.65009	0.217508	6.7541	4
	889	Tb927.11.5920	hypothetical protein, conserved		80.414	7.9	0	11.773	1	1		0.926084	-0.0333494	0.612468	0.212917	4.5	2	2	0.75266	-0.123401	15.652	3	1.5	1	1	0.712626	-0.147138		1	6.1	3	3	1.48078	0.170491	18.228	3
	1745	Tb927.8.550	peptide methionine sulfoxide reductase, putative,peptide Met(O) reductase, putative,methionine-S-sulfoxide reductase, putative		20.366	26.6	0	9.8911	1			0.867469	-0.061746	0.612802	0.21268	20.3	4	4	1.24417	0.0948802	39.418	5	20.3	4	4	0.365498	-0.437115	26.928	5	20.3	4	4	1.43548	0.156997	5.2557	5
	774	Tb927.11.16760	T-complex protein 1, alpha subunit, putative (TCP-1-alpha)	TCP-1-alpha	54.623	12.7	0	5.6251	1			0.740829	-0.130282	0.612913	0.212601	1.8	1	1	0.549356	-0.260146		1	1.8	1	1	4.10885	0.61372		1	1.8	1	1	0.180128	-0.744419		1
	1332	Tb927.5.3630	hypothetical protein, conserved		44.693	16.5	0	50.962	1			0.866607	-0.0621777	0.613126	0.21245	8.8	3	3	0.362727	-0.440421	12.601	5	10.9	4	4	1.29808	0.1133	13.867	7	11.9	4	4	1.38225	0.140587	23.952	6
	1746	Tb927.8.5540	Iron-sulfur assembly protein 1 (Isa1)	Isa1	29.536	4	0.0078699	1.6393	1	1		0.952476	-0.021146	0.613228	0.212378	4	1	1	1.08585	0.0357714		1	4	1	1				0	4	1	1	0.835481	-0.0780633	26.48	2
	733	Tb927.11.15230	cytosolic coat protein, putative		25.564	21.5	0	23.271	1			0.844452	-0.073425	0.615134	0.21103	10.1	2	2	0.4531	-0.343806	11.919	2	10.1	2	2	2.29665	0.361095	3.1755	2	10.1	2	2	0.578677	-0.237564	18.688	2
	763	Tb927.11.16390	cyclin dependent kinases regulatory subunit, putative (CKS1)	CKS1	11.919	11.2	0	3.6394	1			0.838803	-0.0763401	0.616976	0.209732	11.2	1	1	0.306913	-0.512985		1	11.2	1	1	1.70337	0.23131		1	11.2	1	1	1.1289	0.0526554		1
	1017	Tb927.2.3480	transcription elongation factor s-II, putative (TFIIS2-2)	TFIIS2-2	42.597	6.3	0.0011179	2.1695	1			0.930591	-0.031241	0.617045	0.209683	4.2	1	1	0.898626	-0.0464211		1	4.2	1	1	0.657633	-0.182017		1	4.2	1	1	1.36369	0.134715		1
	1176	Tb927.4.1440	hypothetical protein, conserved		23.261	13.2	0	7.8118	1	1		0.836717	-0.0774215	0.618453	0.208693	8.3	1	1	0.940003	-0.0268709		1	8.3	1	1	0.324281	-0.489079		1	8.3	1	1	1.9217	0.283685		1
	947	Tb927.11.8200	ribosomal protein S26, putative		12.806	22.5	0	5.4964	1			0.837292	-0.0771233	0.619017	0.208297	22.5	2	2	0.301056	-0.521352	31.144	4	22.5	2	2	1.32377	0.121811	10.617	4	22.5	2	2	1.47289	0.168171	39.142	2
	148	Tb11.1420;Tb11.1370;Tb927.11.1850	hypothetical protein, conserved;hypothetical protein,chrXI additional, unordered contigs;hypothetical protein, conserved		50.917	5.5	0	17.187	3	1		0.686364	-0.163445	0.620206	0.207464	5.5	2	2	1.91163	0.281404	16.293	5	3.2	1	1	0.0800985	-1.09638	44.773	2	3.2	1	1	2.11172	0.324636	71.156	3
	278	Tb927.10.10120	hypothetical protein, conserved		63.236	8.2	0	18.124	1	1		0.901555	-0.0450076	0.622082	0.206152	5.1	2	2	0.539417	-0.268075	28.635	4	3.1	1	1	0.91943	-0.0364815	16.635	2	8.2	3	3	1.47752	0.169534	5.8272	5
	398	Tb927.10.15350	histone H3 variant,H3V (h3vaR)	h3vaR	16.022	12.9	0	7.2691	1			0.906224	-0.0427645	0.625074	0.204069	12.9	2	2	0.528695	-0.276794	18.409	3	12.9	2	2	1.19842	0.0786098	55.419	3	12.9	2	2	1.1746	0.0698911	7.328	2
	363	Tb927.10.13810	hypothetical protein, conserved		12.955	28.3	0	23.424	1	1		0.932675	-0.0302699	0.625887	0.203504	11.5	1	1	0.920352	-0.0360461		1	11.5	1	1	1.30327	0.115033	2.5303	2	21.2	2	2	0.6764	-0.169797		1
	368	Tb927.10.13990	hypothetical protein, conserved		39.633	6.9	0	3.889	1	1		0.896217	-0.0475869	0.62628	0.203232	6.9	2	2	0.689957	-0.161178		1	0	0	0				0	3.3	1	1	1.16414	0.0660044		1
	1684	Tb927.8.2310	(H+)-ATPase G subunit, putative		12.749	24.8	0	5.1137	1			0.911702	-0.0401471	0.629967	0.200682	15.6	1	1	0.612343	-0.213005		1	15.6	1	1	1.41563	0.150949		1	15.6	1	1	0.874207	-0.0583858		1
	1703	Tb927.8.3150	T-complex protein 1, gamma subunit, putative (TCP-1-gamma)	TCP-1-gamma	60.817	13.1	0	43.889	1			0.911881	-0.0400618	0.630983	0.199982	4.9	2	2	0.793525	-0.10044	18.587	2	8.1	2	2	0.656295	-0.182901	20.381	2	10.3	3	3	1.45598	0.163155	4.0859	2
	457	Tb927.10.2970	hypothetical protein, conserved		13.79	46.1	0	122.86	1	1		0.941501	-0.0261794	0.634581	0.197513	46.1	13	13	1.01131	0.00488463	24.205	22	46.1	11	11	0.702687	-0.153238	25.568	15	30.4	5	5	1.1744	0.0698152	3.112	9
	1722	Tb927.8.4330	small GTP-binding protein Rab11,Rab11A GTPase (RAB11)	RAB11	23.527	33.3	0	18.561	1			0.947145	-0.0235834	0.636631	0.196112	24.5	4	4	1.06887	0.0289255	16.459	4	11.6	2	2	1.09927	0.0411028	25.246	5	5.1	1	1	0.723138	-0.140779		1
	1319	Tb927.5.3140	hypothetical protein, conserved		25.738	19	0	7.4357	1			0.695212	-0.157883	0.64006	0.193779	3.7	1	1	0.32119	-0.493237	50.937	2	9.7	2	2	1.50477	0.177471	31.458	2	0	0	0				0
	1511	Tb927.7.2250	carnitine O-palmitoyltransferase II, putative		75.17	11.4	0	18.461	1	1		0.809047	-0.0920265	0.642491	0.192133	1.8	1	1				0	1.8	1	1	1.25786	0.0996318		1	1.8	1	1	0.520374	-0.283685		1
	1927	Tb927.9.3340	hypothetical protein, conserved		20.051	8.9	0.0083595	1.5897	1	1		0.77444	-0.111012	0.645368	0.190192	4.8	1	1	1.26253	0.101242		1	8.9	2	2	1.55169	0.190804	14.232	2	4.2	1	1	0.237092	-0.625083	45.354	3
	661	Tb927.11.11860	leucine-rich repeat protein (LRRP), putative		77.501	5.9	0	5.4265	1			0.859414	-0.0657978	0.648661	0.187982	2.2	1	1	0.559846	-0.251931	25.458	3	2.2	1	1	1.69711	0.229711		1	2.2	1	1	0.668077	-0.175173	11.085	3
	2016	Tb927.9.9810	hypothetical protein, conserved		16.882	19.7	0	21.947	1			0.83779	-0.0768648	0.653815	0.184545	7.2	1	1	0.478414	-0.320196		1	7.2	1	1	1.76092	0.245739		1	7.2	1	1	0.698011	-0.156138		1
	1193	Tb927.4.2260	centrin, putative (centrin1)	centrin1	21.119	14.8	0	35.187	1			0.786418	-0.104346	0.654752	0.183923	6.6	1	1	0.333463	-0.476952		1	6.6	1	1	0.721552	-0.141732		1	6.6	1	1	2.02137	0.305646		1
	1382	Tb927.6.2080	hypothetical protein, conserved		45.886	18.9	0	26.273	1	1		0.856739	-0.0671513	0.655343	0.183531	12.4	3	3	0.447104	-0.349592	21.833	3	12.4	3	3	1.03531	0.0150693	8.9847	3	14.6	4	4	1.35853	0.133068	22.112	3
	1552	Tb927.7.3440;Tb927.7.3450	I/6 autoantigen;I/6 autoantigen		27.05	31.7	0	30.286	2			0.833031	-0.0793391	0.657676	0.181988	26.8	4	4	1.14325	0.0581426	22.54	5	30.9	5	5	0.384456	-0.415153	126.57	6	30.9	5	5	1.3152	0.118993	9.1699	6
	273	Tb927.1.750	Metal-binding domain-containing protein		132.69	21.1	0.0005767	2.4524	1			0.829426	-0.0812222	0.663645	0.178064	1.2	1	1	1.0538	0.0227567		1	1.2	1	1	0.392709	-0.405929		1	1.2	1	1	1.37881	0.139506		1
	1019	Tb927.2.3780	translation initiation factor IF-2, putative		94.472	5	0	4.7817	1			0.883403	-0.0538411	0.666315	0.176321	2.3	1	1	0.699261	-0.155361		1	2.3	1	1	0.679088	-0.168074		1	2.3	1	1	1.45182	0.161911		1
	876	Tb927.11.5440	malic enzyme		61.506	5.5	0	28.946	1			0.898856	-0.04631	0.672317	0.172426	5.5	2	2	1.14781	0.0598709	5.1315	3	5.5	2	2	1.05863	0.0247452	32.034	3	5.5	2	2	0.597659	-0.223546	15.23	2
	437	Tb927.10.2300	hypothetical protein, conserved		21.425	26	0	6.0901	1	1		0.874006	-0.0584855	0.689562	0.161427	8.9	2	2	0.748543	-0.125783	6.4435	3	8.9	2	2	1.38036	0.139993	7.8798	3	8.9	2	2	0.64615	-0.189666	21.244	2
	236	Tb927.1.1390	hypothetical protein, conserved		28.393	14.7	0.00056915	2.3425	1	1		0.573206	-0.241689	0.692027	0.159877	6.1	1	1	0.0864516	-1.06323		1	11	2	2	1.52878	0.184344	23.894	2	11	2	2	1.425	0.153816	27.678	2
	1822	Tb927.9.10580	3-demethylubiquinone-9 3-methyltransferase, putative		31.206	40.6	0	96.91	1	1		0.817025	-0.0877645	0.693093	0.159208	6.9	2	2	0.419264	-0.377513	32.822	2	3.8	1	1	1.2925	0.111432		1	3.8	1	1	1.00644	0.00278704	54.425	3
	1803	Tb927.8.7990	hypothetical protein, conserved		550.54	7.1	0	61.285	1			0.788643	-0.103119	0.699466	0.155233	1.5	6	6	1.23924	0.0931556	27.036	5	1.4	6	6	1.08162	0.0340749	27.689	5	0.3	1	1	0.365942	-0.436588		1
	668	Tb927.11.12500	hypothetical protein, conserved		38.051	15.1	0	24.089	1			0.534395	-0.272138	0.703209	0.152915	3.7	1	1	0.265348	-0.576184		1	3.7	1	1	3.81416	0.581399		1	3.7	1	1	0.15079	-0.821629		1
	358	Tb927.10.13720	RNA-binding protein 29, putative (RBP29)	RBP29	40.678	16.2	0	12.628	1			0.857942	-0.0665422	0.711831	0.147623	14.1	6	6	1.16811	0.0674852	8.022	8	10.6	4	4	0.991752	-0.00359677	4.735	3	8.5	3	3	0.545111	-0.263515	34.682	4
	957	Tb927.11.8770	ATP-dependent RNA helicase FAL1, putative		45.516	8	0.00058514	2.6258	1			0.732115	-0.13542	0.712425	0.147261	2.7	1	1	0.980972	-0.00834348		1	2.7	1	1	0.291885	-0.534788		1	2.7	1	1	1.37047	0.13687		1
	1786	Tb927.8.6900	hypothetical protein, conserved		23.536	29.4	0	21.288	1			0.846	-0.0726295	0.713406	0.146663	25.1	5	5	0.745814	-0.127369	27.878	5	25.1	5	5	0.592004	-0.227675	21.541	8	25.1	5	5	1.37137	0.137156	24.383	6
	1679	Tb927.8.2090	cyclophilin type peptidyl-prolyl cis-trans isomerase, putative (PPIase)	PPIase	21.668	30.4	0	18.642	1			0.487289	-0.312214	0.713584	0.146555	7.2	1	1	0.197019	-0.705491		1	0	0	0				0	13.9	2	2	1.20521	0.0810642		1
	1424	Tb927.6.3760	kinetoplastid kinetochore protein 15 (kkt15)	kkt15	36.051	19.5	0	19.733	1			0.72572	-0.139231	0.717009	0.144476	3.3	1	1	0.287793	-0.54092		1	3.3	1	1	1.33959	0.126973		1	3.3	1	1	0.991411	-0.00374608		1
	653	Tb927.11.11590	eukaryotic translation initiation factor, putative		46.677	5.8	0	22.647	1			0.931783	-0.0306852	0.71982	0.142776	2.7	1	1	0.760052	-0.119157	25.416	2	2.7	1	1	1.0435	0.0184917		1	5.8	2	2	1.02002	0.00860968	21.998	3
	1214	Tb927.4.3530	hypothetical protein, conserved		79.754	11.3	0	15.665	1			0.852642	-0.0692331	0.724178	0.140155	3.8	2	2	0.558599	-0.2529	27.105	2	3.8	2	2	1.20182	0.0798389	6.3937	2	3.8	2	2	0.92334	-0.0346383	13.448	2
	1464	Tb927.6.5140	ribosomal P protein AGP2beta-1, putative		24.983	14.1	0	35.994	1	1		0.552243	-0.25787	0.726929	0.138508	14.1	3	3	1.34203	0.127762	11.123	4	14.1	3	3	1.17968	0.0717627	5.2572	4	4.5	1	1	0.106382	-0.973134		1
	1291	Tb927.5.1880	ecotin family (I11), putative,inhibitor of serine peptidase (ISP), putative (ISP2)	ISP2	17.81	30.5	0	8.3495	1			0.897373	-0.0470271	0.728223	0.137735	7.1	1	1	1.08641	0.0359933	6.6477	2	26	3	3	0.668701	-0.174768	7.4795	4	26	3	3	0.994703	-0.0023065	6.8229	3
	529	Tb927.10.6690	protein tyrosine phosphatase, putative (TbPTP1)	TbPTP1	34.132	5.2	0	3.5817	1			0.767899	-0.114696	0.730671	0.136278	5.2	1	1	1.03478	0.0148493		1	5.2	1	1	0.569848	-0.244241		1	0	0	0				0
	1686	Tb927.8.2400	hypothetical protein, conserved		30.353	19.2	0	7.85	1	1		0.900093	-0.0457128	0.736204	0.133002	9.6	3	3	0.735475	-0.133432	110.39	4	9.6	3	3	1.17446	0.0698396	192.45	4	3.8	1	1	0.844217	-0.073546		1
	816	Tb927.11.2810	hypothetical protein, conserved		28.442	6	0	26.229	1			0.795025	-0.0996194	0.739967	0.130788	6	1	1	1.223	0.0874267		1	6	1	1	0.450355	-0.346445		1	6	1	1	0.912346	-0.0398403		1
	391	Tb927.10.14990	intraflagellar transport protein IFT80/CHE2, putative (IFT80)	IFT80	86.676	4.7	0.00058789	2.6708	1			0.000840905	-3.07525	0.743384	0.128787	0	0	0				0	3.6	2	2	5.23507e-07	-6.28108		1	1.2	1	1	1.35074	0.130571		1
	1218	Tb927.4.3640;Tb927.4.3630;Tb927.4.3620	serine threonine-protein phosphatase PP1, putative (PP1-6);serine threonine-protein phosphatase PP1, putative (PP1-5);serine threonine-protein phosphatase PP1, putative (PP1-4)	PP1-6;PP1-5;PP1-4	33.577	11.2	0	3.7636	3			0.697678	-0.156345	0.748567	0.12577	3.1	1	1	1.00326	0.00141455		1	3.1	1	1	0.485172	-0.314105		1	3.1	1	1				0
	2003	Tb927.9.9080	hypothetical protein, conserved		28.704	30.8	0	49.464	1	1		0.862367	-0.064308	0.756441	0.121225	18.2	4	4	1.16119	0.0649024	18.099	5	20.9	5	5	0.632981	-0.19861	10.637	6	11.5	2	2	0.872536	-0.0592169	4.2745	2
	277	Tb927.10.10030	hypothetical protein, conserved		11.38	14	0.00057803	2.4648	1			0.384361	-0.41526	0.761899	0.118102	0	0	0				0	14	1	1	0.93338	-0.0299415		1	14	1	1	0.158278	-0.800579		1
	1632	Tb927.7.7080	mitochondrial glycoprotein-like protein		41.205	14.5	0	5.1757	1	1		0.19428	-0.711572	0.771375	0.112735	5.4	1	1	0.746268	-0.127105	32.295	3	5.4	1	1	1.76289	0.246226	4.9217	2	5.4	1	1	0.00557394	-2.25384	254.47	2
	1493	Tb927.7.1600	C-1-tetrahydrofolate synthase, cytoplasmic, putative		31.931	9.1	0	6.7394	1	1		0.896825	-0.0472925	0.772969	0.111838	9.1	2	2	0.982269	-0.00776948	10.605	2	9.1	2	2	0.709433	-0.149089	23.141	3	9.1	2	2	1.0351	0.0149806	9.367	2
	801	Tb927.11.230	cleavage and polyadenylation specificity factor, putative		90.555	4.4	0	18.851	1			0.747594	-0.126334	0.777362	0.109377	2	1	1	1.01182	0.00510178		1	2	1	1	0.403369	-0.394297		1	2	1	1	1.02375	0.0101926		1
	1842	Tb927.9.11820	hypothetical protein, conserved		37.33	12.4	0	3.6608	1			0.663442	-0.178197	0.781539	0.107049	6.5	2	2	0.722267	-0.141302	14.7	2	11.5	2	2	0.305241	-0.515357	40.64	2	5.6	1	1	1.32455	0.122067		1
	1102	Tb927.3.3270	ATP-dependent phosphofructokinase (PFK)	PFK	53.517	5.7	0	3.3757	1			0.902468	-0.044568	0.785259	0.104987	2.3	1	1	0.787652	-0.103665		1	2.3	1	1	1.10816	0.0446039		1	2.3	1	1	0.842088	-0.0746424		1
	1430	Tb927.6.4030	superoxide dismutase, putative		29.652	28.9	0	17.827	1	1		0.84294	-0.0742035	0.796466	0.0988327	19	4	4	0.63132	-0.199751	12.12	6	22.8	5	5	1.11424	0.0469799	12.532	5	15.6	3	3	0.851452	-0.0698396	19.331	5
	1415	Tb927.6.3350	hypothetical protein, conserved (YCF45)	YCF45	59.527	7.7	0	3.3365	1	1		0.705938	-0.151233	0.79768	0.0981711	3.8	2	2	1.15343	0.0619928	12.011	3	3.8	2	2	0.814002	-0.0893747	32.82	5	3.8	2	2	0.374698	-0.426318	32.677	4
	387	Tb927.10.1490;Tb11.v5.0875	hypothetical protein, conserved;hypothetical protein, conserved		134.81	8.9	0	54.34	2			0.712507	-0.147211	0.801498	0.0960976	5.2	5	5	0.396217	-0.402067	48.109	6	2.9	3	3	1.1767	0.0706641	6.5338	5	5.2	5	5	0.775837	-0.11023	23.573	7
	1205	Tb927.4.2790	hypothetical protein, conserved		62.809	6.7	0	10.354	1	1		0.536312	-0.270583	0.807338	0.0929448	4.6	2	2	0.814533	-0.0890913	2.2707	2	4.6	2	2	0.175195	-0.756477	84.571	2	4.6	2	2	1.08099	0.0338205	12.517	2
	1472	Tb927.6.890	hypothetical protein, conserved		173.05	4.7	0	17.041	1			0.162674	-0.788682	0.810549	0.0912209	1.9	3	3	0.8493	-0.0709388	5.6256	4	0.6	1	1	0.00636777	-2.19601		1	1.2	2	2	0.795988	-0.0990932	26.233	2
	1983	Tb927.9.7540	calpain-like cysteine peptidase, putative,cysteine peptidase, Clan CA, family C2, putative		95.448	7	0	13.601	1			0.58231	-0.234846	0.821368	0.0854624	4.7	3	3	0.531751	-0.274292	15.019	4	5.5	3	3	0.277815	-0.556245	48.546	4	3.6	2	2	1.33659	0.125998	8.2488	3
	684	Tb927.11.13300	hypothetical protein, conserved		16.922	16	0.00057937	2.4899	1			0.431661	-0.364857	0.823776	0.0841907	0	0	0				0	7.1	1	1	0.256817	-0.590375		1	7.1	1	1	0.72554	-0.139339		1
	135	Tb927.11.7214;Tb11.02.5100b	hypothetical protein, conserved;hypothetical protein, conserved		63.574	4.2	0	3.7803	2	1		0.609036	-0.215357	0.832027	0.0798628	2.4	1	1	0.499358	-0.301588		1	2.4	1	1	0.346996	-0.459675		1	2.4	1	1	1.30374	0.115191		1
	917	Tb927.11.6770	hypothetical protein, conserved		74.944	5.8	0	5.9677	1	1		0.753965	-0.122649	0.833845	0.0789146	1.8	1	1	0.483026	-0.31603		1	1.8	1	1	0.938741	-0.0274544		1	1.8	1	1	0.945232	-0.0244615		1
	710	Tb927.11.14250	T-complex protein 1, epsilon subunit, putative (TCP-1-epsilon)	TCP-1-epsilon	59.381	8.2	0	20.419	1			0.89845	-0.0465062	0.837807	0.0768558	6.7	2	2	0.894303	-0.0485152	6.8547	2	4.1	1	1	0.780491	-0.107632		1	6.7	2	2	1.03903	0.0166288	9.2037	2
	1575	Tb927.7.4200	hypothetical protein, conserved		38.863	8.2	0	3.2675	1	1		0.778533	-0.108723	0.851112	0.0700133	5.4	2	2	0.544056	-0.264356	42.792	2	2.8	1	1	0.914895	-0.0386286		1	5.4	2	2	0.948016	-0.0231843	0.86495	2
	177	Tb927.5.340;Tb11.v5.0282	expression site-associated gene (ESAG) protein, putative;expression site-associated gene (ESAG) protein, putative,expression site-associated gene 5 (ESAG5) protein, putative		52.628	10.9	0	10.134	2			0.808407	-0.0923697	0.852349	0.0693827	3.5	1	1	1.00708	0.00306182		1	3.5	1	1	0.604694	-0.218464		1	3.5	1	1	0.867547	-0.061707		1
	179	Tb927.10.15950;Tb11.v5.0305	TFIID-like protein, putative;TFIID-like protein, putative (TRF4)	TRF4	28.822	14.9	0	9.6034	2			0.466869	-0.330805	0.871533	0.0597162	6.5	1	1	0.646338	-0.18954		1	6.5	1	1	0.337234	-0.472069		1	0	0	0				0
	908	Tb927.11.6490	hypothetical protein, conserved		28.411	10.3	0	7.0689	1			0.813195	-0.0898054	0.874423	0.0582785	10.3	2	2	0.886307	-0.0524159	23.893	2	5.3	1	1	0.746114	-0.127195		1	0	0	0				0
	860	Tb927.11.480	hypothetical protein, conserved		43.657	12.6	0	9.8148	1	1		0.699986	-0.154911	0.875296	0.057845	9.9	3	3	0.454884	-0.3421	10.044	2	7.1	2	2	0.952541	-0.0211161	5.8855	2	9.9	3	3	0.791561	-0.101516	18.307	3
	1577	Tb927.7.4220	hypothetical protein, conserved		120.46	8.9	0	21.257	1			0.927252	-0.0328024	0.894824	0.0482623	3.7	2	2	1.0015	0.000649432	12.332	2	2.4	2	2	0.916426	-0.0379026		1	4.6	3	3	0.868652	-0.0611541	6.4214	3
	579	Tb927.10.8940	flagellum targeting protein kharon1, putative (KH1)	KH1	45.398	27.7	0	21.279	1			0.874279	-0.0583499	0.898235	0.0466101	5.6	2	2	0.932684	-0.0302653	21.584	3	24.6	8	8	0.757024	-0.12089	48.344	12	8.3	3	3	0.946468	-0.0238941	31.749	6
	1359	Tb927.5.920	hypothetical protein, conserved		50.734	23.6	0	20.517	1	1		0.603158	-0.219569	0.915203	0.0384828	23.6	8	8	0.555186	-0.255561	15.348	13	13.6	4	4	0.94655	-0.0238563	18.916	5	10.2	3	3	0.417553	-0.379288	24.545	5
	1356	Tb927.5.770	hypothetical protein, conserved		76.378	4.4	0	7.0428	1	1		0.495132	-0.305279	0.927524	0.0326746	4.4	2	2	0.581294	-0.235604	15.017	3	1.9	1	1	0.276257	-0.558687		1	1.9	1	1	0.755882	-0.121546		1
	1942	Tb927.9.4660	hypothetical protein, conserved		55.558	6.3	0.00060314	3.0325	1	1		0.742405	-0.129359	0.946524	0.0238683	6.3	2	2	0.780872	-0.10742	10.241	2	2.8	1	1	0.705833	-0.151298		1	0	0	0				0
	1032	Tb927.2.450;Tb11.v5.1020;Tb11.0050	retrotransposon hot spot protein (RHS, pseudogene), putative,retrotransposon hot spot protein 1 (RHS1, pseudogene), putative,chrXI additional, unordered contigs;retrotransposon hot spot (RHS) protein, putative;retrotransposon hot spot protein 4 (RHS4), putative		97.997	22.4	0	64.558	3			0.824376	-0.0838745	0.951498	0.0215922	18.3	15	1	0.938778	-0.0274372		1	17.2	14	1	0.773001	-0.11182		1	17	13	1	0.772029	-0.112367		1
	736	Tb927.11.15300	hypothetical protein, conserved		38.059	11	0.0006006	2.986	1			0.851541	-0.0697947	0.95218	0.0212811	3.2	1	1	0.817593	-0.0874628		1	6.6	2	2	0.94703	-0.0236364	8.0423	2	6.6	2	2	0.797471	-0.0982848	15.743	2
	308	Tb927.10.11570	hypothetical protein, conserved		78.596	16	0	65.224	1			0.37844	-0.422003	0.95323	0.0208024	3.6	2	2	0.545866	-0.262914	64.955	4	5	3	3	0.496504	-0.304077	91.396	3	5	3	3	0.199978	-0.699019	47.083	6
	1744	Tb927.8.5490	hypothetical protein, conserved		71.722	4.5	0.0043267	1.8426	1			0.648076	-0.188374	0.965883	0.0150753	2.7	1	1	0.618526	-0.208642		1	4.5	2	2	0.679037	-0.168107	42.628	2	0	0	0				0
	225	Tb927.4.3080;Tb11.v5.0963	hypothetical protein, conserved;hypothetical protein, conserved		18.44	17	0.00057837	2.4811	2	1		0.407289	-0.390097	0.976312	0.0104114	6.1	1	1	0.610417	-0.214374		1	6.1	1	1	0.324765	-0.488431		1	6.1	1	1	0.34081	-0.467488		1
	415	Tb927.10.1630	atp-binding cassette sub-family e member 1 (ABCE1)	ABCE1	71.078	4	0	11.939	1			0.835416	-0.0780973	0.982052	0.00786569	4	2	2	0.880089	-0.0554733	44.268	3	4	2	2	0.847617	-0.0718003	16.202	3	2.7	1	1	0.781595	-0.107018		1
	1866	Tb927.9.13070	predicted heat shock factor binding protein		9.2493	32.9	0.00059488	2.8426	1			1.35678	0.132511			0	0	0				0	32.9	2	2	1.35678	0.132511	2.8752	2	0	0	0				0
	246	Tb927.1.2260	calpain-like protein fragment, putative		14.03	31	0	4.0037	1			1.64139	0.215211			31	2	1	1.64139	0.215211		1	8.5	1	0				0	8.5	1	0				0
	1494	Tb927.7.1630	hypothetical protein, conserved		22.379	29.8	0	33.27	1			0.185665	-0.73127			4	1	1	0.185665	-0.73127		1	0	0	0				0	0	0	0				0
	520	Tb927.10.6020	hypothetical protein, conserved		18.564	29.2	0	13.175	1			0.976128	-0.0104934			17.4	3	3	0.976128	-0.0104934	7.0786	2	0	0	0				0	0	0	0				0
	348	Tb927.10.13110	Dynein light chain roadblock-type protein, putative		12.826	26.3	0.00057339	2.3912	1			5.74038	0.758941			13.6	1	1	5.74038	0.758941		1	0	0	0				0	13.6	1	1				0
	1091	Tb927.3.2650	cytochrome c oxidase copper chaperone, putative		8.0001	26	0	5.3824	1			6.58922	0.818834			12.3	1	1				0	0	0	0				0	12.3	1	1	6.58922	0.818834		1
	1812	Tb927.9.10060	hypothetical protein, conserved		15.736	21.8	0	4.5111	1			0.621916	-0.206268			13.6	1	1	0.621916	-0.206268		1	0	0	0				0	0	0	0				0
	1814	Tb927.9.10230	hypothetical protein, conserved		18.769	21.4	0	4.748	1			6.46376	0.810485			5.4	1	1	6.46376	0.810485		1	0	0	0				0	0	0	0				0
	1583	Tb927.7.4470	hypothetical protein, conserved		22.398	19.7	0	24.57	1			10.256	1.01098			5.2	1	1	10.256	1.01098		1	0	0	0				0	0	0	0				0
	2004	Tb927.9.9100	hypothetical protein, conserved		9.5887	19	0.0097686	1.4832	1							0	0	0				0	9.5	1	1				0	0	0	0				0
	334	Tb927.10.12840	mitochondrial carrier protein (MCP12)	MCP12	33.131	18.1	0	6.7309	1	1		2.1269	0.327747			6.6	1	1	2.1269	0.327747		1	0	0	0				0	0	0	0				0
	1341	Tb927.5.4020	hypothetical protein		29.347	17.6	0	21.863	1			2.05101	0.311968			0	0	0				0	6.6	1	1	2.05101	0.311968		1	0	0	0				0
	1420	Tb927.6.3610	hypothetical protein, conserved		38.967	16.8	0.00060132	3.0027	1	1						0	0	0				0	0	0	0				0	3.2	1	1				0
	436	Tb927.10.230	proteasome subunit alpha type-5, putative,20S proteasome subunit alpha 5, putative		27.176	15	0.0016732	2.1285	1			2.31293	0.364162			5.7	1	1	2.31293	0.364162		1	0	0	0				0	0	0	0				0
	1970	Tb927.9.6650	hypothetical protein, conserved		52.057	14.7	0	6.0783	1			928.088	2.96759			2.6	1	1	928.087	2.96759		1	0	0	0				0	0	0	0				0
	1868	Tb927.9.13380	phosphoinositide-binding protein, putative		48.172	14.6	0	10.295	1			0.656023	-0.183081			0	0	0				0	2.6	1	1	0.656023	-0.183081		1	4.5	1	1				0
	1247	Tb927.4.4990	ubiquinol-cytochrome c reductase, putative		8.3125	14.1	0.0027352	1.9205	1	1		43.2412	1.6359			0	0	0				0	0	0	0				0	14.1	1	1	43.2412	1.6359		1
	1389	Tb927.6.2200	hypothetical protein, conserved		21.126	13.7	0	21.021	1	1		2.41589	0.383078			8.1	1	1	2.41589	0.383078		1	0	0	0				0	0	0	0				0
	1900	Tb927.9.15360;Tb927.10.190	40S ribosomal protein S6, putative;40S ribosomal protein S6, putative		28.476	13.6	0	3.622	2			5.41865	0.733891			10	2	2	5.41865	0.733891	107.82	2	0	0	0				0	0	0	0				0
	1930	Tb927.9.3400	endo-beta-N-acetylglucosaminidase, putative		115.9	13.3	0	29.32	1			11.0323	1.04266			0	0	0				0	0	0	0				0	1	1	1	11.0323	1.04266		1
	1653	Tb927.8.1210	hypothetical protein, conserved		77.786	12.2	0.0097486	1.4627	1			0.822726	-0.0847446			0	0	0				0	0	0	0				0	12.2	1	1	0.822726	-0.0847446		1
	1440	Tb927.6.4210	aldehyde dehydrogenase, putative (ALDH)	ALDH	64.566	12.1	0	17.905	1			0.664356	-0.177599			1.3	1	1	0.664356	-0.177599		1	0	0	0				0	0	0	0				0
	1078	Tb927.3.2040	kinesin, putative		119.43	12	0	8.0401	1			1.6241	0.210613			0	0	0				0	0	0	0				0	3.6	3	3	1.6241	0.210613	8.4124	5
	364	Tb927.10.13820	hypothetical protein, conserved		29.914	11.9	0.0027397	1.932	1			0.863418	-0.063779			3.4	1	1	0.863418	-0.063779		1	0	0	0				0	0	0	0				0
	1505	Tb927.7.2120	hypothetical protein, conserved		46.084	11.8	0	7.9095	1			0.918268	-0.0370308			0	0	0				0	0	0	0				0	8.2	3	3	0.918268	-0.0370308	4.9553	2
	311	Tb927.10.11820	hypothetical protein, conserved		39.072	11.7	0	6.4712	1	1		0.919458	-0.0364681			3.6	1	1	0.919458	-0.0364681		1	0	0	0				0	0	0	0				0
	1031	Tb927.2.4445	hypothetical protein, conserved		15.441	11.3	0	6.5596	1	1						0	0	0				0	0	0	0				0	11.3	1	1				0
	1133	Tb927.3.4820	acyltransferase, putative		34.629	11.1	0	46.285	1			1.40929	0.148999			0	0	0				0	4.9	1	1	1.40929	0.148999		1	0	0	0				0
	711	Tb927.11.14310	small nuclear ribonucleoprotein Sm-G (Sm-G)	Sm-G	8.9222	11	0.0082945	1.5489	1			2.50741	0.399226			0	0	0				0	11	1	1	2.50741	0.399226		1	0	0	0				0
	1687	Tb927.8.2460	hypothetical protein, conserved		30.901	10.9	0	72.04	1			1.16604	0.0667143			6	1	1	1.16604	0.0667143		1	0	0	0				0	0	0	0				0
	1497	Tb927.7.1720	HIRA-interacting protein 5, putative (HIRIP5)	HIRIP5	31.096	10.7	0.00058411	2.5834	1	1		0.990135	-0.00430564			0	0	0				0	6.4	1	1	0.990135	-0.00430564		1	0	0	0				0
	1904	Tb927.9.1690	hypothetical protein, unlikely		13.67	10.7	0.0097137	1.43	1			702818	5.84684			0	0	0				0	0	0	0				0	10.7	1	1	702819	5.84684		1
	755	Tb927.11.15980	hypothetical protein, conserved		54.556	10.4	0	28.604	1			1.9217	0.283685			0	0	0				0	7.6	2	2	1.9217	0.283685	24.67	2	0	0	0				0
	223	Tb11.v5.0902;Tb927.10.6700	hypothetical protein, conserved;hypothetical protein, conserved		44.395	10.1	0	3.8364	2							0	0	0				0	5.4	1	1				0	0	0	0				0
	416	Tb927.10.170	pseudouridine synthase, Cbf5p		48.285	9.4	0	5.9018	1			1.28853	0.110096			2.3	1	1				0	2.3	1	1	1.28853	0.110096		1	0	0	0				0
	1152	Tb927.3.770	hypothetical protein, conserved		21.212	9.4	0.0058729	1.7611	1	1		1.26333	0.101516			0	0	0				0	4.4	1	1	1.26333	0.101516		1	0	0	0				0
	327	Tb927.10.12500;Tb927.10.12510	P-type H+-ATPase, putative;P-type H+-ATPase, putative		100.23	9	0	52.916	2			1.16946	0.0679842			2.1	1	1	1.16946	0.0679843		1	2.1	1	1				0	0	0	0				0
	1492	Tb927.7.1550	KRET2,RNA-editing 3' terminal uridylyl transferase 2,RNA-editing complex protein (KRET2)	KRET2	56.531	8.6	0	3.2949	1	1		2.05433	0.312671			0	0	0				0	0	0	0				0	4.9	2	2	2.05433	0.312671		1
	1325	Tb927.5.3400	calcium-translocating P-type ATPase,calcium pump		110.32	8.3	0	20.177	1			2.52623	0.402474			1.1	1	1	2.52623	0.402474		1	0	0	0				0	0	0	0				0
	336	Tb927.10.12890	bifunctional aminoacyl-tRNA synthetase, putative		90.96	8.2	0	25.193	1	1		1.01074	0.00463847			0	0	0				0	0	0	0				0	4.2	3	3	1.01074	0.00463847	12.939	3
	1924	Tb927.9.3100	hypothetical protein, conserved		44.117	8.2	0	3.8455	1			0.791806	-0.101381			0	0	0				0	0	0	0				0	5.5	2	2	0.791806	-0.101381	9.9618	2
	1258	Tb927.4.590	hypothetical protein, conserved		88.024	8.1	0	19.058	1			1.95264	0.290621			2	1	1	1.95264	0.290621		1	0	0	0				0	0	0	0				0
	991	Tb927.11.9880	hypothetical protein, conserved		51.909	8	0	3.2986	1			0.893962	-0.0486808			0	0	0				0	3.3	1	1	0.893962	-0.0486808		1	0	0	0				0
	1693	Tb927.8.2720	hypothetical protein, conserved		45.091	7.7	0	6.8552	1	1						0	0	0				0	5.1	1	1				0	0	0	0				0
	840	Tb927.11.3830	hypothetical protein, conserved		39.063	7.3	0.0097286	1.4464	1			1.9259	0.284634			4.2	1	1	1.9259	0.284634		1	0	0	0				0	0	0	0				0
	926	Tb927.11.7380	glycerol-3-phosphate dehydrogenase (FAD-dependent), mitochondrial		66.991	6.8	0	5.0429	1	1		20.7936	1.31793			0	0	0				0	0	0	0				0	2.5	1	1	20.7936	1.31793		1
	1915	Tb927.9.2240	protein kinase, putative		85.428	6.8	0	4.6626	1			3.02973	0.481404			0	0	0				0	0	0	0				0	1.7	1	1	3.02973	0.481404	83.032	2
	1793	Tb927.8.730	nucleolar RNA-binding protein, putative		28.338	6.7	0	23.126	1			0.824533	-0.0837921			5.1	1	1	0.824533	-0.083792		1	0	0	0				0	0	0	0				0
	1651	Tb927.8.1150	kinetoplastid kinetochore protein 9 (kkt9)	kkt9	39.248	6.4	0.0027488	1.9668	1			0.790826	-0.101919			3.8	1	1	0.790826	-0.101919		1	0	0	0				0	0	0	0				0
	1664	Tb927.8.1810	rhomboid-like protein,serine peptidase, Clan S-, family S54, putative		32.595	6.4	0.00059382	2.8298	1			3.7322	0.571965			3.2	1	1	3.7322	0.571965		1	0	0	0				0	0	0	0				0
	1377	Tb927.6.1830	hypothetical protein, conserved		49.927	5.9	0	4.4553	1			0.959573	-0.017922			3.4	1	1	0.959573	-0.017922		1	0	0	0				0	0	0	0				0
	318	Tb927.10.12210	ribulose-5-phosphate 3-epimerase, putative		26.397	5.7	0.00058445	2.6006	1			1.11747	0.0482362			0	0	0				0	5.7	1	1	1.11747	0.0482362		1	0	0	0				0
	1287	Tb927.5.1780	hypothetical protein, conserved		48.192	5.6	0.001128	2.2327	1			0.650308	-0.186881			0	0	0				0	0	0	0				0	2.4	1	1	0.650308	-0.186881		1
	331	Tb927.10.12630	hypothetical protein, conserved		25.138	5.5	0.00057737	2.4567	1			0.769189	-0.113967			5.5	1	1	0.769189	-0.113967		1	0	0	0				0	0	0	0				0
	784	Tb927.11.17110	variant surface glycoprotein (VSG), putative		51.811	5.3	0.0078658	1.6377	1							0	0	0				0	0	0	0				0	2.6	1	1				0
	1077	Tb927.3.2010	hypothetical protein, conserved		62.262	5.1	0	5.988	1	1		14.8257	1.17101			0	0	0				0	2.5	1	1	14.8257	1.17101		1	0	0	0				0
	635	Tb927.11.10990	translation initiation factor 2 subunit, putative		42.136	4.9	0	3.549	1			3.11574	0.493561			4.9	1	1	3.11574	0.493561		1	0	0	0				0	0	0	0				0
	1082	Tb927.3.2130	hypothetical protein, conserved		81.531	4.7	0	11.919	1	1		2.53023	0.40316			0	0	0				0	0	0	0				0	2.4	1	1	2.53023	0.40316		1
	199	Tb927.11.15470;Tb11.v5.0544	methionyl-tRNA formyltransferase, putative;methionyl-tRNA formyltransferase		71.337	4.6	0.0083551	1.5818	2	1		1.07941	0.0331857			0	0	0				0	0	0	0				0	1.8	1	1	1.07941	0.0331857		1
	658	Tb927.11.11810	hypothetical protein, conserved		118.25	4.6	0	3.3804	1			4.42726	0.646135			0	0	0				0	0	0	0				0	1.3	1	1	4.42726	0.646135		1
	910	Tb927.11.6540	hypothetical protein, conserved		60.154	4.4	0.007874	1.64	1			1.60008	0.204141			0	0	0				0	1.6	1	1	1.60008	0.204141		1	0	0	0				0
	1042	Tb927.2.510	retrotransposon hot spot protein 4 (RHS4), putative		95.163	4.4	0.0073918	1.6804	1			0.925363	-0.0336877			2.2	2	0				0	3.2	3	1	0.925363	-0.0336877		1	2.2	2	0				0

## Sheet: B. TbTim12-HA IP
	S2B Table: List of proteins detected in SILAC co-immunoprecipitation experiments of TbTim12-HA. Listed are all proteins identified with a sequence coverage ≥ 4%.
												Data determined across Replicates 1 - 3							Replicate 1							Replicate 2							Replicate 3
	Protein Group ID	Protein IDs	Product Description	Gene Name	Molecular Weight [kDa]	Sequence Coverage [%]	Q-Value	Score	# of Proteins in Protein Group	Mitochondrial Proteome (Peikert et al., 2017)	TIM Complex (Harsman et al., 2016)	Fold Enrichment	Mean log10 TbTim12-HA/Control	p-Value	-log10 p-Value	Sequence Coverage [%]	Peptides	Unique Peptides	Ratio TbTim12-HA/Control	log10 Ratio TbTim12-HA/Control	Ratio Variability [%]	Ratio Count	Sequence Coverage [%]	Peptides	Unique Peptides	Ratio TbTim12-HA/Control	log10 Ratio TbTim12-HA/Control	Ratio Variability [%]	Ratio Count	Sequence Coverage [%]	Peptides	Unique Peptides	Ratio TbTim12-HA/Control	log10 Ratio TbTim12-HA/Control	Ratio Variability [%]	Ratio Count
	306	Tb927.10.11520	hypothetical protein, conserved		13.421	86.3	0	140.32	1	1	TbTim13	8161.12	3.91175	0.000340505	3.46788	55.6	6	6	6930.65	3.84077	14.264	9	73.5	9	9	12975.3	4.11312	7.8015	9	53	6	6	6044.49	3.78136	9.2441	6
	1509	Tb927.7.2200	hypothetical protein, conserved		8.8073	91	0	67.892	1	1	Tim9	2175.99	3.33766	0.000446442	3.35024	52.6	4	4	1385.65	3.14165	51.776	11	74.4	6	6	2529.27	3.40299	172.2	13	43.6	3	3	2939.83	3.46832	183.54	3
	1212	Tb927.4.3430	hypothetical protein, conserved		12.369	91.7	0	162.41	1	1	TbTim12	472.562	2.67446	0.0263103	1.57987	46.8	4	4	141.238	2.14995	185.96	6	46.8	5	5	84.6139	1.92744	127.12	7	56	4	4	8830.44	3.94598	165.06	4
	1322	Tb927.5.3340	hypothetical protein, conserved		11.094	72.6	0	54.761	1	1	TbTim11	454.705	2.65773	0.000519241	3.28463	33.7	3	3	309.123	2.49013	31.918	4	33.7	3	3	513.248	2.71033	3.8634	5	33.7	3	3	592.557	2.77273	12.814	3
	1065	Tb927.3.1600	hypothetical protein, conserved		11.872	84.3	0	76.138	1	1	Tim10	373.359	2.57213	0.00157233	2.80346	75.5	6	6	194.37	2.28863	18.074	8	75.5	6	6	579.666	2.76318	11.043	8	52	4	4	461.928	2.66457	64.597	5
	875	Tb927.11.5390	hypothetical protein, conserved		9.795	81.9	0	73.865	1	1	Tim8-13	338.825	2.52997	0.00043845	3.35808	67.5	5	5	241.171	2.38233	11.857	6	48.2	4	4	423.051	2.62639	8.6951	5	48.2	4	4	381.247	2.58121	15.683	5
	1306	Tb927.5.2560	hypothetical protein, conserved		8.7229	17.8	0.0011242	2.1944	1	1		2.72245	0.43496	0.0231522	1.63541	0	0	0				0	17.8	1	1	2.92855	0.466653		1	17.8	1	1	2.53086	0.403268		1
	585	Tb927.10.9350	hypothetical protein, conserved		94.28	5.4	0	5.4075	1	1		2.38539	0.377559	0.0189822	1.72165	0	0	0				0	4.4	3	3	2.51247	0.400101	13.051	4	2	1	1	2.26473	0.355016	17.602	2
	464	Tb927.10.3250	hypothetical protein, conserved		35.309	12.7	0.0006035	3.0567	1	1		2.0468	0.311074	0.00230737	2.63688	3.6	1	1	1.92801	0.285108		1	8.1	2	2	1.9725	0.295018	3.3626	2	3.6	1	1	2.25474	0.353097		1
	147	Tb11.0890;Tb927.11.670	epsin, putative,chrXI additional, unordered contigs;epsinR		53.965	5.1	0	4.7904	2			1.93763	0.287271	0.0372318	1.42909	3	2	2	2.59452	0.414057	25.123	2	3	1	1	2.07471	0.316957		1	3	1	1	1.35145	0.130799		1
	883	Tb927.11.5600	hypothetical protein, conserved		13.577	19.3	0	14.084	1	1		1.68832	0.227454	0.0266132	1.5749	9.2	1	1	1.76407	0.246515		1	9.2	1	1	1.61582	0.208392		1	0	0	0				0
	908	Tb927.11.6490	hypothetical protein, conserved		28.411	10.3	0	7.0689	1			1.48913	0.172931	0.00228884	2.64039	5.3	1	1	1.4278	0.154667		1	5.3	1	1	1.47667	0.169284		1	5.3	1	1	1.56619	0.194844		1
	334	Tb927.10.12840	mitochondrial carrier protein (MCP12)	MCP12	33.131	18.1	0	6.7309	1	1		1.37595	0.138603	0.0183915	1.73538	18.1	5	5	1.21317	0.0839208	6.0932	5	15.1	4	4	1.46362	0.16543	23.695	6	15.1	4	4	1.4671	0.166458	68.285	5
	876	Tb927.11.5440	malic enzyme		61.506	5.5	0	28.946	1			1.31037	0.117393	0.0463679	1.33378	0	0	0				0	3.2	1	1	1.36337	0.134615		1	3.2	1	1	1.25942	0.10017		1
	1048	Tb927.2.5760	hypothetical protein, conserved		330.07	7.5	0	7.8473	1			1.30892	0.116914	0.0280325	1.55234	3.3	3	3	1.27818	0.106591	20.055	3	2.5	2	2	1.34041	0.127237	15.25	2	0	0	0				0
	682	Tb927.11.13230	hypothetical protein, conserved		23.909	14.4	0	9.7601	1			1.23412	0.0913586	0.0476817	1.32165	14.4	2	2	1.10262	0.042427	10.373	4	14.4	2	2	1.21471	0.0844725	0.7314	2	14.4	2	2	1.40338	0.147176	2.5713	3
	408	Tb927.10.15860	hypothetical protein, conserved		18.609	12.8	0	4.2154	1			1.20331	0.080379	0.0364803	1.43794	12.8	2	2	1.09605	0.0398294	8.9465	4	12.8	2	2	1.20749	0.081885	2.2881	2	12.8	2	2	1.31651	0.119423	14.326	3
	158	Tb927.7.4950;Tb11.v5.0176	NAD(p)-dependent steroid dehydrogenase-like protein;NAD(P)-dependent steroid dehydrogenase protein, putative		45.186	4	0.0073723	1.6667	2			1.15926	0.0641815	0.0327075	1.48535	4	1	1	1.21518	0.0846397		1	4	1	1	1.07113	0.0298416		1	4	1	1	1.19692	0.0780633		1
	854	Tb927.11.450	hypothetical protein, conserved		90.205	11.2	0	20.644	1			1.59949	0.203982	0.0535846	1.27096	9.6	6	6	1.95533	0.291221	44.988	8	5.8	3	3	1.14682	0.0594937	31.067	4	5.4	4	4	1.82486	0.26123	25.259	3
	1549	Tb927.7.3410	centrin, putative		16.552	20.8	0	9.757	1			1.61966	0.209425	0.0558196	1.25321	15.4	3	3	1.13872	0.0564161	4.7583	3	9.4	2	2	1.91436	0.282025	11.613	2	6	1	1	1.9491	0.289834		1
	999	Tb927.2.1790	hypothetical protein, conserved		13.117	28.7	0	17.438	1			1.9923	0.299355	0.0652331	1.18553	28.7	3	3	1.21839	0.0857877	31.504	6	21.7	2	2	2.04389	0.310456	30.389	4	8.7	1	1	3.17557	0.501821	59.777	2
	931	Tb927.11.7500;Tb927.11.7490	hypothetical protein, conserved;hypothetical protein, conserved		13.594	7.8	0	5.6286	2			1.4858	0.17196	0.0652792	1.18522	7.8	1	1	1.17407	0.0696941	6.549	3	7.8	1	1	1.3887	0.142609	12.857	3	7.8	1	1	2.01176	0.303576	27.734	2
	264	Tb927.1.4310	hypothetical protein, conserved		183.76	5.7	0	20.847	1			1.20529	0.0810925	0.0744213	1.1283	2.3	4	4	1.37022	0.136791	12.53	5	3.1	5	5	1.23307	0.0909888	15.291	5	1.9	3	3	1.03633	0.0154976	12.28	3
	668	Tb927.11.12500	hypothetical protein, conserved		38.051	15.1	0	24.089	1			1.04741	0.0201156	0.0774872	1.11077	15.1	3	3	1.08106	0.0338501	7.5467	3	10.3	2	2	1.00733	0.00317045	9.1827	2	10.3	2	2	1.05518	0.0233263	29.849	2
	633	Tb927.11.1090;Tb927.11.1100;Tb927.11.1110;Tb11.v5.1038	calpain-like cysteine peptidase, putative;calpain-like protein, putative,cytoskeleton assocociated protein, putative;calpain, putative,cysteine peptidase, Clan CA, family C2, putative;calpain, putative		658.93	24	0	4.4976	4			1.22994	0.0898851	0.0839663	1.0759	11.7	2	2	1.28732	0.109686	0.93627	5	11.7	2	2	1.02007	0.00863037	3.0546	4	11.7	2	2	1.4169	0.151339	14.15	5
	137	Tb927.11.7216;Tb11.02.5110b	origin recognition complex subunit 1 (ORC1), putative,cell division cycle 6 (CDC6), putative;origin recognition complex subunit 1 (ORC1), putative,cell division cycle 6 (CDC6), putative (orc1)	orc1	48.639	6.2	0.0092831	1.4997	2			1.14207	0.0576929	0.0844971	1.07316	6.2	2	2	1.2938	0.111867	16.428	2	6.2	2	2	1.08795	0.0366088	16.615	3	6.2	2	2	1.05829	0.0246034	4.5016	2
	1746	Tb927.8.5540	Iron-sulfur assembly protein 1 (Isa1)	Isa1	29.536	4	0.0078699	1.6393	1	1		1.20215	0.0799594	0.0866836	1.06206	4	1	1	1.41067	0.149425		1	4	1	1	1.03871	0.0164963		1	4	1	1	1.18565	0.0739573		1
	1328	Tb927.5.3490	hypothetical protein, conserved		32.716	9.2	0.00060606	3.1171	1			1.82587	0.26147	0.0875978	1.05751	5.9	1	1	2.16421	0.335299		1	5.9	1	1				0	5.9	1	1	1.54043	0.187641		1
	695	Tb927.11.13730	ornithine decarboxylase (ODC)	ODC	46.882	4.5	0.0032644	1.8889	1			2.02983	0.307461	0.0877461	1.05677	4.5	1	1	2.98066	0.474312	34.271	2	4.5	1	1	1.02277	0.0097772		1	4.5	1	1	2.74342	0.438293		1
	605	Tb927.11.10020	short-chain dehydrogenase, putative		33.958	5.1	0.004818	1.7861	1			1.2901	0.110623	0.0888898	1.05115	5.1	1	1	1.50829	0.178486		1	5.1	1	1	1.41182	0.14978		1	5.1	1	1	1.00833	0.00360232		1
	1192	Tb927.4.2250	hypothetical protein, conserved		38.669	7.5	0.00058343	2.5744	1	1		1.24137	0.0939024	0.0898082	1.04668	2.7	1	1	1.08297	0.0346183	10.056	2	2.7	1	1	1.15341	0.0619835		1	2.7	1	1	1.53146	0.185105		1
	308	Tb927.10.11570	hypothetical protein, conserved		78.596	16	0	65.224	1			1.15874	0.0639867	0.0920649	1.03591	9	6	6	1.34086	0.127384	17.646	10	9.2	6	6	1.05656	0.0238941	9.2937	14	12.5	8	8	1.0982	0.040682	9.1065	13
	1577	Tb927.7.4220	hypothetical protein, conserved		120.46	8.9	0	21.257	1			1.64818	0.217005	0.0938997	1.02734	4.4	3	3	2.59188	0.413615	22.763	2	6.1	4	4	1.07741	0.0323829	9.0222	2	3.3	3	3	1.60331	0.205017	32.506	2
	1104	Tb927.3.3330	heat shock protein 20, putative		15.842	85.1	0	136.37	1	1		1.23963	0.0932926	0.0953608	1.02063	83.7	16	16	1.38951	0.142863	12.26	31	83.7	17	17	1.3787	0.13947	8.9328	29	83.7	17	17	0.994364	-0.00245465	9.7366	21
	1899	Tb927.9.1530	hypothetical protein, conserved		81.612	10.2	0	7.4353	1	1		1.90266	0.27936	0.0990259	1.00425	2.2	2	2	1.10455	0.043185	17.497	2	2.2	2	2	1.75944	0.245374	9.5035	2	4.4	3	3	3.54423	0.549521	151.22	3
	1037	Tb927.2.4710	RNA-binding protein, putative (TRRM1)	TRRM1	49.983	19.5	0	65.901	1			1.849	0.266937	0.0993528	1.00282	2	1	1	1.95804	0.291822		1	2.7	1	1	1.02648	0.0113525		1	4.8	2	2	3.14513	0.497638	66.215	4
	886	Tb927.11.5840	Protein translation factor SUI1 homolog, putative		12.738	36.7	0	53.108	1			1.41938	0.152098	0.102109	0.990935	22.9	2	2	1.25033	0.0970234	3.5627	3	22.9	2	2	2.05651	0.31313	1.7088	4	22.9	2	2	1.11209	0.0461418	1.8472	3
	1641	Tb927.7.7500	thymine-7-hydroxylase, putative (TLP7)	TLP7	36.926	12.8	0	14.405	1			1.37842	0.139381	0.105894	0.975128	12.8	4	3	1.08774	0.0365258	57.558	3	10.3	3	2	1.94963	0.289952	19.98	2	12.8	4	3	1.235	0.091666	17.605	3
	1694	Tb927.8.2730	hypothetical protein, conserved		42.775	11.5	0	11.825	1			1.38948	0.142853	0.107192	0.969839	7.6	2	2	1.88577	0.275489	24.938	4	11.5	3	3	1.42114	0.152638	3.6035	3	7.6	2	2	1.001	0.000432815	1.4612	3
	671	Tb927.11.12590	hypothetical protein, conserved		27.968	15.8	0	3.6348	1			1.20973	0.0826878	0.110422	0.956944	15.8	3	3	1.4932	0.174117	16.418	3	15.8	3	3	1.13807	0.0561673	23.15	3	15.8	3	3	1.04179	0.0177795	83.589	3
	1243	Tb927.4.4610	hypothetical protein, conserved		34.626	20.1	0	26.893	1			1.04543	0.0192958	0.110918	0.954999	3.8	1	1	1.0156	0.00672413		1	3.8	1	1	1.02311	0.00992034		1	20.1	4	4	1.09962	0.041243	11.158	3
	1812	Tb927.9.10060	hypothetical protein, conserved		15.736	21.8	0	4.5111	1			1.53337	0.185647	0.115296	0.938187	8.2	1	1	1.80299	0.255994		1	8.2	1	1	1.30407	0.1153		1	0	0	0				0
	823	Tb927.11.3030	phosphoribosylpyrophosphate synthetase, putative (PRS)	PRS	39.402	21.9	0	12.253	1			1.14476	0.058715	0.117029	0.931706	16.6	5	5	1.26451	0.101923	5.6708	5	16.6	5	5	1.21471	0.0844725	5.3243	4	19.9	6	6	0.976673	-0.0102506	7.0291	6
	1120	Tb927.3.4210	hypothetical protein, conserved		192.82	8.3	0	30.911	1	1		1.04362	0.0185409	0.118135	0.927622	4.4	7	7	1.01934	0.00831936	6.7565	13	6.6	9	9	1.0982	0.040682	79.375	11	4.7	6	6	1.01536	0.00662125	88.671	7
	1097	Tb927.3.3110	hypothetical protein, conserved		118.8	5.7	0	4.7161	1			1.30879	0.11687	0.124651	0.904304	1.1	1	1	1.20373	0.0805302		1	2.3	2	2	1.80722	0.257011		1	1.1	1	1	1.03055	0.0130691	9.8303	3
	1392	Tb927.6.2320;Tb927.6.2260	hypothetical protein, conserved;hypothetical protein, conserved		20.146	15.4	0	20.869	2			1.28404	0.10858	0.130344	0.88491	15.4	2	2	0.968123	-0.0140695	10.694	3	15.4	2	2	1.2933	0.111699	21.283	3	15.4	2	2	1.69087	0.228111	45.492	2
	776	Tb927.11.16850	hypothetical protein, conserved		97.188	9.3	0	10.741	1			1.32175	0.121149	0.131088	0.882437	5.7	3	3	1.78749	0.252243	19.313	3	5.3	3	3	0.957624	-0.0188049	5.4405	3	5.7	3	3	1.34899	0.130008	55.119	3
	1745	Tb927.8.550	peptide methionine sulfoxide reductase, putative,peptide Met(O) reductase, putative,methionine-S-sulfoxide reductase, putative		20.366	26.6	0	9.8911	1			1.25074	0.0971669	0.134901	0.869986	26.6	5	5	1.4685	0.166875	3.9913	5	26.6	5	5	1.43179	0.155879	18.083	8	26.6	5	5	0.930565	-0.0312531	7.2074	6
	1350	Tb927.5.460	hypothetical protein, conserved		12.193	23.6	0	9.3868	1			2.77529	0.443308	0.135671	0.867514	23.6	2	2	1.74591	0.242021	23.52	2	23.6	2	2	4.41159	0.644595	72.74	2	0	0	0				0
	588	Tb927.10.9430	phosphoribosylpyrophosphate synthetase, putative (PRS)	PRS	40.477	6.4	0	4.4479	1			1.22281	0.08736	0.136329	0.86541	6.4	2	2	1.12839	0.0524609	3.565	2	6.4	2	2	1.58903	0.201132	9.4986	2	6.4	2	2	1.01973	0.00848693	13.951	2
	452	Tb927.10.2830	hypothetical protein, conserved		15.258	23.5	0	11.785	1			1.70468	0.231642	0.136481	0.864929	17.6	2	2	1.58744	0.200697	1.3677	2	17.6	2	2	0.956175	-0.0194628	21.113	3	17.6	2	2	3.26357	0.513693	67.527	2
	1872	Tb927.9.13510;Tb11.v5.0807	ribonuclease, putative;Poly(A)-specific ribonuclease PARN-3 (parn3)	parn3	70.77	23.8	0	34.075	2			1.23007	0.0899299	0.138937	0.857181	12.5	7	7	1.001	0.000432815	30.071	12	15.6	8	8	1.60793	0.206268	16.206	17	12.5	7	7	1.15635	0.0630888	19.585	14
	1615	Tb927.7.6230	ADP-ribosylation factor, putative (ARF3)	ARF3	20.714	33.7	0	8.4205	1			1.20032	0.0792963	0.139744	0.854667	23.2	3	3	0.975806	-0.0106367	10.471	6	23.2	3	3	1.49948	0.17594	7.1079	6	23.2	3	3	1.18191	0.072586	3.2123	6
	988	Tb927.11.9800	hypothetical protein, conserved		39.417	14.7	0	21.078	1			1.11382	0.0468158	0.146747	0.833431	5.6	2	2	1.10398	0.0429622	11.734	2	5.6	2	2	1.27667	0.10608	14.784	2	8.2	3	3	0.980403	-0.00859519	5.4686	3
	499	Tb927.10.5110	KREPA4 (KREPA4)	KREPA4	23.697	9.6	0.00057372	2.3977	1	1		1.0991	0.0410354	0.150642	0.822055	9.6	1	1	1.16552	0.0665179		1	9.6	1	1	1.1879	0.0747794		1	9.6	1	1	0.958978	-0.0181912		1
	518	Tb927.10.5930;Tb927.10.5940	protein kinase, putative;protein kinase, putative,(OTHER) NEK family, HsNEK1-like		54.749	8.6	0	4.4028	2			1.67702	0.224538	0.15124	0.820334	1.6	1	0				0	8.6	3	1	2.18801	0.340049		1	8.6	3	1	1.28536	0.109026		1
	1481	Tb927.7.1160	hypothetical protein, conserved		14.631	53.8	0	150.25	1	1		1.21953	0.086193	0.151477	0.819653	36.2	4	4	1.10705	0.0441665	5.0469	4	42.3	5	5	1.62	0.209516	9.8572	7	43.1	5	5	1.01134	0.0048968	12.052	6
	626	Tb927.11.10670	glycosyl hydrolase, putative		133.9	4.2	0	9.2617	1			1.16437	0.0660909	0.154288	0.811668	3	3	3	1.40207	0.146771	26.69	4	2.2	2	2	1.18416	0.0734089	30.112	3	3	3	3	0.950809	-0.0219069	12.399	3
	1102	Tb927.3.3270	ATP-dependent phosphofructokinase (PFK)	PFK	53.517	5.7	0	3.3757	1			1.34375	0.128319	0.159272	0.79786	5.7	3	3	1.13315	0.0542875	2.8507	3	5.7	3	3	2.09636	0.321466	38.195	3	2.3	1	1	1.02142	0.00920381		1
	597	Tb927.10.9840	chaperone protein DNAj, putative		29.823	9.9	0	5.7031	1			1.0916	0.0380641	0.16348	0.786534	3.8	1	1	1.20581	0.081278		1	3.8	1	1	1.12575	0.0514416		1	3.8	1	1	0.958237	-0.0185272		1
	1909	Tb927.9.1850;Tb927.9.1810	60S ribosomal protein L35, putative;60S ribosomal protein L35, putative		15.144	31.5	0	14.597	2			1.45266	0.162165	0.165258	0.781837	5.5	1	1	0.80871	-0.0922074		1	5.5	1	1	1.97304	0.295135		1	14.2	2	2	1.92117	0.283566		1
	1816	Tb927.9.10310	mitochondrial carrier protein,mitochondrial carrier protein (MCP11)	MCP11	34.295	7.3	0.0016694	2.1062	1	1		2.10837	0.323947	0.167706	0.775451	7.3	2	2	0.985521	-0.00633399	13.213	3	7.3	2	2	6.78252	0.831391	77.305	2	7.3	2	2	1.40212	0.146786	50.089	2
	1662	Tb927.8.1680	kinetoplastid kinetochore protein 12 (kkt12)	kkt12	23.036	32	0	5.2503	1			1.37156	0.137214	0.168933	0.772286	20	3	3	1.30896	0.116927	29.307	3	14.5	3	3	2.1714	0.33674	9.7857	5	14.5	3	3	0.907766	-0.042026	9.0693	3
	1331	Tb927.5.3550	hypothetical protein, conserved		47.983	9	0.00058928	2.7181	1	1		3.13533	0.496283	0.170017	0.769509	4.5	2	2	18.3797	1.26434	181.42	2	2.4	1	1	2.00851	0.302875		1	2.1	1	1	0.8349	-0.0783656		1
	737	Tb927.11.15310	hypothetical protein, conserved		80.619	8.9	0.00060277	3.0301	1			4.11806	0.614692	0.174129	0.759129	4.6	2	2	39.9945	1.602	141.82	2	2.6	2	2	2.05101	0.311968	15.891	2	1.2	1	1	0.851352	-0.069891		1
	1077	Tb927.3.2010	hypothetical protein, conserved		62.262	5.1	0	5.988	1	1		1.61923	0.209309	0.174748	0.757588	2.5	1	1	0.982918	-0.00748264		1	2.5	1	1	3.55469	0.550802		1	2.5	1	1	1.21509	0.0846086		1
	1372	Tb927.6.1470	hypothetical protein, conserved		27.521	30.5	0	12.723	1			1.41558	0.150934	0.174761	0.757555	25.6	6	6	0.827902	-0.0820213	21.551	10	21.5	5	5	1.55124	0.190678	19.036	5	11.2	3	3	2.20875	0.344147	27.951	4
	826	Tb927.11.3240	T-complex protein 1, zeta subunit, putative (TCP-1-zeta)	TCP-1-zeta	59.579	16.2	0	51.056	1			1.12421	0.0508484	0.177749	0.750194	13.1	5	5	1.29366	0.11182	12.482	5	9.4	4	4	1.18042	0.0720372	16.835	4	16.2	7	7	0.930439	-0.031312	21.772	7
	1773	Tb927.8.6450	inhibitor of cysteine peptidase (ICP)	ICP	13.454	34.7	0	63.52	1			1.14106	0.0573067	0.177875	0.749884	34.7	3	3	1.01259	0.00543472	8.1506	2	22.3	2	2	1.42369	0.153416		1	27.3	2	2	1.03055	0.0130691	7.4973	2
	555	Tb927.10.7820	hypothetical protein, conserved		15.753	12.9	0.00056948	2.351	1			1.03047	0.0130348	0.177889	0.749851	12.9	2	2	1.06797	0.0285575	8.7591	3	7.1	1	1	1.04384	0.0186342	7.6521	2	7.1	1	1	0.981551	-0.00808732	16.639	2
	172	Tb927.11.7310;Tb11.v5.0252	RNA binding protein, putative;RNA binding protein, putative		30.195	5.6	0	11.313	2			1.71535	0.234352	0.181351	0.741479	5.6	1	1	3.32923	0.522343		1	5.6	1	1	2.14637	0.331705		1	5.6	1	1	0.706328	-0.150994		1
	1283	Tb927.5.1700	replication Factor A 28 kDa subunit, putative		27.593	12.9	0	28.378	1			1.32153	0.121077	0.182192	0.739471	9	2	2	1.58157	0.19909	18.773	2	9	2	2	1.10424	0.0430645	1.673	2	0	0	0				0
	1413	Tb927.6.3140	hypothetical protein, conserved		10.622	45.3	0	43.921	1			1.27752	0.106367	0.184143	0.734845	45.3	3	3	1.72225	0.236096	30.547	5	45.3	3	3	1.42965	0.155231	11.129	5	45.3	3	3	0.846789	-0.0722248	14.044	3
	170	Tb927.10.5300;Tb11.v5.0246	eukaryotic translation initiation factor 6, putative;eukaryotic translation initiation factor 6 (eIF-6), putative		26.925	36.3	0	100.17	2			1.46064	0.164544	0.18533	0.732054	14.5	2	2	2.72458	0.4353	46.089	2	23.4	4	4	1.29569	0.1125	25.081	3	12.9	2	2	0.882739	-0.0541676	5.0494	2
	454	Tb927.10.290	proteasome alpha 2 subunit, putative		25.354	5.6	0.00057013	2.3616	1			1.62863	0.211823	0.187476	0.727055	5.6	1	1	0.789359	-0.102725		1	5.6	1	1	3.50337	0.544485		1	5.6	1	1	1.5621	0.193709		1
	1612	Tb927.7.6090	hypothetical protein, conserved		88.162	7.9	0	7.1467	1			1.29727	0.113029	0.189007	0.723522	4.2	3	3	0.81836	-0.0870554	11.296	3	2.4	2	2	1.56482	0.194465	30.915	3	3	2	2	1.70482	0.231678	15.005	3
	1702	Tb927.8.3140	NAD dependent deacetylase, putative,SIR2-like protein 4, putative,NAD-dependent deacetylase sirtuin 4, putative		33.545	9.2	0.0016685	2.1019	1			1.17205	0.0689456	0.190306	0.720548	2.9	1	1	0.905014	-0.0433446		1	7.2	2	2	1.47842	0.169797	23.61	3	7.2	2	2	1.20333	0.0803847	11.299	2
	1578	Tb927.7.4250;Tb927.7.4240	hypothetical protein, conserved;hypothetical protein, conserved		12.486	8	0.0073879	1.679	2			1.34298	0.128068	0.193791	0.712666	8	1	1	0.867823	-0.0615688		1	8	1	1	1.27195	0.104471		1	8	1	1	2.19433	0.341303		1
	486	Tb927.10.4220	hypothetical protein, conserved		34.243	17.8	0	15.358	1	1		1.13238	0.0539924	0.197753	0.703876	10	3	3	1.35226	0.13106	27.363	4	7.1	2	2	1.17893	0.0714881	12.545	2	13.9	4	4	0.910812	-0.0405711	19.956	4
	1963	Tb927.9.6090;Tb11.v5.0854;Tb927.9.6100	hypothetical protein, conserved;PTP1-interacting protein, 39 kDa;TFIIF-stimulated CTD phosphatase, putative		39.499	8.5	0	4.5984	3			1.05038	0.0213471	0.205072	0.688095	2.6	1	1	1.03315	0.0141644		1	2.6	1	1	1.14864	0.0601858		1	5.8	2	2	0.976543	-0.0103088	7.3477	2
	2006	Tb927.9.9230	hypothetical protein, conserved		19.876	6.5	0	6.0587	1			1.30279	0.114874	0.207791	0.682373	6.5	1	1	2.18998	0.340441		1	6.5	1	1	1.00533	0.00230651	0.59558	2	6.5	1	1	1.00432	0.00187425		1
	951	Tb927.11.8310	class I transcription factor A, subunit 4 (CITFA-4)	CITFA-4	42.733	11.1	0	8.3808	1			1.17674	0.0706823	0.209195	0.679448	3.9	1	1	1.29222	0.111337		1	7.2	2	2	1.46623	0.166201	25.779	2	7.7	2	2	0.860021	-0.0654911	10.808	2
	1678	Tb927.8.2080;Tb927.8.2250	hypothetical protein, conserved;hypothetical protein, conserved		20.204	10.2	0.0082902	1.5363	2			1.56259	0.193845	0.209432	0.678956	4.3	1	1	0.78595	-0.104605		1	4.3	1	1	1.36131	0.133958		1	4.3	1	1	3.56599	0.55218		1
	725	Tb927.11.14960	pumilio/PUF RNA binding protein 7, putative (PUF7)	PUF7	78.663	6.8	0	3.3536	1			1.24669	0.0957601	0.211806	0.674062	1.7	1	1	1.6859	0.226831		1	3.6	2	2	1.41817	0.151729	5.9034	2	3.6	2	2	0.81044	-0.0912793	0.78835	2
	363	Tb927.10.13810	hypothetical protein, conserved		12.955	28.3	0	23.424	1	1		43.5301	1.63879	0.21268	0.672273	9.7	1	1	86407.6	4.93655		1	28.3	3	3	1.2925	0.111432	3.1638	2	11.5	1	1	0.738561	-0.131613		1
	1983	Tb927.9.7540	calpain-like cysteine peptidase, putative,cysteine peptidase, Clan CA, family C2, putative		95.448	7	0	13.601	1			1.44169	0.158872	0.212991	0.671638	0	0	0				0	3.6	2	2	1.92537	0.284514	19.185	3	2	1	1	1.07952	0.0332292	16.381	2
	741	Tb927.11.15420	hypothetical protein, conserved		23.057	28.8	0	12.481	1			1.18026	0.071976	0.213785	0.670022	17.6	3	3	1.07036	0.029529	22.951	4	17.6	3	3	0.938423	-0.0276014	20.304	3	17.6	3	3	1.63682	0.214	9.3027	4
	1827	Tb927.9.11000	small GTPase, putative,GTP-binding protein, putative (RAB7)	RAB7	14.819	26.6	0	35.085	1			1.16997	0.0681744	0.219261	0.659039	10.1	1	1	1.61657	0.208594	31.001	2	10.1	1	1	0.953119	-0.0208526		1	16.5	2	2	1.0394	0.0167816	25.239	2
	1155	Tb927.3.820	hypothetical protein, conserved		22.174	5.9	0	12.642	1	1		1.3963	0.144978	0.22118	0.655255	5.9	1	1	2.79932	0.447052	3.9591	2	5.9	1	1	0.904077	-0.0437946	7.9736	2	5.9	1	1	1.07567	0.0316775	7.2184	2
	1145	Tb927.3.5430	hypothetical protein, conserved		31.212	7.4	0.0011325	2.2755	1			1.34182	0.127694	0.22142	0.654782	4.4	1	1	2.04672	0.311059		1	4.4	1	1	1.60932	0.206643		1	4.4	1	1	0.733467	-0.13462		1
	465	Tb927.10.3260;Tb11.v5.0825	fatty acyl CoA synthetase, putative;Long-chain-fatty-acid--CoA ligase 5 (EC 6.2.1.3) (Long-chain acyl-CoA synthetase 5) (LACS 5), putative		78.983	35.4	0	137.88	2			1.13393	0.0545866	0.223396	0.650925	19.5	11	11	0.988788	-0.00489682	14.363	11	21.6	12	12	1.48191	0.170822	23.583	11	23.6	13	13	0.995026	-0.00216568	15.016	12
	1312	Tb927.5.2910	hypothetical protein, conserved		19.968	7.3	0.0011261	2.2188	1			1.19026	0.0756429	0.226694	0.644561	7.3	1	1	1.25742	0.099479		1	7.3	1	1	0.838125	-0.076691		1	7.3	1	1	1.60008	0.204141		1
	411	Tb927.10.16060	hypothetical protein, conserved		13.498	21.7	0	3.6813	1	1		6.96584	0.842974	0.22837	0.641362	13.9	2	2	482.845	2.68381	262.34	2	13.9	2	2	0.971553	-0.0125336	7.1521	2	13.9	2	2	0.720521	-0.142353	12.433	2
	1550	Tb927.7.3420	peptidyl-prolyl cis-trans isomerase, putative (PPIase)	PPIase	12.282	22.3	0	12.173	1			1.71387	0.233978	0.231348	0.635734	22.3	2	2	1.06609	0.0277926	16.784	2	22.3	2	2	0.839888	-0.0757785	2.4091	2	22.3	2	2	5.62238	0.74992	86.909	2
	1828	Tb927.9.11110	PRP8 protein homologue,U5 snRNA-associated splicing factor		277	7.2	0	70.453	1			1.41829	0.151765	0.232178	0.634178	3.7	9	9	0.927244	-0.0328061	32.56	10	3.8	9	9	0.99645	-0.00154454	40.419	11	3.9	9	9	3.08777	0.489646	41.079	9
	797	Tb927.11.2090	choline kinase (EK1)	EK1	49.158	10.4	0	14.967	1			1.21864	0.0858766	0.232236	0.634071	5.6	2	2	1.85502	0.268348	52.263	2	3.7	1	1	1.10923	0.0450235		1	3.7	1	1	0.879546	-0.0557412		1
	208	Tb11.v5.0638;Tb927.10.1050;Tb927.10.1040	serine carboxypeptidase III precursor, putative (CBP1);serine peptidase, Clan SC, Family S10,serine carboxypeptidase III precursor, putative (CBP1);serine peptidase, Clan SC, Family S10,serine carboxypeptidase III precursor, putative (CBP1)	CBP1;CBP1;CBP1	51.565	6.9	0	3.2601	3			1.24416	0.0948749	0.233522	0.631672	0	0	0				0	3.9	1	1	1.51496	0.180403		1	3.9	1	1	1.02176	0.00934718	13.634	2
	735	Tb927.11.15270	hypothetical protein, conserved		28.843	47.4	0	35.074	1			1.08982	0.0373567	0.240608	0.61869	23.5	5	5	1.15347	0.0620078	14.581	9	39.9	7	7	1.25124	0.0973411	19.435	12	28.7	6	6	0.896853	-0.0472787	24.824	8
	1195	Tb927.4.2310	asparaginyl-tRNA synthetase, putative		75.462	5.1	0.0032751	1.9039	1			21.1886	1.3261	0.244358	0.611973	2.8	1	1	0.455719	-0.341303		1	2.8	1	1	0.69658	-0.157029		1	5.1	2	2	29966.8	4.47664	379.06	2
	1887	Tb927.9.1430	hypothetical protein, unlikely		13.458	12.1	0.0027442	1.955	1			1.1183	0.0485581	0.244612	0.611523	12.1	1	1	0.900652	-0.0454429	2.9347	2	12.1	1	1	1.42497	0.153805		1	12.1	1	1	1.08971	0.037312		1
	1314	Tb927.5.2950	hypothetical protein, conserved		88.256	9.6	0	31.076	1			1.38074	0.140111	0.24485	0.6111	5.8	4	4	2.33893	0.369017	21.942	4	6.7	5	5	1.72273	0.236217	11.171	5	1	1	1	0.653281	-0.1849		1
	1153	Tb927.3.780	proteasome alpha 7 subunit (TbPSA7)	TbPSA7	25.463	6.3	0.00059067	2.729	1			2.24222	0.350678	0.249597	0.60276	6.3	1	1	16.1087	1.20706		1	6.3	1	1	0.778648	-0.108659		1	6.3	1	1	0.898732	-0.0463697		1
	389	Tb927.10.14930	Zinc finger CCCH domain-containing protein 39 (ZC3H39)	ZC3H39	31.519	16.5	0	18.658	1			1.26212	0.1011	0.249629	0.602704	7.4	2	2	0.735698	-0.1333		1	7.4	2	2	1.41394	0.15043	6.7385	2	7.4	2	2	1.93273	0.286171	29.348	2
	745	Tb927.11.15640	mitochondrial RNA binding complex 1 subunit,NUDIX hydrolase, putative (MERS1)	MERS1	44.396	4.6	0	34.192	1	1		1.3514	0.130784	0.251918	0.59874	4.6	2	2	0.996355	-0.00158604	5.6924	2	1.8	1	1	1.83297	0.263155		1	2.8	1	1				0
	1235	Tb927.4.4190	hypothetical protein, conserved		17.352	39.5	0	55.22	1			1.74211	0.241075	0.252765	0.597282	26.8	5	3	0.669258	-0.174406	45.904	4	16.6	3	2	1.1879	0.0747794	0.92385	3	22.3	3	2	6.65047	0.822852	86.83	2
	855	Tb927.11.4570	Ras-related protein Rab5B (RAB5B)	RAB5B	21.844	14.3	0	8.9089	1			1.35308	0.131322	0.257845	0.588641	14.3	2	2	2.92106	0.46554	51.246	2	14.3	2	2	0.976216	-0.010454	7.2015	2	14.3	2	2	0.868721	-0.0611196	11.379	2
	1620	Tb927.7.6360	histone H2A variant,H2Az (h2aZ)	h2aZ	18.667	26.8	0	90.979	1			1.43553	0.157012	0.257851	0.588632	13.4	2	2	3.59425	0.555609	42.124	2	17.9	3	3	0.992545	-0.00324974	11.023	4	18.4	3	3	0.829232	-0.0813237	27.723	3
	990	Tb927.11.9850	hypothetical protein, conserved		13.654	40.8	0	24.017	1			1.14706	0.0595845	0.258525	0.587498	25	4	4	1.08878	0.0369402	9.4507	4	40.8	5	5	1.59133	0.201759	38.421	6	40.8	5	5	0.871072	-0.0599461	9.143	5
	1801	Tb927.8.7790	hypothetical protein, conserved		13.063	10.7	0.0011299	2.2587	1			1.63161	0.212616	0.262218	0.581337	10.7	1	1	5.06038	0.704183		1	10.7	1	1	1.55666	0.192194		1	10.7	1	1	0.551406	-0.258529		1
	285	Tb927.10.10420	monothiol glutaredoxin, putative		14.888	41.2	0	46.667	1	1		1.08294	0.0346045	0.262895	0.580217	20.6	2	2	0.892868	-0.0492126	21.615	3	28.2	3	3	1.11209	0.0461418	15.777	4	17.6	2	2	1.27904	0.106884	29.156	2
	1530	Tb927.7.2780	hypothetical protein, conserved		12.723	20.5	0	31.973	1			1.1399	0.0568651	0.263396	0.579391	20.5	3	3	1.10678	0.0440624	120.24	4	20.5	3	3	1.55757	0.192447	13.717	4	20.5	2	2	0.859184	-0.0659138	35.441	2
	889	Tb927.11.5920	hypothetical protein, conserved		80.414	7.9	0	11.773	1	1		1.339	0.12678	0.265931	0.575231	5.9	3	3	2.91677	0.464903	31.147	3	7.9	4	4	0.933887	-0.0297059	25.358	6	5.2	3	3	0.881339	-0.0548568	10.859	3
	538	Tb927.10.7280	pre-mRNA splicing factor ATP-dependent RNA helicase, putative,RNA helicase, putative		121.24	4.6	0	17.98	1			1.17916	0.0715744	0.271024	0.566993	1.8	2	2	0.978384	-0.00949054	10.851	2	1.8	2	2	1.84976	0.267116	53.993	2	1.8	2	2	0.905936	-0.0429026	6.2676	2
	918	Tb927.11.6830	hypothetical protein, conserved		108.83	7.5	0	26.245	1	1		1.34623	0.12912	0.272753	0.56423	3.3	2	2	0.596301	-0.224534	21.319	3	3.3	2	2	2.2565	0.353436	11.863	2	3.3	2	2	1.81325	0.258459	9.1919	3
	328	Tb927.10.12520	hypothetical protein, conserved		94.523	4.4	0	21.425	1	1		2.34892	0.370869	0.27407	0.562139	2.4	1	1	25.4518	1.40572		1	2.4	1	1	0.766638	-0.11541		1	2.4	1	1	0.664198	-0.177702		1
	1450	Tb927.6.4530	RNA-binding protein, putative (RBP17)	RBP17	16.821	37.9	0	9.7386	1			1.14055	0.0571154	0.276895	0.557685	30.1	4	4	1.04285	0.0182204	14.092	4	30.1	4	4	1.63214	0.212756	7.0667	4	23.5	3	3	0.871706	-0.0596302	12.735	4
	1310	Tb927.5.2810	hypothetical protein, conserved		20.322	13.6	0.00058106	2.4961	1	1		1.83981	0.264774	0.278074	0.555839	0	0	0				0	5.6	1	1	3.80993	0.580917		1	7.9	1	1	0.888445	-0.0513692		1
	1626	Tb927.7.6890	hypothetical protein, conserved		28.794	9.4	0	4.5899	1			1.30144	0.114425	0.278245	0.555573	4.7	1	1	0.619594	-0.207893		1	9.4	2	2	2.10585	0.323428	45.516	3	4.7	1	1	1.68943	0.227741		1
	1067	Tb927.3.1680	hypothetical protein, conserved		35.191	10.4	0	5.115	1			1.06677	0.0280712	0.279999	0.552844	6.9	2	2	0.898048	-0.0467006	1.0542	2	10.4	3	3	1.23731	0.0924781	20.358	3	6.3	2	2	1.09254	0.0384361	3.0364	2
	727	Tb927.11.14980	hypothetical protein, conserved		58.419	5.5	0	19.446	1	1		1.36615	0.135497	0.280015	0.552818	3.2	1	1	0.573651	-0.241352		1	5.5	2	2	1.7111	0.233275	11.302	2	2.4	1	1	2.59758	0.414569	68.278	2
	506	Tb927.10.5550	hypothetical protein, conserved		15.912	9.4	0	23.612	1			1.23329	0.0910637	0.282162	0.549502	9.4	1	1	0.841292	-0.0750534		1	9.4	1	1	2.26003	0.354114	22.02	2	9.4	1	1	0.986577	-0.00586922		1
	1663	Tb927.8.1720	phosphatidylglycerolphosphate synthase, mitochondrial (pgps)	pgps	68.119	4.1	0	6.6513	1			1.32093	0.12088	0.283564	0.547349	1.6	1	1	1.71593	0.234499		1	1.6	1	1	2.27121	0.356257		1	4.1	2	2	0.591406	-0.228114	8.6423	2
	1510	Tb927.7.2240	hypothetical protein, conserved		59.665	14.9	0	7.7016	1			1.40815	0.148648	0.284297	0.546228	5.1	2	2	1.55934	0.192942	33.722	2	2.4	1	1	3.20097	0.505281		1	2.4	1	1	0.5594	-0.252277		1
	171	Tb927.10.5290;Tb11.v5.0247	HIRA-interacting protein 5, putative;HIRA-interacting protein 5, putative,predicted NifU-like protein		29.505	11.1	0	3.634	2			1.07649	0.032009	0.284373	0.546111	6.1	1	1	0.963361	-0.016211		1	11.1	2	2	0.96723	-0.0144705		1	6.1	1	1	1.33878	0.126709		1
	1332	Tb927.5.3630	hypothetical protein, conserved		44.693	16.5	0	50.962	1			1.37811	0.139284	0.285347	0.544627	8.8	3	3	0.5714	-0.24306	27.214	7	8.8	3	3	1.55621	0.192068	13.406	5	8.8	3	3	2.94336	0.468844	46.546	7
	467	Tb927.10.3380;Tb927.10.3370	60S acidic ribosomal protein P2, putative;60S acidic ribosomal protein P2, putative		11.535	63.2	0	8.6655	2			1.09467	0.0392835	0.286418	0.543	7.9	1	1	1.00932	0.00403063	3.3639	2	7.9	1	1	1.42582	0.154065	0.13022	2	14	2	2	0.911497	-0.0402447	2.5578	3
	1342	Tb927.5.4030	U6 snRNA-associated Sm-like protein LSm7p (TbLSm7)	TbLSm7	10.214	9.8	0.0073762	1.6675	1			27.8098	1.4442	0.286772	0.542463	9.8	1	1	1851.68	3.26757	261.91	2	9.8	1	1	0.417667	-0.37917	49.51	2	0	0	0				0
	723	Tb927.11.14940	hypothetical protein, conserved		60.446	11.9	0	22.037	1			2.34425	0.370003	0.288869	0.539299	8.2	2	2	6.9747	0.843526	42.338	2	4.3	2	2	0.787918	-0.103519		1	0	0	0				0
	864	Tb927.11.5030	hypothetical protein, conserved		35.573	6.7	0	17.411	1			1.4933	0.174146	0.28924	0.538741	6.7	2	2	0.451798	-0.345056	31.572	4	6.7	2	2	2.19952	0.342327	13.734	2	6.7	2	2	3.35094	0.525167	17.691	3
	526	Tb927.10.6460	protein phosphatase 2B, putative		44.052	16.1	0	18.757	1			1.06778	0.0284836	0.290221	0.53727	14.6	5	5	0.926341	-0.0332292	5.1681	7	14.6	5	5	1.29608	0.112633	12.589	9	14.6	5	5	1.01402	0.0060466	4.6858	6
	535	Tb927.10.7110	inositol-3-phosphate synthase, putative		58.274	5.1	0	5.5342	1			1.14963	0.060559	0.293001	0.533131	3.2	1	1	0.96876	-0.0137839		1	3.2	1	1	1.76833	0.247563		1	3.2	1	1	0.886948	-0.052102		1
	1491	Tb927.7.1520	hypothetical protein, conserved		11.273	44.8	0	12.202	1	1		1.1984	0.0786006	0.293616	0.532221	36.5	3	3	2.0736	0.316726	25.417	3	36.5	3	3	1.02446	0.0104934	9.1501	3	36.5	3	3	0.810182	-0.0914176	8.4486	3
	945	Tb927.11.8120	protein transport protein SEC13, putative		35.125	18.7	0	9.3599	1			1.15323	0.0619141	0.293968	0.5317	9.5	2	2	0.739499	-0.131063	35.5	2	8	2	2	1.39582	0.14483	1.6895	2	8	2	2	1.48585	0.171975	32.147	2
	558	Tb927.10.8020	prolyl oligopeptidase, putative,serine peptidase clan SC, family S9A, putative (POP)	POP	77.624	4.2	0.0006079	3.1948	1	1		1.12499	0.0511502	0.294013	0.531633	2.1	1	1	1.57226	0.196525		1	2.1	1	1	0.83291	-0.0794018		1	2.1	1	1	1.08725	0.0363276		1
	1287	Tb927.5.1780	hypothetical protein, conserved		48.192	5.6	0.001128	2.2327	1			1.51866	0.181461	0.296923	0.527356	0	0	0				0	2.4	1	1	2.66816	0.426211		1	2.4	1	1	0.864393	-0.0632886		1
	1684	Tb927.8.2310	(H+)-ATPase G subunit, putative		12.749	24.8	0	5.1137	1			1.19096	0.0758965	0.297826	0.526038	9.2	1	1	0.694692	-0.158208		1	9.2	1	1	1.77279	0.248656		1	9.2	1	1	1.37164	0.137241		1
	930	Tb927.11.7480	vacuolar type h+ ATPase subunit, putative		26.323	6	0.0011217	2.1851	1			1.19929	0.0789229	0.298957	0.524392	6	1	1	0.893729	-0.0487942		1	6	1	1	2.15318	0.33308		1	6	1	1	0.89636	-0.0475173		1
	1883	Tb927.9.14100	hypothetical protein, conserved		34.916	15.3	0	15.578	1			1.04597	0.0195175	0.301906	0.520129	12.7	3	3	0.924539	-0.0340748	12.959	3	15.3	4	4	1.19278	0.0765591	5.8723	4	12.7	3	3	1.03769	0.0160683	6.4196	3
	1341	Tb927.5.4020	hypothetical protein		29.347	17.6	0	21.863	1			1.09521	0.0394954	0.304565	0.51632	17.6	3	3	0.985847	-0.00619028	23.936	3	17.6	3	3	1.47623	0.169155	22.155	3	17.6	3	3	0.902654	-0.0444789	10.361	3
	1895	Tb927.9.1520	hypothetical protein, conserved		9.7592	51.8	0	7.5624	1			1.46466	0.165738	0.310259	0.508276	24.7	2	2	5.43725	0.73538	83.712	2	36.5	3	3	0.832267	-0.0797372	17.127	3	24.7	2	2	0.694338	-0.158429	23.028	2
	1101	Tb927.3.3220	RNA polymerase-associated protein CTR9, putative		101.23	5.7	0	6.4198	1			1.10315	0.0426349	0.311699	0.506264	2	2	2	0.81836	-0.0870554	7.7921	3	1.1	1	1	1.47842	0.169797		1	3.1	3	3	1.10959	0.0451634	10.624	5
	1269	Tb927.5.1090	threonyl-tRNA synthetase, putative		90.983	11.8	0	22.813	1	1		1.12886	0.0526386	0.312094	0.505715	7	4	4	0.890579	-0.0503276	9.3213	4	4.4	3	3	1.72079	0.235727	17.742	3	7	4	4	0.938677	-0.0274838	9.468	4
	179	Tb927.10.15950;Tb11.v5.0305	TFIID-like protein, putative;TFIID-like protein, putative (TRF4)	TRF4	28.822	14.9	0	9.6034	2			1.079	0.0330226	0.313306	0.504031	9.5	2	2	1.36727	0.135855	6.2026	2	9.5	2	2	0.861128	-0.0649325	22.157	2	9.5	2	2	1.06695	0.0281448	5.3738	2
	156	Tb927.7.4900;Tb11.v5.0171	5'-3' exonuclease XRNA, putative;5'-3' exonuclease XRNA, putative,exoribonuclease 1, putative (XRNA)	XRNA	158.67	4.7	0	7.8584	2			1.02934	0.012558	0.313637	0.503573	0.7	1	1	0.974199	-0.0113525	5.1971	2	0.7	1	1	0.982436	-0.00769564	1.9501	2	1.4	2	2	1.13952	0.0567222	8.866	3
	694	Tb927.11.13700	hypothetical protein, conserved		85.787	8.8	0	33.33	1			1.13916	0.0565838	0.317097	0.498808	3.6	2	2	1.82041	0.260169	13.186	3	7.4	4	4	0.904232	-0.0437203	6.5101	4	7.2	4	4	0.898054	-0.0466975	12.467	4
	1557	Tb927.7.3630	TPR-repeat-containing chaperone protein DNAJ, putative		60.135	13.6	0	25.881	1			1.11978	0.0491323	0.318595	0.496761	10	5	5	1.23849	0.0928939	31.353	4	8.3	4	4	1.50345	0.177089	46.386	3	8.3	4	4	0.754075	-0.122586	29.394	3
	659	Tb927.11.11830;Tb927.11.11820	40S ribosomal protein S17, putative;40S ribosomal protein S17, putative		16.222	43	0	15.236	2			1.80874	0.257377	0.320077	0.494746	16.2	2	2	15.7568	1.19747	100.8	2	22.5	3	3	0.519385	-0.284511	77.884	3	9.9	1	1	0.72306	-0.140826		1
	128	Tb927.10.4430;Tb10.v4.0033;Tb11.v5.0767	pumillo RNA binding protein PUF1,chrX additional, unordered contigs (PUF1);pumillo RNA binding protein PUF1, putative;pumillo RNA binding protein PUF1 (PUF1)	PUF1;PUF1	63.851	12.8	0	78.1	3			1.12446	0.0509431	0.321671	0.492589	9.6	4	4	1.16966	0.0680599	7.2143	5	7.9	3	3	1.60377	0.205142	14.605	5	4	2	2	0.757927	-0.120373	2.0181	2
	1711	Tb927.8.3490	hypothetical protein, conserved		120.39	10.8	0	40.393	1			1.05955	0.0251224	0.322796	0.491072	6.5	6	3	0.85605	-0.067501	11.927	3	7.3	6	3	1.14535	0.0589399	14.46	5	8.3	7	4	1.21319	0.0839282	13.308	7
	384	Tb927.10.14840;Tb927.10.14830;Tb927.10.14820	Mitochondrial ADP/ATP carrier protein 5c (MCP5c);Mitochondrial ADP/ATP carrier protein 5b, putative (MCP5b);Mitochondrial ADP/ATP carrier protein 5a, putative (MCP5a)	MCP5c;MCP5b;MCP5a	34.074	38.8	0	45.25	3	1		1.08285	0.0345694	0.326135	0.486602	36.2	9	9	1.39765	0.145398	23.608	10	31.6	8	8	1.09891	0.0409626	25.401	9	29	8	8	0.8267	-0.0826522	29.115	9
[truncated: 1,416 more rows]

## Sheet: C. TbTim13-HA IP
	S2C Table: List of proteins detected in SILAC co-immunoprecipitation experiments of TbTim13-HA. Listed are all proteins identified with a sequence coverage ≥ 4%.
[truncated: 1,241 more rows]
