# Supplementary material for: A trypanosomal orthologue of an intermembrane space chaperone has a non-canonical function in biogenesis of the single mitochondrial inner membrane protein translocase
Source: PLoS Pathog. 2017 Aug 21;13(8):e1006550. doi: 10.1371/journal.ppat.1006550 (PMC5584982; doi:10.1371/journal.ppat.1006550)
Supplement: S3 Table — Listed are all proteins identified with an overall sequence coverage of ≥ 4%. (XLSX) [file ppat.1006550.s007.xlsx]

## Sheet: Results
	S3 Table: Proteins detected in quantitative MS analyses of TbTim13 RNAi cells. Listed are all proteins identified with an overall sequence coverage of ≥ 4%.
																		Data determined across Replicates 1 - 3						Replicate 1							Replicate 2							Replicate 3
	Protein group ID	Protein IDs (TriTrypDB 8.1)	Majority protein IDs	Gene names	Annotation	Mitochondrial proteome (Peikert et al., 2017)	OM (Niemann et al., 2013)	IM (Niemann et al., 2013)	MTS-containing (Mach et al., 2012)	MCP (Colasante et al., 2009)	beta-barrel proteins	TIM complex (Harsman et al., 2016)	Mol. weight [kDa]	Sequence coverage [%]	Q-value	Score	# of proteins in protein group	Mean log2 Ratio (+/- Tet) normalized	p-value	-log10 p-value	Sequence coverage [%]	Peptides	Unique peptides	Ratio (+/- Tet) normalized	log2 Ratio (+/- Tet) normalized	Ratio counts	Ratio variability [%]	Sequence coverage [%]	Peptides	Unique peptides	Ratio (+/- Tet) normalized	log2 Ratio (+/- Tet) normalized	Ratio counts	Ratio variability [%]	Sequence coverage [%]	Peptides	Unique peptides	Ratio (+/- Tet) normalized	log2 Ratio (+/- Tet) normalized	Ratio counts	Ratio variability [%]
	3708	Tb927.9.9310	Tb927.9.9310		hypothetical protein, conserved	1							106.49	9.6	0	21.609	1	-2.0671	0.0067944	2.16785	5.4	2	2	0.235	-2.08927	1	NaN	4.5	2	2	0.19587	-2.35203	1	NaN	7.9	4	4	0.295247	-1.76001	3	26.443
	2558	Tb927.6.2070	Tb927.6.2070		hypothetical protein, conserved	1							21.547	10.1	0	8.7844	1	-1.95752	0.00214138	2.66931	10.1	1	1	0.23957	-2.06148	1	NaN	10.1	1	1	0.24412	-2.03434	1	NaN	10.1	1	1	0.291843	-1.77674	1	NaN
	2201	Tb927.4.2250	Tb927.4.2250		hypothetical protein, conserved	1							38.669	11.7	0	39.506	1	-1.89829	0.00402652	2.39507	11.7	3	3	0.28909	-1.79041	4	6.4973	9.6	2	2	0.22696	-2.13949	2	3.6686	9.6	2	2	0.29423	-1.76498	2	25.751
	1047	Tb927.11.10170	Tb927.11.10170		hypothetical protein, conserved	1			1				24.353	24.4	0	5.6675	1	-1.87183	0.0255846	1.59202	20.7	3	3	0.31548	-1.66438	3	33.274	12.7	3	3	0.35893	-1.47823	4	11.724	12.7	3	3	0.180131	-2.47288	4	56.902
	1482	Tb927.11.3620	Tb927.11.3620	NT8.1	nucleobase/nucleoside transporter 8.1 (NT8.1)	1							47.652	11	0	37.003	1	-1.78742	0.000443031	3.35357	11	4	2	0.29788	-1.7472	5	19.545	11	4	2	0.2968	-1.75244	4	10.448	5.5	3	2	0.274975	-1.86263	4	28.51
	3660	Tb927.9.7200	Tb927.9.7200		hypothetical protein, conserved								33.696	8.3	0	3.0893	1	-1.7807	0.00468967	2.32886	4.8	1	1	0.34484	-1.536	2	111.42	3.5	1	1	0.26816	-1.89883	1	NaN	4.8	1	1	0.266596	-1.90728	1	NaN
	3112	Tb927.8.2650	Tb927.8.2650		metallo-beta-lactamase-like protein, putative	1							40.315	5.1	0.0039128	1.6476	1	-1.76273	0.0395141	1.40325	5.1	1	1	0.22821	-2.13157	1	NaN	5.1	1	1	0.23065	-2.11622	1	NaN	5.1	1	1	0.486192	-1.0404	1	NaN
	3148	Tb927.8.3560	Tb927.8.3560	PIF5	DNA repair and recombination helicase protein PIF5 (PIF5)	1							102.46	7	0	21.156	1	-1.733	0.0104099	1.98256	7	5	5	0.31644	-1.66	7	20.977	7	5	5	0.23789	-2.07163	5	34.46	7	5	5	0.361638	-1.46738	8	12.127
	1803	Tb927.2.2410	Tb927.2.2410		hypothetical protein, conserved								71.2	6.5	0	4.987	1	-1.72857	0.00711833	2.14762	3.1	1	1	NaN		0	NaN	4.9	2	2	0.30582	-1.70925	2	28.269	4.6	2	2	0.297734	-1.7479	3	75.836
	2988	Tb927.7.7010	Tb927.7.7010		hypothetical protein, conserved	1			1				18.121	24.7	0	47.757	1	-1.60756	0.00396439	2.40182	24	3	3	0.30589	-1.70892	2	25.844	24.7	4	4	0.30582	-1.70925	1	NaN	24	3	3	0.377743	-1.40452	2	5.5415
	1833	Tb927.2.3920	Tb927.2.3920		hypothetical protein, conserved	1							18.392	14.9	0	12.862	1	-1.60116	0.00220589	2.65642	14.9	1	1	0.33142	-1.59327	1	NaN	14.9	1	1	0.35978	-1.47481	1	NaN	14.9	1	1	0.300327	-1.73539	1	NaN
	2027	Tb927.3.3660	Tb927.3.3660		hypothetical protein, conserved	1							29.594	12.5	0	9.9869	1	-1.59457	0.00214859	2.66785	12.5	2	2	0.35069	-1.51173	2	68.125	12.5	2	2	0.34635	-1.5297	2	24.403	9.5	1	1	0.2989	-1.74226	1	NaN
	244	Tb927.10.380;Tb11.v5.0637	Tb927.10.380;Tb11.v5.0637	PPR5	mitochondrial RNA binding complex 1 subunit (PPR5)	1			1				39.683	30.7	0	28.64	2	-1.56781	0.000433832	3.36268	27.5	6	6	0.35222	-1.50545	9	21.936	23.4	6	6	0.32627	-1.61586	7	8.9211	25.1	6	6	0.33399	-1.58212	8	122.85
	2497	Tb927.5.770	Tb927.5.770		hypothetical protein, conserved	1							76.378	7.4	0	15.702	1	-1.52733	0.00374854	2.42614	7.4	3	3	0.3694	-1.43674	3	29.934	7.4	3	3	0.37103	-1.43039	4	50.713	7.4	3	3	0.304637	-1.71484	4	41.266
	200	Tb11.v5.0412;Tb927.10.16090	Tb11.v5.0412;Tb927.10.16090										89.646	9.8	0	8.4898	2	-1.52404	0.0377249	1.42337	1.4	1	1	0.31026	-1.68845	1	NaN	3.2	2	2	0.25881	-1.95003	2	20.852	8	4	4	0.523533	-0.933648	4	72.42
	904	Tb927.10.7380	Tb927.10.7380		hypothetical protein, conserved	1							39.706	30.1	0	21.333	1	-1.51677	0.0141729	1.84854	26.4	5	5	0.28803	-1.79571	7	45.008	26.4	5	5	0.3342	-1.58122	6	84.439	30.1	6	6	0.44338	-1.17338	7	69.964
	3684	Tb927.9.8290	Tb927.9.8290		hypothetical protein, conserved	1			1				25.114	28.4	0	20.026	1	-1.51268	0.000829494	3.08119	28.4	4	4	0.35441	-1.49651	6	12.897	28.4	4	4	0.33103	-1.59497	5	14.003	21.6	3	3	0.366892	-1.44657	5	10.861
	1508	Tb927.11.4140	Tb927.11.4140		hypothetical protein, conserved	1							24.007	10.8	0	323.31	1	-1.51186	0.041565	1.38127	10.8	1	1	0.24287	-2.04174	1	NaN	10.8	1	1	0.52067	-0.941559	1	NaN	10.8	1	1	0.340971	-1.55228	1	NaN
	3567	Tb927.9.3350	Tb927.9.3350		pseudouridylate synthase, putative	1							46.294	11.8	0	9.309	1	-1.50877	0.00789798	2.10248	7.1	2	2	0.39905	-1.32536	2	26.282	11.8	3	3	0.37135	-1.42915	3	31.174	7.1	2	2	0.292843	-1.7718	2	15.141
	2521	Tb927.6.1440	Tb927.6.1440		hypothetical protein, conserved				1				29.996	35.7	0	50.62	1	-1.50678	0.00120314	2.91968	31	7	7	0.37831	-1.40236	9	21.54	31	7	7	0.34073	-1.5533	10	35.908	30.6	7	7	0.338055	-1.56467	10	12.164
	2918	Tb927.7.5280	Tb927.7.5280		hypothetical protein, conserved	1							220.21	7	0	36.768	1	-1.50013	0.0236642	1.62591	4.2	6	6	0.32597	-1.61719	8	25.037	4.6	6	6	0.28015	-1.83573	7	67.867	4.1	5	5	0.483816	-1.04747	4	85.466
	3188	Tb927.8.4550	Tb927.8.4550		hypothetical protein, conserved	1			1				21.585	44.3	0	51.436	1	-1.49808	0.00830858	2.08047	35.5	4	4	0.40599	-1.30048	7	25.079	35	4	4	0.29478	-1.76229	6	6.0886	35.5	4	4	0.370755	-1.43146	6	21.347
	3648	Tb927.9.6910	Tb927.9.6910		hypothetical protein, conserved	1							17.806	11.1	0	3.6904	1	-1.49432	0.0123682	1.90769	11.1	3	3	0.33247	-1.5887	4	18.14	10.5	2	2	0.3023	-1.72595	1	NaN	11.1	2	2	0.444939	-1.16832	2	11.915
	3711	Tb927.9.9420	Tb927.9.9420		hypothetical protein, conserved	1							34.928	9	0	187.95	1	-1.4831	0.00133636	2.87408	6.1	1	1	0.38412	-1.38037	2	14.6	9	2	2	0.35255	-1.5041	3	7.4985	6.1	1	1	0.338021	-1.56482	2	23.964
	1535	Tb927.11.4650	Tb927.11.4650		hypothetical protein, conserved	1			1				167.85	7.4	0	34.948	1	-1.47028	0.00757925	2.12037	3.7	3	3	0.35863	-1.47943	6	11.895	7.4	5	5	0.31024	-1.68854	7	25.208	3.7	3	3	0.422529	-1.24288	7	1.2041
	1040	Tb927.11.10080	Tb927.11.10080		hypothetical protein, conserved	1			1				21.564	51.3	0	28.488	1	-1.463	0.000898719	3.04638	42.9	5	5	0.3828	-1.38534	7	4.5018	51.3	7	7	0.34454	-1.53726	9	8.563	40.2	6	6	0.361886	-1.46639	7	7.2706
	851	Tb927.10.600	Tb927.10.600		hypothetical protein, conserved	1			1				62.775	37.5	0	80.853	1	-1.43423	0.00149685	2.82482	31.4	15	15	0.38192	-1.38866	22	20.145	32.7	15	15	0.34275	-1.54477	17	19.281	34.6	16	16	0.387087	-1.36927	20	27.193
	3504	Tb927.9.15010	Tb927.9.15010		hypothetical protein, conserved	1		1	1				23.182	25.5	0	5.7262	1	-1.43007	0.00269302	2.56976	13.2	3	3	0.40723	-1.29608	3	125.53	16.7	3	3	0.36827	-1.44116	2	46.727	14.7	3	3	0.340808	-1.55297	3	7.0444
	2823	Tb927.7.3340	Tb927.7.3340		hypothetical protein, conserved	1							58.619	14.5	0	12.292	1	-1.4276	0.0465772	1.33183	12.5	3	3	0.28276	-1.82235	2	48.881	14.5	4	4	0.31532	-1.66511	3	42.52	4.7	1	1	0.576203	-0.795351	1	NaN
	3657	Tb927.9.7170	Tb927.9.7170		hypothetical protein, conserved	1			1				53.98	24.8	0	31.65	1	-1.42588	0.0139981	1.85393	22.5	7	7	0.35805	-1.48177	6	11.544	21.2	7	7	0.31009	-1.68924	7	36.353	18.9	6	6	0.464382	-1.10662	6	11.231
	3553	Tb927.9.2620	Tb927.9.2620		hypothetical protein, conserved	1							76.723	13.2	0	15.866	1	-1.42557	0.00246381	2.60839	13.2	6	6	0.38341	-1.38304	6	19.148	5.6	3	3	0.33822	-1.56397	3	25.858	7.5	3	3	0.397852	-1.3297	3	15.349
	804	Tb927.10.5050	Tb927.10.5050		hypothetical protein, conserved	1			1				8.6908	18.7	0	46.485	1	-1.42092	0.00494263	2.30604	18.7	1	1	0.3373	-1.5679	5	24.502	18.7	1	1	0.36209	-1.46558	4	10.157	18.7	1	1	0.42653	-1.22928	4	8.9963
	2490	Tb927.5.560	Tb927.5.560		hypothetical protein, conserved	1							57.756	23.1	0	60.646	1	-1.41399	0.000459394	3.33781	17.6	6	6	0.38988	-1.3589	7	22.517	19.9	7	7	0.36262	-1.46347	8	15.516	16	5	5	0.373818	-1.41959	5	5.3747
	2636	Tb927.6.3930	Tb927.6.3930		hypothetical protein, conserved	1			1				49.246	42	0	53.906	1	-1.41249	0.000108939	3.96282	36.4	10	10	0.37824	-1.40263	17	14.223	32.9	9	9	0.38068	-1.39335	15	15.341	42	11	11	0.368189	-1.44148	18	22.923
	2794	Tb927.7.2760	Tb927.7.2760		hypothetical protein, conserved	1			1				31.986	31.7	0	16.904	1	-1.40846	0.0283868	1.54688	20.5	5	5	0.49068	-1.02715	5	73.881	18.7	4	4	0.39514	-1.33956	4	79.423	16.5	4	4	0.275733	-1.85866	4	4.6146
	2643	Tb927.6.4080	Tb927.6.4080		hypothetical protein, conserved	1			1				24.735	19	0	12.817	1	-1.40023	0.0159848	1.79629	19	2	2	0.36981	-1.43514	4	28.88	19	2	2	0.30957	-1.69166	3	35.954	19	2	2	0.475037	-1.07389	2	11.384
	1090	Tb927.11.10950	Tb927.11.10950		hypothetical protein, conserved								36.848	19.5	0	61.421	1	-1.39784	0.000877057	3.05697	10	2	2	0.3717	-1.42779	1	NaN	9.1	2	2	0.36608	-1.44977	2	22.244	15.5	3	3	0.401655	-1.31597	2	15.606
	2386	Tb927.5.2030	Tb927.5.2030		hypothetical protein, conserved			1					45.543	7.2	0.00089206	2.6006	1	-1.39515	0.00259735	2.58547	4	1	1	0.40982	-1.28694	2	2.4319	4	1	1	0.34639	-1.52953	1	NaN	7.2	2	2	0.387162	-1.36899	2	49.395
	434	Tb927.10.11350	Tb927.10.11350		hypothetical protein, conserved	1			1				16.667	45.9	0	19.951	1	-1.39474	0.000549294	3.26019	39.8	4	4	0.39419	-1.34304	8	30.767	39.8	4	4	0.38265	-1.3859	6	28.555	45.9	5	5	0.364684	-1.45528	8	27.465
	3105	Tb927.8.2550	Tb927.8.2550	PRI1	mitochondrial DNA primase (PRI1)	1							69.862	42	0	125.19	1	-1.38616	0.00037715	3.42349	35.1	14	14	0.39249	-1.34927	23	27.526	40.2	15	15	0.36893	-1.43858	20	31.675	34.3	14	14	0.386728	-1.37061	23	20.142
	2873	Tb927.7.4140	Tb927.7.4140		hypothetical protein, conserved	1			1				20.852	28.7	0	39.971	1	-1.37277	0.00404774	2.39279	20.2	3	3	0.37185	-1.42721	5	25.777	28.7	4	4	0.35607	-1.48977	7	32.801	20.2	3	3	0.434877	-1.20132	5	11.43
	2642	Tb927.6.4070	Tb927.6.4070		hypothetical protein, conserved	1		1					29.319	23.4	0	53.821	1	-1.36932	0.0034111	2.46711	23.4	5	5	0.40624	-1.2996	7	28.814	23.4	5	5	0.34646	-1.52924	7	21.157	23.4	5	5	0.412048	-1.27911	7	20.052
	1968	Tb927.3.2370	Tb927.3.2370		hypothetical protein, conserved	1		1					15.403	20.1	0	36.489	1	-1.35934	0.00817181	2.08768	20.1	2	2	0.38401	-1.38078	5	30.999	20.1	2	2	0.33869	-1.56196	4	0.55239	20.1	2	2	0.455249	-1.13527	3	28.739
	2564	Tb927.6.2180	Tb927.6.2180		hypothetical protein, conserved	1			1				20.01	7.6	0	2.8081	1	-1.3592	0.0220679	1.65624	7.6	1	1	0.31056	-1.68706	2	12.44	7.6	1	1	0.37646	-1.40943	2	9.8986	7.6	1	1	0.506586	-0.981122	3	7.6958
	2393	Tb927.5.2150	Tb927.5.2150		hypothetical protein, conserved	1		1					60.078	23.1	0	298.66	1	-1.35619	0.00159487	2.79727	19.8	7	7	0.40499	-1.30404	11	36.481	21.7	8	8	0.40615	-1.29992	11	39.923	21.7	8	8	0.362332	-1.46462	8	36.622
	2179	Tb927.4.1760	Tb927.4.1760		hypothetical protein, conserved	1		1					17.442	22.9	0	42.966	1	-1.35389	0.000408681	3.38862	22.9	2	2	0.38182	-1.38904	2	3.5783	22.9	2	2	0.40614	-1.29995	3	7.5096	22.9	2	2	0.386175	-1.37267	3	18.476
	3130	Tb927.8.3110;Tb11.v5.0685	Tb927.8.3110;Tb11.v5.0685		hypothetical protein, conserved	1			1				50.157	28	0	44.17	2	-1.34764	0.000700761	3.15443	26	7	7	0.38027	-1.3949	11	22.948	26	7	7	0.41246	-1.27767	11	28.612	21.7	7	7	0.386802	-1.37033	11	51.951
	2835	Tb927.7.3510	Tb927.7.3510		hypothetical protein, conserved	1			1				56.445	16	0	46.448	1	-1.34325	0.00152456	2.81686	12.4	5	5	0.39097	-1.35487	6	19.185	12.4	5	5	0.42131	-1.24705	6	18.7	11.4	4	4	0.371692	-1.42782	5	24.076
	2117	Tb927.3.5600	Tb927.3.5600		hypothetical protein, conserved	1							31.553	9.6	0	20.843	1	-1.3422	0.0164999	1.78252	9.6	2	2	0.43259	-1.20893	4	49.95	7	1	1	0.31029	-1.68831	4	43.639	7	1	1	0.457122	-1.12935	3	39.838
	3406	Tb927.9.11280	Tb927.9.11280		unspecified product				1				35.601	29	0	9.395	1	-1.33813	0.00882543	2.05426	21.8	6	6	0.33199	-1.59079	9	33.18	16.3	5	5	0.43558	-1.19899	5	36.165	20.8	6	6	0.427917	-1.2246	7	46.43
	3410	Tb927.9.11510	Tb927.9.11510		hypothetical protein, conserved	1							42.363	38.8	0	75.699	1	-1.33301	0.0157988	1.80137	26.6	5	5	0.35171	-1.50754	6	76.303	23	4	4	0.35415	-1.49757	4	50.659	32.7	6	6	0.502109	-0.993928	7	53.549
	2145	Tb927.4.1070	Tb927.4.1070		50S ribosomal protein L13, putative	1			1				24.299	13.9	0	3.2498	1	-1.33162	0.00331911	2.47898	13.9	3	3	0.4397	-1.18541	3	13.756	13.9	3	3	0.38868	-1.36335	3	28.154	10.4	2	2	0.367013	-1.4461	2	11.568
	2432	Tb927.5.3110	Tb927.5.3110		hypothetical protein, conserved	1			1				24.469	37.2	0	14.264	1	-1.32854	0.00938947	2.02736	27.5	5	5	0.38006	-1.3957	10	21.828	30.7	6	6	0.35066	-1.51186	9	46.864	37.2	7	7	0.473664	-1.07806	9	29.092
	2704	Tb927.6.680	Tb927.6.680		hypothetical protein, conserved								39.578	12.2	0	6.6489	1	-1.32432	0.00861605	2.06469	12.2	3	3	0.47284	-1.08058	3	49.198	12.2	3	3	0.37651	-1.40924	4	45.898	12.2	3	3	0.357705	-1.48316	3	29.918
	1536	Tb927.11.4680	Tb927.11.4680		hypothetical protein, conserved	1		1	1				40.02	20.5	0	61.107	1	-1.32281	0.0280876	1.55149	13.9	2	2	0.30646	-1.70623	4	32.003	20.5	4	4	0.39502	-1.34	4	17.21	20.5	4	4	0.527704	-0.922198	5	8.5827
	1442	Tb927.11.270	Tb927.11.270	MCP10	mitochondrial carrier protein (MCP10)	1				1			33.969	29.4	0	71.834	1	-1.31696	0.0385074	1.41446	10.6	2	2	0.31254	-1.67789	2	24.878	14.2	3	3	0.35963	-1.47541	4	85.183	25.8	6	6	0.575308	-0.797594	7	287.33
	2417	Tb927.5.2810	Tb927.5.2810		hypothetical protein, conserved	1							20.322	27.1	0	19.75	1	-1.3041	0.00779401	2.10824	27.1	3	3	0.34716	-1.52633	5	45.714	27.1	3	3	0.42059	-1.24951	5	29.193	27.1	3	3	0.454876	-1.13645	4	37.751
	2736	Tb927.7.1370	Tb927.7.1370	PPB1	spliced leader RNA PSE-promoter transcription factor, putative (PPB1)	1							68.826	13.1	0	24.38	1	-1.30206	0.0134821	1.87024	13.1	4	4	0.44203	-1.17778	3	34.356	6.9	2	2	0.32854	-1.60586	2	46.529	9.4	3	3	0.459284	-1.12254	2	34.462
	775	Tb927.10.4130	Tb927.10.4130		NDUFA5/B13 subunit, putative	1			1				31.032	27.5	0	21.816	1	-1.30106	0.00837184	2.07718	20	4	4	0.34454	-1.53726	5	29.008	27.5	6	6	0.42995	-1.21776	8	60.35	19.6	4	4	0.451202	-1.14815	5	51.94
	2132	Tb927.3.820	Tb927.3.820		hypothetical protein, conserved	1		1	1				22.174	29.3	0	25.371	1	-1.29785	0.00474572	2.3237	29.3	4	4	0.46023	-1.11957	6	32.608	21.3	3	3	0.37768	-1.40476	5	27.041	29.3	4	4	0.387102	-1.36922	6	17.657
	1775	Tb927.11.9830	Tb927.11.9830		hypothetical protein, conserved	1			1				22.572	24.9	0	16.793	1	-1.29551	0.00318226	2.49727	24.9	5	5	0.39826	-1.32822	9	25.858	24.9	5	5	0.44892	-1.15547	8	30.39	24.9	5	5	0.378186	-1.40283	8	38.801
	824	Tb927.10.5550	Tb927.10.5550		hypothetical protein, conserved								15.912	25.2	0	9.7588	1	-1.29485	0.00726159	2.13897	9.4	1	1	0.35669	-1.48726	2	33.26	25.2	2	2	0.46557	-1.10293	1	NaN	9.4	1	1	0.407714	-1.29437	1	NaN
	2099	Tb927.3.5240	Tb927.3.5240		hypothetical protein, conserved	1			1				66.655	20.8	0	37.48	1	-1.29271	0.00136543	2.86473	19.4	8	8	0.38863	-1.36353	7	39.291	19.1	8	8	0.43478	-1.20164	9	37.719	18.1	8	8	0.402495	-1.31296	7	49.595
	2131	Tb927.3.810	Tb927.3.810		hypothetical protein, conserved	1							36.047	10.2	0	8.8643	1	-1.29113	0.0213399	1.67081	10.2	2	2	0.39655	-1.33443	2	20.732	5.1	1	1	0.42108	-1.24783	1	NaN	0	0	0	NaN		0	NaN
	2475	Tb927.5.4120	Tb927.5.4120		hypothetical protein, conserved	1			1				22.32	41.4	0	14.639	1	-1.29004	0.00974377	2.01127	22	4	4	0.36044	-1.47217	4	119.23	16.2	3	3	0.48549	-1.04249	3	64.549	20.9	3	3	0.390808	-1.35547	3	103.44
	3542	Tb927.9.2270	Tb927.9.2270		hypothetical protein, conserved	1							78.354	11.4	0	121.43	1	-1.28279	0.000293406	3.53253	11.4	5	5	0.4141	-1.27195	5	27.358	8.5	4	4	0.39912	-1.32511	5	35.723	6.3	3	3	0.420062	-1.25133	4	29.12
	884	Tb927.10.6850	Tb927.10.6850		mitochondrial RNA binding complex 1 subunit,mitochondrial edited mRNA stability factor 1 subunit,kinteoplast poly(A) polymerase complex 1 subunit	1			1				36.918	25.3	0	4.5197	1	-1.27888	0.00233798	2.63116	25.3	6	6	0.3917	-1.35218	8	11.852	25.3	6	6	0.44884	-1.15573	8	20.541	17.5	4	4	0.398121	-1.32872	5	10.234
	2181	Tb927.4.1810	Tb927.4.1810		hypothetical protein, conserved	1			1				13.015	31.6	0.0039205	1.6765	1	-1.2772	0.0339419	1.46926	31.6	3	3	0.57274	-0.804048	2	53.906	19.3	2	2	0.33039	-1.59776	2	12.784	19.3	2	2	0.371181	-1.4298	2	13.312
	2468	Tb927.5.3980	Tb927.5.3980		hypothetical protein, conserved	1			1				43.71	37.2	0	52.197	1	-1.27602	0.000665886	3.1766	37.2	9	9	0.39508	-1.33978	13	23.32	33.4	8	8	0.41798	-1.25849	12	29.043	32.1	8	8	0.426385	-1.22977	12	20.763
	1215	Tb927.11.13560	Tb927.11.13560		hypothetical protein, conserved	1							60.61	5.3	0	56.986	1	-1.27175	0.00802252	2.09569	5.3	2	2	0.35402	-1.4981	2	17.265	5.3	2	2	0.43837	-1.18978	2	12.188	5.3	2	2	0.45775	-1.12737	1	NaN
	1389	Tb927.11.1850;Tb11.1420;Tb11.1370	Tb927.11.1850;Tb11.1420;Tb11.1370		hypothetical protein, conserved								57.107	31.7	0	81.705	3	-1.27141	0.00161707	2.79127	21.8	8	8	0.44449	-1.16978	10	12.365	21.8	8	8	0.40289	-1.31154	8	16.376	26.1	10	10	0.396967	-1.33291	10	22.766
	1302	Tb927.11.15500	Tb927.11.15500		hypothetical protein, conserved				1				33.025	7.1	0	6.1191	1	-1.2694	0.00513964	2.28907	7.1	1	1	0.37017	-1.43374	1	NaN	7.1	1	1	0.46071	-1.11807	1	NaN	7.1	1	1	0.418585	-1.25641	1	NaN
	1117	Tb927.11.11470	Tb927.11.11470		hypothetical protein, conserved	1			1				32.022	36.9	0	93.987	1	-1.26938	0.000375502	3.42539	34	7	7	0.40328	-1.31015	7	25.463	16.7	4	4	0.42776	-1.22513	7	9.3657	19.5	5	5	0.413839	-1.27286	8	17.16
	3133	Tb927.8.3170	Tb927.8.3170		hypothetical protein, conserved	1							90.466	9.5	0	116.84	1	-1.26905	0.0105245	1.9778	8.7	4	4	0.34705	-1.52678	4	21.771	7.3	4	4	0.44041	-1.18308	3	54.697	8.7	4	4	0.467399	-1.09727	5	30.73
	2804	Tb927.7.3030;Tb927.7.2990	Tb927.7.3030;Tb927.7.2990		hypothetical protein, conserved	1							35.572	26.9	0	13.919	2	-1.26874	0.000141862	3.84813	26.9	7	7	0.41492	-1.26909	6	21.309	26.9	7	7	0.40761	-1.29474	11	46.201	17.2	5	5	0.422672	-1.24239	6	34.688
	2155	Tb927.4.1280	Tb927.4.1280		hypothetical protein, conserved	1							43.863	22.4	0	31.223	1	-1.26671	0.00110301	2.95742	19.6	5	5	0.4404	-1.18311	4	6.9883	19.6	5	5	0.40621	-1.2997	6	14.059	20.4	5	5	0.401284	-1.3173	5	34.874
	481	Tb927.10.12540	Tb927.10.12540	NDUFS1	electron transfer protein, putative,ferredoxin, putative	1		1	1				33.754	34.3	0	65.489	1	-1.25935	0.000119147	3.92392	29	6	6	0.41586	-1.26583	10	19.553	27.4	6	6	0.41201	-1.27925	8	10.976	22.1	5	5	0.425441	-1.23297	7	17.165
	3383	Tb927.9.10630	Tb927.9.10630		hypothetical protein, conserved	1							28.977	46.6	0	97.62	1	-1.24977	0.00300091	2.52275	46.6	7	7	0.44175	-1.1787	6	19.119	46.6	7	7	0.44024	-1.18364	7	24.958	29.7	5	5	0.382365	-1.38698	9	34.023
	1737	Tb927.11.9150	Tb927.11.9150		hypothetical protein, conserved	1							191.13	9.5	0	115.2	1	-1.24447	0.00765235	2.1162	7.3	8	8	0.43336	-1.20636	8	33.421	8.4	8	8	0.47409	-1.07677	8	37.274	7.1	7	7	0.365952	-1.45027	6	27.086
	2295	Tb927.4.4600	Tb927.4.4600		hypothetical protein, conserved	1			1				31.248	24.2	0	52.289	1	-1.24405	0.00719091	2.14322	20.4	5	5	0.42849	-1.22267	9	26.952	18.8	5	5	0.3692	-1.43753	7	21.688	18.8	5	5	0.47567	-1.07197	9	36.215
	2525	Tb927.6.1510	Tb927.6.1510	LysRS-2	lysyl-tRNA synthetase, putative	1							72.145	5.4	0	40.265	1	-1.23338	0.0138787	1.85765	5.4	3	3	0.50505	-0.985502	4	46.811	5.4	3	3	0.429	-1.22095	4	54.329	5.4	3	3	0.355101	-1.4937	2	91.512
	734	Tb927.10.3250;Tb11.v5.0824	Tb927.10.3250;Tb11.v5.0824		hypothetical protein, conserved	1			1				35.309	15.3	0	23.706	2	-1.22724	0.00524429	2.28031	15.3	3	3	0.37993	-1.39619	5	40.863	15.3	3	3	0.43754	-1.19251	5	21.414	15.3	3	3	0.468779	-1.09302	3	54.073
	2127	Tb927.3.770	Tb927.3.770		hypothetical protein, conserved	1			1				21.212	47.5	0	99.411	1	-1.22409	0.000782361	3.10659	47.5	6	6	0.41048	-1.28462	7	36.833	34.8	4	4	0.44565	-1.16602	6	17.059	38.7	5	5	0.428798	-1.22163	7	28.479
	2503	Tb927.5.920	Tb927.5.920		hypothetical protein, conserved	1		1					50.734	24.3	0	35.239	1	-1.2239	0.0372798	1.42853	22.5	6	6	0.34569	-1.53245	7	107.39	16.5	4	4	0.3802	-1.39517	5	55.506	8.5	2	2	0.597051	-0.744075	2	36.583
	1580	Tb927.11.5530	Tb927.11.5530		hypothetical protein, conserved	1							29.304	7.6	0	67.262	1	-1.22382	0.0318563	1.4968	0	0	0	NaN		0	NaN	7.6	1	1	0.44673	-1.16252	1	NaN	7.6	1	1	0.410341	-1.28511	2	27.475
	1587	Tb927.11.570	Tb927.11.570		hypothetical protein, conserved	1		1					21.079	37.4	0	52.802	1	-1.22186	0.000856716	3.06716	37.4	4	4	0.44924	-1.15444	5	27.126	37.4	4	4	0.42491	-1.23477	3	35.375	37.4	4	4	0.412831	-1.27638	5	27.468
	1806	Tb927.2.2470	Tb927.2.2470	KREPA1	RNA-editing complex protein,KREPA1 (KREPA1)	1			1				81.293	26.9	0	79.117	1	-1.21726	0.0012532	2.90198	18.4	8	8	0.43193	-1.21113	10	24.456	19.7	10	10	0.40758	-1.29484	12	33.848	20.9	10	10	0.451937	-1.14581	11	51.766
	1964	Tb927.3.2300	Tb927.3.2300		hypothetical protein, conserved	1							22.084	39.8	0	42.565	1	-1.21389	0.00500396	2.30069	34.3	5	5	0.42075	-1.24896	5	29.407	39.8	6	6	0.39433	-1.34252	6	25.778	27.9	4	4	0.482905	-1.05019	4	9.9158
	2641	Tb927.6.4040	Tb927.6.4040		hypothetical protein, conserved	1							28.009	22.8	0	11.768	1	-1.20886	0.00297824	2.52604	15.4	2	2	0.47098	-1.08626	3	7.5666	19.5	3	3	0.40246	-1.31308	4	110.73	22.8	4	4	0.427131	-1.22725	4	81.152
	1931	Tb927.3.1710	Tb927.3.1710		hypothetical protein, conserved	1		1	1				43.986	23.8	0	69.759	1	-1.20883	0.00498201	2.3026	23.8	6	6	0.47758	-1.06619	11	12.248	21.7	5	5	0.43587	-1.19803	5	10.965	13.8	4	4	0.388969	-1.36227	7	15.94
	2518	Tb927.6.1250;Tb11.v5.0743	Tb927.6.1250		hypothetical protein, conserved	1							56.918	17.1	0	39.813	2	-1.20729	0.00378487	2.42195	17.1	5	5	0.4005	-1.32013	8	16.749	17.1	5	5	0.47743	-1.06664	7	7.2214	17.1	5	5	0.424809	-1.23511	8	53.447
	1350	Tb927.11.16480	Tb927.11.16480		enoyl-CoA hydratase/isomerase family protein, putative	1			1				40.234	64.1	0	253.15	1	-1.20703	0.000915015	3.03857	64.1	20	20	0.45279	-1.14309	46	27.019	61.6	18	18	0.43276	-1.20836	38	28.024	61.6	18	18	0.414766	-1.26963	44	33.851
	840	Tb927.10.5830	Tb927.10.5830		hypothetical protein, conserved	1							59.941	26.4	0	120.8	1	-1.20542	0.00133206	2.87548	19.8	8	8	0.46073	-1.11801	13	31.73	21.2	9	9	0.42343	-1.2398	16	38.033	22.7	9	9	0.41799	-1.25846	16	42.418
	3579	Tb927.9.3640	Tb927.9.3640		hypothetical protein, conserved	1			1				22.632	42.9	0	67.627	1	-1.20264	0.00779469	2.1082	42.9	8	8	0.37556	-1.41288	10	27.339	41.9	7	7	0.47803	-1.06483	8	17.165	31.8	6	6	0.45685	-1.13021	9	31.211
	3629	Tb927.9.5960	Tb927.9.5960		unspecified product	1		1	1				21.281	50	0	58.157	1	-1.19656	0.00784616	2.10534	50	6	6	0.42826	-1.22344	10	20.666	50	6	6	0.38788	-1.36632	8	32.416	36.2	5	5	0.500025	-0.999928	9	41.162
	860	Tb927.10.6200	Tb927.10.6200		hypothetical protein, conserved	1			1				12.255	20.2	0	36.044	1	-1.19289	0.000603842	3.21908	20.2	2	2	0.44006	-1.18423	3	6.1374	20.2	2	2	0.42119	-1.24746	3	12.568	20.2	2	2	0.451569	-1.14698	3	16.736
	2365	Tb927.5.1510	Tb927.5.1510		hypothetical protein, conserved	1			1				35.464	14.4	0	27.793	1	-1.19261	0.00709436	2.14909	14.4	3	3	0.42581	-1.23172	6	7.3252	14.4	3	3	0.4995	-1.00144	2	12.67	11.2	2	2	0.393747	-1.34466	3	6.6679
	100	Tb927.11.7214;Tb11.02.5100b	Tb927.11.7214;Tb11.02.5100b		unspecified product	1							63.574	4.2	0.00029949	2.7357	2	-1.1923	0.00559	2.25259	1.8	1	1	0.44952	-1.15354	2	41.003	1.8	1	1	0.47953	-1.06031	2	3.844	4.2	2	2	0.388757	-1.36306	2	11.487
	1318	Tb927.11.15850	Tb927.11.15850		kinteoplast poly(A) polymerase complex 1 subunit	1			1				86.756	27.5	0	96.781	1	-1.18499	0.0149821	1.82443	17.8	10	10	0.417	-1.26188	12	19.078	15.1	8	8	0.3811	-1.39176	10	35.314	24.3	11	11	0.535389	-0.90134	14	80.397
	3448	Tb927.9.12770	Tb927.9.12770		hypothetical protein, conserved	1		1					116.54	28.1	0	125.31	1	-1.1816	0.00117938	2.92835	27.1	18	18	0.42846	-1.22277	26	25.46	25	16	16	0.42879	-1.22166	22	20.235	20.4	14	14	0.466396	-1.10037	19	20.219
	3395	Tb927.9.11040	Tb927.9.11040	MCP3	mitochondrial carrier protein (MCP3)	1			1	1			33.167	8.1	0	13.711	1	-1.18071	0.0226378	1.64516	3.6	1	1	0.56617	-0.820693	2	12.789	3.6	1	1	0.38191	-1.3887	2	16.675	8.1	2	2	0.397014	-1.33274	2	42.213
	2344	Tb927.4.930	Tb927.4.930		50S ribosomal protein L14, putative	1							21.54	14.3	0	5.7172	1	-1.18071	0.0175781	1.75503	0	0	0	NaN		0	NaN	14.3	2	2	0.45122	-1.1481	2	40.915	10.1	1	1	0.431276	-1.21332	1	NaN
	661	Tb927.10.1930	Tb927.10.1930		hypothetical protein, conserved	1							74.392	15.9	0	75.273	1	-1.17751	0.0043847	2.35806	12.7	5	5	0.47695	-1.06809	5	46.608	13.6	5	5	0.45522	-1.13536	6	27.106	13.6	5	5	0.398026	-1.32907	7	16.501
	2479	Tb927.5.4290	Tb927.5.4290		hypothetical protein, conserved								40.083	13.9	0	7.9634	1	-1.17683	0.0092874	2.03211	10.2	2	2	0.46743	-1.09718	2	20.858	10.2	2	2	0.37839	-1.40205	2	4.3338	13.9	3	3	0.489285	-1.03125	4	35.578
	1718	Tb927.11.870	Tb927.11.870		hypothetical protein, conserved	1			1				28.776	37.4	0	31.455	1	-1.17386	0.0237817	1.62376	19.1	5	5	0.53715	-0.896603	9	24.627	37.4	9	9	0.46585	-1.10206	9	20.857	17.9	5	5	0.347983	-1.52291	7	9.4162
	754	Tb927.10.3610	Tb927.10.3610		hypothetical protein, conserved								53.984	11.2	0	8.4855	1	-1.17044	0.0080412	2.09468	8.2	2	2	0.48388	-1.04728	3	48.816	8.2	2	2	0.38406	-1.3806	3	19.807	8.2	2	2	0.471898	-1.08345	3	8.1915
	3249	Tb927.8.5860	Tb927.8.5860		50S ribosomal protein L17, putative	1			1				35.06	22.9	0	12.973	1	-1.17002	0.0181422	1.74131	22.9	4	4	0.51934	-0.945249	4	23.193	17.9	3	3	0.35871	-1.47911	3	16.201	22.9	4	4	0.471165	-1.0857	6	32.429
	2118	Tb927.3.5610	Tb927.3.5610		ribosomal protein L3 mitochondrial, putative	1			1				54.986	34.9	0	249.5	1	-1.17001	0.0087406	2.05846	29.2	9	9	0.38254	-1.38632	12	40.365	33.4	9	9	0.46729	-1.09761	11	34.013	27.7	8	8	0.491039	-1.02609	9	35.33
	761	Tb927.10.3770	Tb927.10.3770		predicted TPR repeat protein	1							78.604	29.1	0	190.79	1	-1.16979	0.0013793	2.86034	21.9	10	10	0.43022	-1.21685	15	25.346	23.4	11	11	0.43239	-1.20959	18	16.228	21.7	11	11	0.472077	-1.08291	15	43.289
	1690	Tb927.11.7920	Tb927.11.7920		hypothetical protein, conserved								47.989	4.1	0	2.9897	1	-1.1694	0.0113388	1.94543	4.1	1	1	0.48738	-1.03688	2	0.5946	4.1	1	1	0.48268	-1.05086	2	25.586	4.1	1	1	0.373594	-1.42046	2	17.811
	2207	Tb927.4.2360	Tb927.4.2360		hypothetical protein, conserved	1							35.65	35.6	0	34.136	1	-1.16168	0.00426964	2.36961	33.4	7	7	0.474	-1.07704	12	21.007	32.2	7	7	0.46835	-1.09434	17	28.342	32.2	7	7	0.402301	-1.31365	11	16.807
	401	Tb927.10.10400	Tb927.10.10400		hypothetical protein, conserved	1			1				37.867	25.2	0	58.629	1	-1.1574	0.00353134	2.45206	18.4	4	4	0.48947	-1.03071	5	26.72	25.2	5	5	0.44333	-1.17355	6	27.725	25.2	5	5	0.415248	-1.26796	7	7.9673
	1764	Tb927.11.9670	Tb927.11.9670	GCVT1	glycine synthase, putative (GCVT1)	1			1				41.142	51.2	0	182.22	1	-1.15514	0.000416535	3.38035	46.9	12	12	0.46383	-1.10833	22	38.299	40	11	11	0.44026	-1.18357	16	33.042	44.5	13	13	0.443341	-1.17351	20	24.17
	984	Tb927.10.9000	Tb927.10.9000		hypothetical protein, conserved	1							181.55	9.1	0	24.575	1	-1.15355	0.00295368	2.52964	6.4	7	7	0.45008	-1.15175	6	37.632	7.4	7	7	0.48443	-1.04564	3	42.357	5.9	6	6	0.416597	-1.26327	5	42.24
	751	Tb927.10.3580	Tb927.10.3580		hypothetical protein, conserved	1			1				35.612	19.8	0	15.704	1	-1.15322	0.00866607	2.06218	19.8	6	6	0.43476	-1.20171	7	19.743	15.1	5	5	0.40294	-1.31136	6	24.475	19.8	6	6	0.518861	-0.946581	5	30.776
	473	Tb927.10.1240	Tb927.10.1240		hypothetical protein, conserved								28.303	4.8	0	3.0563	1	-1.15035	0.0170478	1.76833	4.8	1	1	0.46024	-1.11954	1	NaN	0	0	0	NaN		0	NaN	4.8	1	1	0.440995	-1.18117	1	NaN
	2739	Tb927.7.1550	Tb927.7.1550	KRET2	KRET2 (KRET2)	1			1				56.531	17.9	0	53.173	1	-1.14678	0.000640609	3.19341	11.9	7	7	0.44301	-1.17459	7	23.862	15.8	9	9	0.47018	-1.08871	9	10.298	14.2	7	7	0.442263	-1.17702	7	15.615
	1752	Tb927.11.9450	Tb927.11.9450	PPIase	cyclophilin type peptidyl-prolyl cis-trans isomerase, putative (PPIase)	1							20.52	65.3	0	127.63	1	-1.14534	0.00404092	2.39352	49.5	5	5	0.44622	-1.16417	8	18.22	65.3	6	6	0.41715	-1.26136	7	45.816	28.9	4	4	0.496376	-1.01049	6	56.42
	327	Tb927.1.2990	Tb927.1.2990			1			1				115.95	17.6	0	42.008	1	-1.14329	0.00588818	2.23002	12.1	9	9	0.48361	-1.04808	8	107.37	13.9	10	10	0.47882	-1.06244	8	81.922	13.5	10	10	0.400721	-1.31933	12	47.028
	1069	Tb927.11.10570	Tb927.11.10570		hypothetical protein, conserved	1			1				39.513	32.4	0	25.496	1	-1.14088	0.000571506	3.24298	29.4	9	9	0.44738	-1.16043	12	44.711	25.2	8	8	0.44281	-1.17524	12	22.98	28.2	9	9	0.470743	-1.08699	15	36.466
	1160	Tb927.11.12370	Tb927.11.12370		hypothetical protein, conserved	1							27.689	12.4	0	41.772	1	-1.13929	0.0337876	1.47124	12.4	2	2	0.42914	-1.22048	2	34.744	12.4	2	2	0.36243	-1.46423	2	22.544	12.4	2	2	0.601576	-0.733181	2	50.034
	3489	Tb927.9.14050	Tb927.9.14050		hypothetical protein, conserved	1			1				58.727	11.3	0	17.528	1	-1.13836	0.0134287	1.87197	8.6	2	2	0.49876	-1.00358	5	5.3822	11.3	3	3	0.37765	-1.40488	6	7.3282	11.3	3	3	0.49771	-1.00662	5	24.318
	2958	Tb927.7.630	Tb927.7.630		hypothetical protein, conserved	1							28.188	15.6	0.00087925	2.3293	1	-1.13553	0.0488576	1.31107	15.6	3	3	0.48263	-1.05101	3	15.865	15.6	3	3	0.60194	-0.732308	3	97.243	4.4	1	1	0.324602	-1.62326	1	NaN
	292	Tb927.1.1200	Tb927.1.1200	MRPS15		1			1				50.307	22.4	0	18.192	1	-1.13429	0.000881589	3.05473	15.9	5	5	0.46503	-1.1046	5	8.9993	22.4	7	7	0.43481	-1.20154	6	78.98	15.9	5	5	0.467574	-1.09673	5	15.999
	1843	Tb927.2.4240	Tb927.2.4240		GTP binding protein, putative	1							40.685	31.6	0	271.38	1	-1.13274	0.00503152	2.2983	31.6	8	8	0.42822	-1.22358	16	9.1723	31.6	8	8	0.43444	-1.20277	16	7.1192	31.6	8	8	0.50984	-0.971884	13	18.687
	3705	Tb927.9.9150	Tb927.9.9150		GTP-binding protein, putative	1							50.353	13.5	0	11.913	1	-1.13177	0.00514841	2.28833	10.6	3	3	0.48511	-1.04362	3	86.838	10	3	3	0.40764	-1.29463	2	20.405	4.9	2	2	0.480608	-1.05707	2	60.217
	3069	Tb927.8.1880	Tb927.8.1880		hypothetical protein, conserved	1			1				22.189	43.7	0	72.572	1	-1.12459	0.00347039	2.45962	43.7	6	6	0.4744	-1.07582	7	25.679	31.1	4	4	0.48567	-1.04195	5	24.779	43.7	6	6	0.418708	-1.25598	8	24.839
	981	Tb927.10.8960	Tb927.10.8960		hypothetical protein, conserved								26.87	12.2	0.002551	1.7945	1	-1.1222	0.00348821	2.4574	12.2	2	2	0.49188	-1.02362	3	29.186	12.2	2	2	0.42083	-1.24869	3	4.657	8.4	1	1	0.468362	-1.0943	1	NaN
	2462	Tb927.5.3870	Tb927.5.3870		hypothetical protein, conserved	1			1				82.035	4.4	0	3.4336	1	-1.11821	0.0296705	1.52767	4.4	2	2	0.44431	-1.17036	1	NaN	0	0	0	NaN		0	NaN	2.5	1	1	0.477623	-1.06605	1	NaN
	2617	Tb927.6.3530	Tb927.6.3530		hypothetical protein, conserved	1		1					30.913	23.9	0	29.878	1	-1.11713	0.0361998	1.44129	23.9	6	6	0.42312	-1.24086	8	13.24	23.9	5	5	0.37416	-1.41827	6	39.134	22.1	5	5	0.618888	-0.692249	6	43.018
	2640	Tb927.6.4030	Tb927.6.4030		superoxide dismutase, putative	1							29.652	21.3	0	98.957	1	-1.11609	0.000892095	3.04959	16.7	3	3	0.48054	-1.05727	4	24.444	16.7	3	3	0.44357	-1.17277	4	30.462	18.3	3	3	0.46066	-1.11823	4	21.732
	2529	Tb927.6.1570	Tb927.6.1570		2-hydroxy-3-oxopropionate reductase, putative	1							31.753	50.3	0	52.74	1	-1.11437	0.0010548	2.97683	42.7	8	8	0.45	-1.152	13	42.479	34	7	7	0.45089	-1.14915	15	21.824	25	5	5	0.485673	-1.04194	11	56.909
	1920	Tb927.3.1410	Tb927.3.1410	COXVII	cytochrome oxidase subunit VII (COXVII)	1		1	1				19.264	35.8	0	35.166	1	-1.11253	0.00891159	2.05004	30.9	4	4	0.49271	-1.02119	9	19.981	30.9	4	4	0.50242	-0.993034	9	26.372	35.8	5	5	0.3996	-1.32337	9	17.568
	2245	Tb927.4.3450	Tb927.4.3450		hypothetical protein, conserved	1		1	1				13.735	30.7	0	61.928	1	-1.11185	0.0113934	1.94335	30.7	3	3	0.46289	-1.11126	9	11.079	30.7	3	3	0.40068	-1.31948	9	28.76	30.7	3	3	0.534102	-0.904812	7	10.203
	907	Tb927.10.7430	Tb927.10.7430		GTP-binding protein, putative	1							51.559	21.2	0	8.4958	1	-1.10632	0.0164165	1.78472	15.7	4	4	0.38471	-1.37816	4	37.294	17.2	4	4	0.48289	-1.05023	3	16.587	16.3	4	4	0.539403	-0.890563	4	60.014
	156	Tb927.5.450;Tb11.v5.0222	Tb927.5.450;Tb11.v5.0222	NUBM	NADH-ubiquinone oxidoreductase, mitochondrial, putative (NUBM)				1				55.32	42.1	0	177.32	2	-1.09591	0.00502164	2.29915	37.5	12	12	0.47193	-1.08336	17	20.257	40.1	13	13	0.42432	-1.23678	16	21.692	32.1	12	12	0.511352	-0.967611	13	15.68
	3144	Tb927.8.3450	Tb927.8.3450		hypothetical protein, conserved	1							16.536	10	0	18.936	1	-1.09434	0.0256298	1.59126	10	1	1	0.49742	-1.00746	1	NaN	10	1	1	0.55956	-0.837635	1	NaN	10	1	1	0.369099	-1.43792	1	NaN
	3140	Tb927.8.3380	Tb927.8.3380		electron transfer protein, putative	1		1					27.259	45.9	0	125.02	1	-1.09399	0.00145331	2.83764	41.3	8	8	0.485	-1.04394	17	17.163	42.6	8	8	0.47926	-1.06112	15	18.271	45.9	10	10	0.442302	-1.1769	18	16.993
	1221	Tb927.11.13620	Tb927.11.13620		hypothetical protein, conserved	1							15.326	18.2	0	26.238	1	-1.09326	0.0256652	1.59066	18.2	2	2	0.55196	-0.857364	2	61.138	18.2	2	2	0.50736	-0.978918	2	49.793	18.2	2	2	0.367674	-1.4435	1	NaN
	3364	Tb927.9.10050	Tb927.9.10050		hypothetical protein, conserved	1							46.936	9.4	0	6.333	1	-1.09139	0.00209695	2.67841	9.4	3	3	0.49682	-1.0092	3	31.027	9.4	3	3	0.47205	-1.08299	3	27.701	6.6	2	2	0.440742	-1.18199	2	33.095
	1860	Tb927.2.4890;Tb927.2.4740	Tb927.2.4890;Tb927.2.4740		ribosomal protein L11, putative	1			1				40.186	26.3	0	133.59	2	-1.08427	0.00251793	2.59896	26.3	8	8	0.44676	-1.16243	10	7.2623	26.3	8	8	0.46297	-1.11101	9	13.985	21.3	6	6	0.507202	-0.979367	11	11.629
	2861	Tb927.7.3950	Tb927.7.3950	KRET1	RNA-editing complex protein,RNA-editing 3' terminal uridylyl transferase 1,KRET1 (KRET1)	1			1				107.38	20.7	0	133.88	1	-1.08093	0.00227156	2.64368	18.4	10	10	0.44794	-1.15862	13	24.639	18.3	11	11	0.46622	-1.10092	14	21.395	11.2	7	7	0.505843	-0.98324	8	37.081
	2699	Tb927.6.610	Tb927.6.610		hypothetical protein, conserved	1							64.961	11.2	0	42.33	1	-1.08078	0.0221981	1.65369	8.6	3	3	0.44452	-1.16968	3	5.4507	11.2	4	4	0.40351	-1.30932	4	33.97	11.2	4	4	0.589136	-0.763326	4	32.512
	210	Tb927.10.15650;Tb11.v5.0465	Tb927.10.15650;Tb11.v5.0465		tRNA pseudouridine synthase A-like protein	1							64.812	8.8	0	3.612	2	-1.08046	0.00440323	2.35623	4.1	1	1	0.48493	-1.04415	2	0.8477	8.8	2	2	0.42953	-1.21917	2	11.278	4.1	1	1	0.507666	-0.978049	1	NaN
	2862	Tb927.7.3960	Tb927.7.3960		50S ribosomal protein L16, putative	1			1				19.13	31.7	0	19.116	1	-1.07993	0.00341012	2.46723	31.7	4	4	0.45655	-1.13116	4	29.697	20.4	2	2	0.44924	-1.15444	2	36.535	20.4	2	2	0.516129	-0.954196	2	11.658
	2213	Tb927.4.2520	Tb927.4.2520		NAD dependent deacetylase, putative,transcriptional regulator, Sir2 family protein, nicotinic acid mononucleotide 5,6-dimethylbenzimidazole (cobb) protein								26.882	16	0	27.4	1	-1.07507	0.00137486	2.86174	7.4	1	1	0.5	-1	1	NaN	7.4	1	1	0.455	-1.13606	2	14.97	16	2	2	0.470035	-1.08916	2	51.112
	918	Tb927.10.7610	Tb927.10.7610		hypothetical protein, conserved	1			1				165.1	16.5	0	80.833	1	-1.0745	0.0115425	1.9377	12.4	11	11	0.54347	-0.879728	13	15.908	11	10	10	0.41109	-1.28247	11	17.305	13.9	13	13	0.479203	-1.06129	16	22.791
	2276	Tb927.8.8180;Tb927.4.4150	Tb927.8.8180;Tb927.4.4150	MRB4150;MRB8180	mitochondrial RNA binding complex 1 subunit (MRB8180)				1				103.45	25.4	0	85.422	2	-1.07248	0.00893688	2.04881	24.5	14	14	0.4548	-1.1367	24	26.688	21.1	13	13	0.43281	-1.20819	20	13.004	23	14	14	0.546179	-0.872553	20	21.352
	2080	Tb927.3.4890	Tb927.3.4890		ubiquinone biosynthesis protein COQ7 homolog, putative	1							22.874	18.1	0	40.27	1	-1.07123	0.0168776	1.77269	18.1	2	2	0.57154	-0.807074	3	47.333	18.1	2	2	0.40935	-1.28859	3	12.25	18.1	2	2	0.460723	-1.11803	3	36.249
	2142	Tb927.3.970	Tb927.3.970		hypothetical protein, conserved	1			1				39.639	47	0	24.573	1	-1.06441	0.0132765	1.87692	19.7	5	5	0.43724	-1.1935	6	27.542	16.5	4	4	0.44043	-1.18302	3	14.661	39.7	8	8	0.56773	-0.816722	8	47.221
	2559	Tb927.6.2080	Tb927.6.2080		hypothetical protein, conserved	1			1				45.886	21.5	0	10.893	1	-1.05946	0.00579311	2.23709	13.6	3	3	0.47855	-1.06326	3	27.538	13.6	3	3	0.43594	-1.1978	3	15.521	17.4	4	4	0.529493	-0.917317	4	28.871
	3256	Tb927.8.6000	Tb927.8.6000		fatty acid desaturase, putative								49.385	27.8	0	18.101	1	-1.05701	0.00172175	2.76403	23.4	10	10	0.47669	-1.06888	14	23.716	26	10	10	0.50849	-0.975709	12	24.058	26	10	10	0.458043	-1.12644	13	15.386
	2379	Tb927.5.1790	Tb927.5.1790		hypothetical protein, conserved	1			1				71.956	12.7	0	88.271	1	-1.05198	0.0408627	1.38867	12.7	5	5	0.60002	-0.736918	6	31.138	7.9	3	3	0.51946	-0.944915	4	48.033	10.3	4	4	0.359958	-1.4741	6	23.689
	1341	Tb927.11.1630	Tb927.11.1630		hypothetical protein, conserved	1			1				93.434	14.3	0	32.839	1	-1.05185	0.012306	1.90988	8.9	6	6	0.48489	-1.04427	7	23.743	11	8	8	0.41768	-1.25953	10	59.732	10.5	7	7	0.554109	-0.851759	7	12.002
	1042	Tb927.11.1010	Tb927.11.1010		chaperone protein DNAj, putative	1		1					41.739	14.3	0	8.7339	1	-1.04879	0.000638735	3.19468	14.3	3	3	0.48131	-1.05496	3	270.6	7	2	2	0.49997	-1.00009	3	259.85	14.3	3	3	0.469329	-1.09133	4	146.87
	2877	Tb927.7.4200	Tb927.7.4200		hypothetical protein, conserved	1							38.863	16.9	0	35.589	1	-1.04818	0.0495164	1.30525	16.9	5	5	0.50295	-0.991513	10	45.587	16.9	5	5	0.35518	-1.49338	7	23.931	16.9	5	5	0.633032	-0.659651	9	20.936
	1760	Tb927.11.9600	Tb927.11.9600		hypothetical protein, conserved	1							34.241	6.4	0.0039117	1.6427	1	-1.04791	0.0318298	1.49717	6.4	2	2	0.41386	-1.27279	2	3.8824	6.4	2	2	0.43404	-1.2041	2	8.4028	6.4	2	2	0.629882	-0.666848	3	19.628
	1428	Tb927.11.2530	Tb927.11.2530		kinteoplast poly(A) polymerase complex 1 subunit,mitochondrial edited mRNA stability factor 1 subunit,mitochondrial RNA binding complex 1 subunit	1			1				84.864	21.7	0	112.05	1	-1.04685	0.00104581	2.98055	21.4	13	13	0.46182	-1.1146	17	32.375	21.7	14	14	0.49506	-1.01432	18	32.459	19.4	13	13	0.495983	-1.01164	22	45.062
	1189	Tb927.11.1310	Tb927.11.1310	B5R	NADH-cytochrome b5 reductase, putative (B5R)	1							37.14	27.1	0	15.676	1	-1.0436	0.00420648	2.37608	15.7	4	4	0.53206	-0.910339	3	28.841	15.7	4	4	0.45601	-1.13286	4	29.358	24.3	5	5	0.470544	-1.0876	2	2.5611
	3641	Tb927.9.6510	Tb927.9.6510		hypothetical protein, conserved	1			1				75.135	23.6	0	44.356	1	-1.04129	0.0104061	1.98271	20.3	10	10	0.42169	-1.24575	11	40.981	13.7	7	7	0.54187	-0.883981	9	18.504	17.1	8	8	0.502033	-0.994145	8	22.645
	3237	Tb927.8.5610	Tb927.8.5610		hypothetical protein, conserved								54.81	12.2	0	142.39	1	-1.0389	0.0118407	1.92662	7.4	3	3	0.47123	-1.0855	4	13.641	12.2	4	4	0.43257	-1.20899	3	8.5682	7.4	3	3	0.565579	-0.8222	4	18.139
	1847	Tb927.2.4380	Tb927.2.4380		hypothetical protein, conserved	1			1				45.971	21.9	0	30.535	1	-1.03148	0.000717854	3.14396	20.2	5	5	0.48696	-1.03812	7	68.115	20	5	5	0.47444	-1.0757	7	14.582	18.2	4	4	0.506765	-0.98061	5	60.798
	1219	Tb927.11.13600	Tb927.11.13600		hypothetical protein, conserved	1							40.402	11.3	0	42.312	1	-1.02945	0.0121546	1.91526	11.3	4	4	0.43922	-1.18698	8	39.689	7.9	3	3	0.57171	-0.806645	4	28.237	11.3	4	4	0.468231	-1.09471	5	16.41
	2833	Tb927.7.3470	Tb927.7.3470		p22 protein precursor, putative	1							30.144	13.5	0	50.174	1	-1.02801	0.00692612	2.15951	13.5	2	2	0.46799	-1.09545	4	19.238	13.5	2	2	0.552	-0.85726	3	38.747	13.5	2	2	0.456496	-1.13133	3	10.053
	1183	Tb927.11.12930	Tb927.11.12930		DEAD-box helicase, putative								85.6	8	0	20.393	1	-1.02686	0.00341043	2.46719	6.4	3	3	0.46686	-1.09894	4	41.283	4.5	2	2	0.53312	-0.907468	2	20.071	5.6	3	3	0.474947	-1.07416	2	31.892
	919	Tb927.10.7620	Tb927.10.7620		mitochondrial ATP-dependent zinc metallopeptidase, putative,metallo-peptidase, Clan MA(E) Family M41	1		1	1				71.088	21.8	0	183.23	1	-1.02173	0.00475839	2.32254	19.9	7	7	0.48802	-1.03499	10	19.011	21.8	8	8	0.45468	-1.13708	8	19.657	19.9	7	7	0.538445	-0.893129	11	22.692
	2961	Tb927.7.6350	Tb927.7.6350		NADH-ubiquinone oxidoreductase, mitochondrial, putative	1			1				30.925	26.7	0	8.3319	1	-1.02092	0.0027978	2.55318	26.7	4	4	0.51581	-0.955088	4	33.288	20.1	3	3	0.50718	-0.97943	4	30.626	15.4	2	2	0.457477	-1.12823	3	91.968
	3003	Tb927.7.7330	Tb927.7.7330		hypothetical protein, conserved	1			1				47.401	22.6	0	54.511	1	-1.01938	0.00211277	2.67515	15.8	5	5	0.51894	-0.94636	7	24.57	16.3	5	5	0.46427	-1.10696	6	12.653	19.7	6	6	0.498331	-1.00483	9	16.12
	1577	Tb927.11.5500	Tb927.11.5500	KRIPP1	mitochondrial RNA binding protein 1,mitochondrial edited mRNA stability factor 1,Mitochondrial poly(A) polymerase 1	1			1				94.96	28	0	133.83	1	-1.0155	0.00609447	2.21506	21.9	14	14	0.49048	-1.02773	16	41.786	18.5	12	12	0.45159	-1.14691	13	18.15	18.3	11	11	0.546448	-0.871844	13	27.484
	1693	Tb927.11.7960	Tb927.11.7960		kinetoplast poly(A) polymerase 1	1							58.436	12.3	0	27.99	1	-1.01352	0.0133904	1.87321	12.3	6	6	0.47413	-1.07665	9	28.896	12.3	6	6	0.44143	-1.17974	6	38.668	12.3	6	6	0.580686	-0.784169	7	15.508
	3299	Tb927.8.6800	Tb927.8.6800		hypothetical protein, conserved	1							64.661	20.2	0	38.115	1	-1.01309	0.0161957	1.7906	14	5	5	0.48434	-1.04591	7	103.3	20.2	7	7	0.58544	-0.772407	7	79.327	11.1	3	3	0.429	-1.22095	2	7.3401
	330	Tb927.1.3030	Tb927.1.3030	KREL2	KREL2 (KREL2)	1			1				47.576	22.4	0	68.772	1	-1.01284	0.00329201	2.48254	15.9	4	4	0.5041	-0.988218	6	46.517	17.8	3	3	0.45889	-1.12378	4	25.851	11.3	2	2	0.526122	-0.926531	4	33.9
	560	Tb927.10.14250	Tb927.10.14250		hypothetical protein, conserved								33.358	20.4	0	28.742	1	-1.01282	0.00479412	2.31929	8.7	2	2	0.48757	-1.03632	2	16.238	20.4	3	3	0.45969	-1.12127	5	23.567	20.4	3	3	0.543036	-0.880881	3	12.119
	3462	Tb927.9.13120	Tb927.9.13120		hypothetical protein, conserved		1						27.916	6.9	0	39.177	1	-1.01272	0.00273655	2.5628	6.9	1	1	0.51382	-0.960665	1	NaN	6.9	1	1	0.51455	-0.958617	1	NaN	6.9	1	1	0.460448	-1.11889	1	NaN
	1723	Tb927.11.8800	Tb927.11.8800		hypothetical protein, conserved	1		1					30.621	16.6	0	12.769	1	-1.00971	0.0027149	2.56625	16.6	4	4	0.52704	-0.924016	10	24.519	16.6	4	4	0.46466	-1.10575	9	10.071	16.6	4	4	0.500225	-0.999351	11	14.625
	1164	Tb927.11.1250	Tb927.11.1250		kinteoplast poly(A) polymerase complex 1 subunit,mitochondrial edited mRNA stability factor 1 subunit	1			1				98.264	42.4	0	133.79	1	-1.0086	0.000133044	3.87601	33.6	19	19	0.50507	-0.985445	27	26.405	35.4	20	20	0.49238	-1.02216	26	20.142	36.6	20	20	0.49373	-1.01821	26	26.222
	2045	Tb927.3.4130	Tb927.3.4130		hypothetical protein, conserved	1							23.04	5.2	0.0066134	1.4321	1	-1.00592	6.39027e-05	4.19448	5.2	1	1	0.50342	-0.990166	2	11.238	5.2	1	1	0.49428	-1.0166	1	NaN	5.2	1	1	0.496204	-1.01099	1	NaN
	180	Tb927.10.6300;Tb11.v5.0276	Tb927.10.6300;Tb11.v5.0276		hypothetical protein, conserved	1			1				50.038	31.5	0	66.046	2	-1.00199	0.00170292	2.76881	26.7	10	10	0.52838	-0.920352	15	27.05	27.1	10	10	0.48942	-1.03086	14	32.888	26.7	10	10	0.481371	-1.05478	13	40.246
	535	Tb927.10.13820	Tb927.10.13820		hypothetical protein, conserved				1				29.914	18.8	0	6.9949	1	-1.00127	0.00697898	2.15621	3.4	1	1	0.56107	-0.833747	1	NaN	18.8	2	2	0.46722	-1.09783	2	21.827	3.4	1	1	0.475579	-1.07224	1	NaN
	738	Tb927.10.3290	Tb927.10.3290		hypothetical protein, conserved	1							30.83	11	0	4.1729	1	-1.00029	0.0371771	1.42972	11	2	2	0.65425	-0.612086	3	11.929	5.1	1	1	0.45918	-1.12287	1	NaN	5.1	1	1	0.415835	-1.26592	1	NaN
	2802	Tb927.7.2960	Tb927.7.2960		hypothetical protein, conserved		1						51.602	7.2	0	7.8603	1	-0.99941	0.0346383	1.46044	7.2	2	2	0.52605	-0.926728	2	6.1633	3.5	1	1	0.61091	-0.710968	1	NaN	3.5	1	1	0.389438	-1.36053	1	NaN
	3564	Tb927.9.3170	Tb927.9.3170	COXV	cytochrome oxidase subunit V (COXV)	1		1	1				22.229	51.5	0	216.44	1	-0.996832	0.00109498	2.9606	51.5	8	8	0.51011	-0.97112	26	39.883	51.5	8	8	0.47885	-1.06235	22	43.142	51.5	8	8	0.515119	-0.957023	23	12.875
	3049	Tb927.8.1490	Tb927.8.1490		hypothetical protein, conserved	1		1	1				11.249	53.4	0	80.183	1	-0.990845	0.0134094	1.87259	53.4	3	3	0.55593	-0.847025	4	14.572	53.4	3	3	0.53392	-0.905305	4	19.588	53.4	3	3	0.429221	-1.22021	5	11.487
	1114	Tb927.11.11390	Tb927.11.11390		hypothetical protein, conserved								30.964	14.3	0	79.459	1	-0.990208	0.0154608	1.81077	9.6	2	2	0.53131	-0.912374	2	6.7814	6.2	1	1	0.42511	-1.23409	1	NaN	11	2	2	0.564812	-0.824157	1	NaN
	2668	Tb927.6.4560	Tb927.6.4560		hypothetical protein, conserved	1							47.192	21.4	0	78.84	1	-0.98427	0.0293108	1.53297	16.7	6	6	0.52572	-0.927633	6	10.472	16.7	6	6	0.40416	-1.307	5	43.599	17.2	5	5	0.607866	-0.718175	5	18.607
	534	Tb927.10.13810	Tb927.10.13810		hypothetical protein, conserved	1							12.955	9.7	0.0087289	1.3139	1	-0.984122	0.00882364	2.05435	9.7	1	1	0.4744	-1.07582	2	2.1119	9.7	1	1	0.47351	-1.07853	2	6.6499	9.7	1	1	0.575142	-0.798009	1	NaN
	2829	Tb927.7.3430	Tb927.7.3430	PPIase	cyclophilin-type peptidyl-prolyl cis-trans isomerase, putative (PPIase)	1							25.548	51.5	0	86.709	1	-0.982721	0.000963197	3.01628	51.5	8	8	0.50876	-0.974943	10	12.045	39.8	6	6	0.48665	-1.03904	9	27.491	43.3	7	7	0.523341	-0.934177	11	66.268
	2163	Tb927.4.1370	Tb927.4.1370		hypothetical protein, conserved	1							17.643	16.6	0	3.6448	1	-0.98256	0.00511507	2.29115	7.3	1	1	0.55217	-0.856816	1	NaN	16.6	2	2	0.50347	-0.990022	2	4.8561	16.6	2	2	0.466244	-1.10084	2	1.0532
	720	Tb927.10.2970	Tb927.10.2970		hypothetical protein, conserved	1							13.79	40	0	26.025	1	-0.981955	0.0110551	1.95644	40	11	11	0.58446	-0.774824	32	30.545	40	13	13	0.46524	-1.10395	24	48.512	40	11	11	0.477281	-1.06709	24	30.746
	2571	Tb927.6.2350;Tb927.6.2290	Tb927.6.2350;Tb927.6.2290		hypothetical protein, conserved								103.35	6.3	0	90.631	2	-0.981147	0.0381105	1.41895	5	3	3	0.40007	-1.32168	4	39.969	5.2	3	3	0.50583	-0.983276	4	22.988	5	3	3	0.642385	-0.638491	3	66.979
	980	Tb927.10.8950;Tb927.10.8970	Tb927.10.8950;Tb927.10.8970		kinetoplast DNA-associated protein, putative	1							14.183	23	0	3.0125	2	-0.98066	0.0347152	1.45948	7.9	2	2	0.58394	-0.776108	3	10.722	13.5	3	3	0.5702	-0.81046	4	33.287	17.5	3	3	0.390823	-1.35541	4	1.3024
	2756	Tb927.7.1910;REV__Tb927.7.1910	Tb927.7.1910	GCVP	pyridoxal phosphate containing glycine decarboxylase, putative (GCVP)	1							106.29	60.2	0	323.31	2	-0.980287	0.00351455	2.45413	57.1	35	35	0.49101	-1.02618	61	30.081	56.3	35	35	0.48293	-1.05011	57	27.114	48	31	31	0.549209	-0.864572	56	25.372
	2832	Tb927.7.3460	Tb927.7.3460		hypothetical protein, conserved	1			1				50.252	20.7	0	28.608	1	-0.979699	0.0118502	1.92628	14.9	5	5	0.43693	-1.19453	5	39.733	14.9	5	5	0.55053	-0.861107	5	48.984	16.7	6	6	0.542064	-0.883464	7	28.262
	670	Tb927.10.2050	Tb927.10.2050		hypothetical protein, conserved	1							44.299	14.8	0	67.506	1	-0.979494	0.00812694	2.09007	9.7	2	2	0.49026	-1.02838	2	11.53	14.8	3	3	0.46555	-1.10299	3	32.505	10.4	2	2	0.571527	-0.807107	2	6.1557
	2975	Tb927.7.6800	Tb927.7.6800		hypothetical protein, conserved	1		1	1				41.762	19.6	0	13.166	1	-0.979405	0.0231524	1.6354	16.7	5	5	0.42515	-1.23396	5	112.3	13.5	4	4	0.61164	-0.709245	3	14.966	13.5	4	4	0.501731	-0.995014	4	13.321
	1653	Tb927.11.6830	Tb927.11.6830		hypothetical protein, conserved	1							108.83	19.2	0	87.204	1	-0.978339	0.00240814	2.61832	15.9	11	11	0.53486	-0.902767	12	16.308	14.8	10	10	0.47709	-1.06767	12	22.765	15.5	11	11	0.512426	-0.964584	14	16.334
	1602	Tb927.11.6000	Tb927.11.6000		hypothetical protein, conserved	1							40.82	59.8	0	107.85	1	-0.978277	0.00175282	2.75626	54.7	15	15	0.53243	-0.909336	17	29.096	49.6	13	13	0.509	-0.974262	15	26.633	51	13	13	0.482556	-1.05123	18	15.945
	2651	Tb927.6.4200	Tb927.6.4200		hypothetical protein, conserved	1			1				50.398	28.6	0	45.654	1	-0.973446	0.00160117	2.79556	25.9	9	9	0.48837	-1.03395	8	21.895	24.3	8	8	0.50494	-0.985816	8	15.606	24.3	8	8	0.535676	-0.900567	8	31.173
	3581	Tb927.9.3670	Tb927.9.3670		hypothetical protein, conserved	1							59.886	9.2	0	6.0833	1	-0.97237	0.0221212	1.65519	6.8	3	3	0.43093	-1.21447	3	12.619	5.5	2	2	0.50139	-0.995995	2	3.3531	7.2	3	3	0.612745	-0.706641	3	26.022
	1780	Tb927.11.9930	Tb927.11.9930		NADH-ubiquinone oxidoreductase complex I subunit, putative	1	1						30.327	23	0	18.866	1	-0.97067	0.0125197	1.9024	18.8	3	3	0.55727	-0.843552	4	3.5507	15.2	3	3	0.54356	-0.879489	4	46.354	10.9	2	2	0.438616	-1.18897	2	0.7369
	2565	Tb927.6.2190	Tb927.6.2190		hypothetical protein, conserved	1							31.531	21.3	0	9.567	1	-0.967824	0.00289566	2.53825	21.3	5	5	0.53663	-0.898	6	7.9831	21.3	5	5	0.47634	-1.06994	6	23.159	21.3	5	5	0.522848	-0.935535	6	6.7277
	1029	Tb927.10.9960	Tb927.10.9960		hypothetical protein, conserved	1							50.168	4.8	0	19.561	1	-0.967498	0.00921858	2.03534	2.8	1	1	0.54021	-0.888408	1	NaN	2.8	1	1	0.55087	-0.860216	1	NaN	4.8	2	2	0.449418	-1.15387	2	47.673
	3389	Tb927.9.10840	Tb927.9.10840		hypothetical protein, conserved								52.462	17.5	0	34.062	1	-0.966468	0.00388776	2.4103	14.2	5	5	0.51975	-0.94411	5	23.783	15.3	5	5	0.54534	-0.874772	5	32.599	12.7	4	4	0.472858	-1.08052	4	16.432
	3429	Tb927.9.12120	Tb927.9.12120		unspecified product			1		1			35.685	13	0	9.2163	1	-0.963684	0.000785798	3.10469	4.2	1	1	0.5239	-0.932637	2	13.697	9.1	2	2	0.49396	-1.01753	3	17.473	8.2	2	2	0.520915	-0.940881	3	5.6741
	2579	Tb927.6.2490	Tb927.6.2490		hypothetical protein, conserved	1		1					28.031	40	0	85.115	1	-0.963488	0.00668653	2.1748	40	9	9	0.55786	-0.842025	17	14.967	23.8	6	6	0.46258	-1.11223	12	7.5195	31.7	8	8	0.522603	-0.936214	17	18.691
	975	Tb927.10.8890	Tb927.10.8890		kinetoplast DNA-associated protein, putative	1			1				23.503	17.2	0	6.3171	1	-0.962532	0.00154653	2.81064	17.2	3	3	0.49238	-1.02216	3	19.943	12	2	2	0.50936	-0.973242	2	19.125	17.2	3	3	0.538793	-0.892197	4	32.823
	3659	Tb927.9.7190	Tb927.9.7190		oxidoreductase, putative	1			1				49.92	36.2	0	199.14	1	-0.962222	0.00181024	2.74226	36.2	11	11	0.52232	-0.936994	18	24.377	32.4	9	9	0.48552	-1.0424	17	23.879	34.4	10	10	0.533191	-0.907275	16	27.212
	402	Tb927.10.10420	Tb927.10.10420		monothiol glutaredoxin, putative	1			1				14.888	61.1	0	96.463	1	-0.959557	0.00513637	2.28934	61.1	5	5	0.4992	-1.00231	10	29.505	61.1	5	5	0.48234	-1.05188	10	34.765	61.1	5	5	0.564685	-0.824483	9	29.531
	525	Tb927.10.13620	Tb927.10.13620		NADH-ubiquinone oxidoreductase complex I subunit,FT putative	1		1	1				54.791	30.1	0	95.222	1	-0.958456	0.000680141	3.1674	24.3	8	8	0.49946	-1.00156	10	18.525	19.8	7	7	0.53037	-0.914929	7	24.928	23.5	9	9	0.514456	-0.95888	9	33.971
	1673	Tb927.11.7390	Tb927.11.7390		hypothetical protein, conserved	1		1					34.924	19.3	0	3.6811	1	-0.957748	0.0149494	1.82538	3.7	1	1	0.4793	-1.061	2	4.0566	11.9	2	2	0.46952	-1.09074	3	10.345	11.2	2	2	0.606465	-0.721504	3	6.8529
	2909	Tb927.7.5110	Tb927.7.5110		hypothetical protein, conserved	1		1					62.367	36.7	0	105.58	1	-0.957433	0.00122217	2.91287	36.7	12	12	0.50154	-0.995563	16	32.986	33.4	11	11	0.53937	-0.890653	16	35.241	26.7	9	9	0.504847	-0.986083	10	34.493
	3398	Tb927.9.11120	Tb927.9.11120		hypothetical protein, conserved	1			1				72.949	26.4	0	105.35	1	-0.95645	0.0094465	2.02473	23.9	13	13	0.52449	-0.931013	20	20.59	24.8	13	13	0.45697	-1.12983	20	28.555	24.8	13	13	0.570972	-0.808509	19	27.679
	856	Tb927.10.6090;Tb11.v5.0201	Tb927.10.6090;Tb11.v5.0201		tRNA pseudouridine synthase A, putative								76.905	20.6	0	17.486	2	-0.955454	0.0358731	1.44523	10.9	4	4	0.52909	-0.918415	4	62.444	16.7	5	5	0.63578	-0.653401	4	67.894	12.2	5	5	0.407664	-1.29455	5	82.625
	1939	Tb927.3.1810	Tb927.3.1810		hypothetical protein, conserved	1							36.117	24.5	0	86.452	1	-0.951955	0.00372245	2.42917	24.5	4	4	0.53928	-0.890894	6	4.2886	24.5	4	4	0.53716	-0.896576	6	15.291	24.5	4	4	0.476849	-1.0684	5	27.572
	2806	Tb927.7.3050	Tb927.7.3050		hypothetical protein, conserved	1			1				131.58	25.8	0	323.31	1	-0.949465	0.000362107	3.44116	22	18	18	0.52889	-0.91896	31	30.984	22.2	18	18	0.50645	-0.981508	29	25.614	23.3	20	20	0.518376	-0.947928	28	16.799
	2486	Tb927.5.510	Tb927.5.510		hypothetical protein, conserved	1		1					14.154	18.1	0	11.148	1	-0.946287	0.011971	1.92187	18.1	2	2	0.4571	-1.12942	7	41.514	18.1	2	2	0.5874	-0.767585	7	1.4869	18.1	2	2	0.520562	-0.941857	6	31.396
	2409	Tb927.5.2550	Tb927.5.2550		hypothetical protein, conserved								37.026	5.9	0	3.7561	1	-0.94498	0.0251019	1.60029	5.9	1	1	0.50943	-0.973044	1	NaN	5.9	1	1	0.62949	-0.667745	1	NaN	5.9	1	1	0.437044	-1.19415	1	NaN
	2230	Tb927.4.2910	Tb927.4.2910		hypothetical protein, conserved	1							64.512	7.7	0	6.8788	1	-0.944715	0.0103414	1.98542	6	3	3	0.45516	-1.13555	4	22.796	4.8	3	3	0.56611	-0.820846	3	10.058	4.8	3	3	0.544218	-0.877744	4	3.565
	433	Tb927.10.11340;Tb11.v5.0604	Tb927.10.11340;Tb11.v5.0604		hypothetical protein, conserved	1		1					155.73	16.5	0	80.323	2	-0.942948	0.0059659	2.22432	12.6	13	13	0.4738	-1.07765	14	29.065	10.5	11	11	0.52665	-0.925084	11	16.272	12	13	13	0.564048	-0.826111	13	41.201
	2898	Tb927.7.4620	Tb927.7.4620		hypothetical protein, conserved	1		1					32.677	16.7	0	22.693	1	-0.940643	0.022618	1.64555	12.7	2	2	0.63526	-0.654581	3	32.295	16.7	3	3	0.46287	-1.11132	4	17.934	12.7	2	2	0.480954	-1.05603	2	1.9049
	1316	Tb927.11.15820	Tb927.11.15820		superoxide dismutase, putative	1			1				36.047	19.4	0	82.8	1	-0.940412	0.0453906	1.34303	15.5	3	3	0.55204	-0.857155	5	18.953	19.4	4	4	0.64619	-0.62997	5	28.538	15.5	3	3	0.396637	-1.33411	6	16.906
	2087	Tb927.3.4990	Tb927.3.4990		oxidoreductase, putative	1							36.432	32.4	0	39.219	1	-0.939085	0.00476977	2.3215	25.7	7	7	0.47989	-1.05922	9	25.93	22.7	7	7	0.52762	-0.922429	10	42.063	29.5	6	6	0.56035	-0.835601	9	25.394
	2902	Tb927.7.4800	Tb927.7.4800		hypothetical protein, conserved	1							12.152	19.4	0	3.6887	1	-0.937842	0.00327473	2.48482	19.4	2	2	0.55371	-0.852798	2	1.46	19.4	2	2	0.52731	-0.923277	2	7.1982	19.4	2	2	0.487187	-1.03745	2	14.01
	349	Tb927.1.3950	Tb927.1.3950	ALAT		1							55.704	47.6	0	147.01	1	-0.937701	0.00755751	2.12162	39.5	14	14	0.47825	-1.06416	21	23.402	39.5	14	14	0.51233	-0.964855	21	23.808	43.1	15	15	0.58072	-0.784085	23	35.324
	1348	Tb927.11.16460	Tb927.11.16460		hypothetical protein, conserved								82.494	9.4	0	11.758	1	-0.935684	0.0029795	2.52586	0	0	0	NaN		0	NaN	1.6	1	1	0.52121	-0.940063	1	NaN	9.4	4	4	0.524384	-0.931305	4	45.083
	1046	Tb927.11.10150	Tb927.11.10150		hypothetical protein, conserved	1							137.64	26.5	0	323.31	1	-0.935104	0.00189995	2.72126	26.5	20	20	0.55139	-0.858855	29	19.283	22.7	18	18	0.51836	-0.947974	25	17.944	23.7	17	17	0.500526	-0.998484	23	25.5
	1719	Tb927.11.8700	Tb927.11.8700		hypothetical protein, conserved	1							65.26	12.2	0	11.928	1	-0.932803	0.0331581	1.47941	9.8	3	3	0.43724	-1.1935	4	43.234	12.2	4	4	0.65873	-0.602241	4	34.477	9.6	3	3	0.499077	-1.00267	5	22.06
	1087	Tb927.11.10880	Tb927.11.10880		hypothetical protein, conserved	1							48.493	38.5	0	237.48	1	-0.927689	0.00104249	2.98193	32.7	9	9	0.51473	-0.958112	13	16.234	35.7	10	10	0.51505	-0.957216	16	15.438	35.5	10	10	0.548005	-0.867738	12	23.211
	174	Tb927.7.4550;Tb11.v5.0268;REV__Tb927.10.4170	Tb927.7.4550;Tb11.v5.0268		60S ribosomal protein-like	1		1					19.423	50.3	0	57.159	3	-0.926763	0.00189682	2.72197	50.3	7	7	0.49837	-1.00471	14	24.129	50.3	7	7	0.54744	-0.869227	10	18.151	50.3	7	7	0.533533	-0.906352	16	28.152
	729	Tb927.10.3120	Tb927.10.3120		cytochrome c oxidase assembly protein, putative	1		1	1				26.948	11.2	0	73.99	1	-0.922653	0.00779155	2.10838	11.2	2	2	0.47101	-1.08617	3	17.432	11.2	2	2	0.56177	-0.831948	3	25.965	11.2	2	2	0.554847	-0.849839	4	32.539
	167	Tb927.11.7250;Tb11.v5.0257	Tb927.11.7250;Tb11.v5.0257		hypothetical protein, conserved	1		1	1				53.363	25.2	0	69.39	2	-0.922428	0.0019702	2.70549	22.8	7	7	0.51223	-0.965136	11	54.237	25.2	8	8	0.51345	-0.961704	12	50.994	20	7	7	0.558472	-0.840443	8	22.293
	1591	Tb927.11.5780	Tb927.11.5780	MTRNAP	mitochondrial DNA-directed RNA polymerase (MTRNAP)	1			1				143.82	11.6	0	47.733	1	-0.914256	0.00833474	2.07911	9.3	8	8	0.51316	-0.962519	8	30.56	7.1	5	5	0.48989	-1.02947	6	37.446	9.9	8	8	0.594283	-0.750778	8	23.835
	1645	Tb927.11.6700	Tb927.11.6700		hypothetical protein, conserved	1							15.205	18.9	0	2.8865	1	-0.913026	0.0199774	1.69946	11.4	1	1	0.44964	-1.15316	2	46.63	11.4	1	1	0.54194	-0.883795	2	17.929	18.9	2	2	0.614666	-0.702126	2	5.5062
	671	Tb927.10.2070	Tb927.10.2070		hypothetical protein, conserved	1							22.271	13.6	0	3.7271	1	-0.912714	0.0221197	1.65522	13.6	2	2	0.51284	-0.963419	2	6.9592	13.6	2	2	0.45933	-1.1224	2	35.998	4.5	1	1	0.636254	-0.652326	1	NaN
	654	Tb927.10.180	Tb927.10.180		ATP synthase F1 subunit gamma protein, putative	1		1					34.37	62	0	314.76	1	-0.908381	0.00110094	2.95824	62	17	17	0.5198	-0.943971	50	22.456	59.3	17	17	0.52385	-0.932774	46	39.508	62	18	18	0.555401	-0.848398	46	25.381
	1823	Tb927.2.3180;Tb11.v5.0782	Tb927.2.3180;Tb11.v5.0782	KPAF1	kinetoplast polyadenylation/uridylation factor 1 (PPR1)	1							114.38	46.1	0	323.31	2	-0.907564	0.00419318	2.37746	40.6	30	30	0.5697	-0.811726	44	33.043	36.8	29	29	0.49484	-1.01497	43	25.02	41.4	31	31	0.537374	-0.896001	51	34.056
	3377	Tb927.9.10520	Tb927.9.10520		hypothetical protein, conserved	1		1	1				29.587	29.6	0	85.029	1	-0.907338	0.00749102	2.12546	29.6	7	7	0.57252	-0.804602	13	109.21	29.6	7	7	0.55294	-0.854805	11	39.892	24.5	6	6	0.478767	-1.06261	10	22.527
	2944	Tb927.7.590	Tb927.7.590		hypothetical protein, conserved	1							51.692	39.1	0	28.493	1	-0.906811	0.0147452	1.83135	37.4	11	11	0.56092	-0.834133	9	57.049	16.8	7	7	0.59015	-0.760846	8	27.427	18.8	8	8	0.458358	-1.12545	9	19.355
	2299	Tb927.4.4640	Tb927.4.4640		hypothetical protein, conserved	1							21.728	13.6	0.0025546	1.8124	1	-0.906793	0.00842496	2.07443	6	1	1	0.50928	-0.973469	1	NaN	13.6	2	2	0.59859	-0.74036	1	NaN	6	1	1	0.497735	-1.00655	1	NaN
	3615	Tb927.9.5330	Tb927.9.5330		hypothetical protein, conserved								42.581	6.6	0.0011587	2.1465	1	-0.901111	0.012153	1.91532	2.4	1	1	0.55952	-0.837738	2	17.173	6.6	2	2	0.58721	-0.768052	3	17.815	6.6	2	2	0.467312	-1.09754	3	16.901
	1023	Tb927.10.9860	Tb927.10.9860		Mitochondrial N(5)-glutamine methyltransferase MTQ1, putative								47.494	11.9	0	159.78	1	-0.900512	0.0223611	1.65051	6.7	2	2	0.4988	-1.00347	2	19.622	11.9	3	3	0.47669	-1.06888	2	51.427	3.8	1	1	0.646538	-0.629193	1	NaN
	3221	Tb927.8.5280	Tb927.8.5280		hypothetical protein, conserved	1			1				28.693	38.9	0	40.614	1	-0.894404	0.00042136	3.37535	21.4	4	4	0.54928	-0.864386	4	21.659	38.1	5	5	0.53921	-0.891081	4	25.784	38.1	5	5	0.525679	-0.927745	4	14.799
	725	Tb927.10.3040	Tb927.10.3040		hypothetical protein, conserved	1		1	1				15.505	44.4	0	27.432	1	-0.894361	0.0491508	1.30847	38.5	3	3	0.5104	-0.9703	5	17.699	44.4	4	4	0.43317	-1.20699	6	15.194	38.5	3	3	0.704275	-0.505789	4	22.159
	1351	Tb927.11.16510	Tb927.11.16510		hypothetical protein, conserved	1		1					16.327	53.4	0	168.45	1	-0.892042	0.027065	1.56759	53.4	6	6	0.64089	-0.641851	12	23.789	53.4	6	6	0.44754	-1.15991	10	34.458	53.4	6	6	0.545494	-0.874364	11	24.932
	1976	Tb927.3.2670	Tb927.3.2670		hypothetical protein, conserved	1							28.84	66.5	0	157.25	1	-0.889226	0.0020143	2.69588	66.5	13	13	0.53131	-0.912374	28	69.854	61.3	12	12	0.51982	-0.943916	20	67.764	51.3	11	11	0.569833	-0.811389	26	24.297
	255	Tb11.v5.0692;Tb927.5.3000	Tb11.v5.0692;Tb927.5.3000										58.31	12.9	0	15.522	2	-0.887989	0.00318597	2.49676	5.5	2	2	0.50529	-0.984817	3	40.566	8	3	3	0.54987	-0.862837	3	49.414	10.4	4	4	0.567891	-0.816313	3	11.315
	990	Tb927.10.9140	Tb927.10.9140		hypothetical protein, conserved	1	1						71.858	21.7	0	29.576	1	-0.88769	0.00810078	2.09147	15.8	6	6	0.60417	-0.726973	6	18.269	14	5	5	0.51248	-0.964432	3	70.644	21.7	7	7	0.509918	-0.971663	6	38.248
	524	Tb927.10.13600	Tb927.10.13600		hypothetical protein, conserved,hypothetical protein	1		1	1				18.522	29.1	0	28.415	1	-0.887563	0.0351855	1.45364	23.4	3	3	0.67381	-0.569586	7	11.348	29.1	3	3	0.44883	-1.15576	4	30.94	29.1	4	4	0.522193	-0.937344	7	10.033
	3139	Tb927.8.3300	Tb927.8.3300		hypothetical protein, conserved	1			1				77.891	16.2	0	28.672	1	-0.886059	0.00913865	2.03912	14.5	7	7	0.51482	-0.95786	9	20.021	16.1	8	8	0.50552	-0.98416	9	18.276	14.5	8	8	0.608717	-0.716157	10	25.778
	1558	Tb927.11.5060	Tb927.11.5060		hypothetical protein, conserved	1			1				119.59	21.9	0	77.33	1	-0.886031	0.00403301	2.39437	20.5	14	14	0.50913	-0.973894	19	18.491	19.4	13	13	0.5346	-0.903468	16	42.675	17.4	13	13	0.582072	-0.78073	18	19.65
	3206	Tb927.8.4930	Tb927.8.4930		hypothetical protein, conserved	1							33.895	50.2	0	121.11	1	-0.884978	0.00333852	2.47645	30.5	7	7	0.51683	-0.952238	13	44.805	47.2	9	9	0.52911	-0.91836	13	23.919	33.1	8	8	0.580619	-0.784337	12	30.718
	1832	Tb927.2.3800	Tb927.2.3800		guide RNA associated protein, GAP1,MRB1-associated protein	1			1				55.46	39.6	0	228.05	1	-0.884357	0.00252355	2.59799	37.6	12	12	0.54192	-0.883848	28	21.415	35	12	12	0.51345	-0.961704	25	13.278	35	12	12	0.571363	-0.80752	24	40.037
	1352	Tb927.11.16530	Tb927.11.16530		hypothetical protein, conserved	1							117.5	7.3	0	17.026	1	-0.880207	0.0306892	1.51301	4.8	3	3	0.53116	-0.912782	3	28.65	2.3	2	2	0.45506	-1.13587	2	38.93	4.9	3	3	0.663438	-0.591967	3	3.0932
	2120	Tb927.3.5630	Tb927.3.5630		3,2-trans-enoyl-CoA isomerase, mitochondrial precursor, putative				1				33.883	25.4	0	13.193	1	-0.8798	0.0346496	1.4603	14.8	2	2	0.4316	-1.21223	2	23.392	19	3	3	0.59137	-0.757867	2	50.366	16.4	3	3	0.628812	-0.669299	3	23.778
	254	Tb927.9.15380;Tb11.v5.0686	Tb927.9.15380;Tb11.v5.0686		NADH-ubiquinone oxidoreductase complex I subunit, putative	1		1	1				42.585	19.8	0	23.038	2	-0.877969	0.0341776	1.46626	2.4	1	1	0.43225	-1.21006	1	NaN	8.8	2	2	0.62065	-0.688148	1	NaN	13.4	4	4	0.600528	-0.735695	3	0.53176
	2766	Tb927.7.2220	Tb927.7.2220		hypothetical protein, conserved	1							74.361	13	0	5.5028	1	-0.877152	0.00237993	2.62344	9.3	5	5	0.5426	-0.882039	5	46.174	10	5	5	0.51805	-0.948837	5	26.479	7.6	4	4	0.574119	-0.800579	4	46.068
	1919	Tb927.3.1380	Tb927.3.1380		ATP synthase beta chain, mitochondrial precursor,ATP synthase F1, beta subunit	1		1	1				55.775	74.4	0	323.31	1	-0.876173	0.000844578	3.07336	74.4	30	30	0.53294	-0.907955	160	30.002	74.4	29	29	0.53783	-0.894778	148	28.764	67.6	27	27	0.564175	-0.825786	140	21.314
	636	Tb927.10.15710	Tb927.10.15710	MCP7	mitochondrial carrier protein (MCP7)	1		1		1			35.875	20.7	0	8.8458	1	-0.875606	0.0130737	1.8836	20.7	6	6	0.49389	-1.01774	9	12.502	20.7	6	6	0.52518	-0.929116	10	13.557	17.3	5	5	0.624181	-0.679964	9	17.209
	3566	Tb927.9.3340	Tb927.9.3340		hypothetical protein, conserved	1		1					20.051	36.3	0	56.171	1	-0.874918	0.00518914	2.28491	36.3	4	4	0.53887	-0.891991	5	12.568	36.3	4	4	0.5914	-0.757794	5	36.125	29.2	3	3	0.50875	-0.97497	3	21.093
	110	Tb11.0400;Tb927.11.7700;Tb11.0300	Tb11.0400;Tb927.11.7700;Tb11.0300	P27		1							27.701	46.9	0	63.4	3	-0.874321	0.0045846	2.3387	44.4	10	10	0.53461	-0.903441	24	19.295	46.9	11	11	0.51423	-0.959514	23	22.874	44.4	9	9	0.590493	-0.760008	19	8.6138
	2375	Tb927.5.1710	Tb927.5.1710		ribonucleoprotein p18, mitochondrial precursor, putative	1		1	1				21.226	77.1	0	228.77	1	-0.873696	0.0238556	1.62241	72.9	13	13	0.61854	-0.693061	56	20.35	57.4	13	13	0.5805	-0.784632	52	39.858	57.4	14	14	0.452693	-1.14339	62	36.651
	3008	Tb927.7.7430;Tb927.7.7420	Tb927.7.7430;Tb927.7.7420		ATP synthase alpha chain, mitochondrial precursor,ATP synthase F1, alpha subunit	1							63.502	50.5	0	323.31	2	-0.870003	0.00188121	2.72556	50.5	27	27	0.53636	-0.898726	95	29.529	50.5	27	27	0.52991	-0.916181	83	29.363	48.3	26	26	0.576302	-0.795102	85	16.961
	2339	Tb927.4.830	Tb927.4.830		hypothetical protein, conserved								11.341	24	0	10.174	1	-0.866903	0.00893544	2.04888	24	2	2	0.58133	-0.782571	1	NaN	24	2	2	0.57985	-0.786248	1	NaN	12.5	1	1	0.489069	-1.03189	1	NaN
	3702	Tb927.9.9080	Tb927.9.9080		hypothetical protein, conserved	1	1						28.704	28.5	0	62.072	1	-0.866486	0.00194619	2.71081	28.5	7	7	0.5204	-0.942307	10	19.517	28.5	7	7	0.56669	-0.819368	11	28.709	25.7	6	6	0.559503	-0.837782	10	27.79
	3606	Tb927.9.5020	Tb927.9.5020		hypothetical protein, conserved								44.431	13.2	0	13.189	1	-0.865545	0.0499934	1.30109	3.9	1	1	0.58869	-0.76442	1	NaN	10.9	3	3	0.41948	-1.25333	2	42.82	6.2	2	2	0.669478	-0.57889	2	12.97
	2416	Tb927.5.2790	Tb927.5.2790	Pol beta-PAK	mitochondrial DNA polymerase beta-PAK (Pol beta-PAK)	1		1					87.228	15.3	0	163.21	1	-0.862343	0.000606201	3.21738	10	5	5	0.55879	-0.839622	6	49.551	11.4	7	7	0.53411	-0.904791	9	50.49	12.4	7	7	0.557631	-0.842617	8	24.646
	546	Tb927.10.14000	Tb927.10.14000	ACO	aconitase (ACO)	1							98.314	74.1	0	323.31	1	-0.855902	0.000259719	3.5855	72.2	47	47	0.54515	-0.875275	124	42.636	73.1	48	48	0.54972	-0.863231	121	50.733	73.1	48	48	0.562841	-0.8292	119	42.747
	2684	Tb927.6.4990	Tb927.6.4990		ATP synthase, epsilon chain, putative	1		1	1				20.147	73.1	0	323.31	1	-0.85487	0.00242035	2.61612	73.1	11	11	0.57046	-0.809802	32	18.844	73.1	11	11	0.52157	-0.939067	28	24.427	73.1	11	11	0.568117	-0.815739	32	40.159
	3412	Tb927.9.11560	Tb927.9.11560		hypothetical protein, conserved	1							36.042	8	0	2.9676	1	-0.851027	0.0194318	1.71149	3.7	1	1	0.48375	-1.04767	1	NaN	3.7	1	1	0.54599	-0.873054	1	NaN	8	2	2	0.64512	-0.632361	2	83.816
	1346	Tb927.11.16430	Tb927.11.16430	ERAP18	18 kDa ER-associated protein (ERAP18)								17.898	34	0	18.899	1	-0.849498	0.0288097	1.54046	22.9	2	2	0.54176	-0.884274	3	29.845	34	3	3	0.47119	-1.08562	3	27.061	22.9	2	2	0.669613	-0.578601	2	17.967
	2455	Tb927.5.3640	Tb927.5.3640		hypothetical protein, conserved	1		1	1				30.64	18.1	0	19.45	1	-0.848471	0.0326823	1.48569	18.1	3	3	0.49378	-1.01806	5	3.618	14.1	2	2	0.5024	-0.993092	2	9.8669	18.1	3	3	0.690512	-0.534261	3	28.838
	2992	Tb927.7.7090	Tb927.7.7090		hypothetical protein, conserved	1							17.127	21.1	0	21.522	1	-0.845491	0.00578635	2.23759	21.1	3	3	0.60514	-0.724659	7	45.047	21.1	3	3	0.51925	-0.945499	5	33.341	21.1	3	3	0.548546	-0.866315	7	28.691
	355	Tb927.1.4230	Tb927.1.4230						1				49.86	29.1	0	157.34	1	-0.84485	0.0170776	1.76757	29.1	11	11	0.51605	-0.954417	16	26.355	29.1	10	10	0.65014	-0.621178	14	30.522	28.9	11	11	0.51443	-0.958954	16	18.425
	3238	Tb927.8.5640	Tb927.8.5640		hypothetical protein, conserved	1		1	1				37.089	52	0	211.42	1	-0.843942	0.000715212	3.14556	49.2	13	13	0.54	-0.888969	29	33.231	47.4	12	12	0.56708	-0.818376	23	83.035	45.3	13	13	0.564685	-0.824483	23	19.611
	3279	Tb927.8.6410	Tb927.8.6410		short-chain dehydrogenase, putative	1		1					52.913	18.1	0	7.8775	1	-0.83901	0.0287399	1.54151	8.9	3	3	0.63866	-0.64688	4	38.43	16.2	4	4	0.45879	-1.12409	6	72.526	16.2	4	4	0.596232	-0.746055	6	56.767
	462	Tb927.10.12050	Tb927.10.12050		hypothetical protein, conserved	1		1	1				33.571	21.5	0	49.89	1	-0.837403	0.0125406	1.90168	21.5	3	3	0.49719	-1.00813	6	30.449	16.3	2	2	0.62367	-0.681145	3	16.3	21.5	3	3	0.565291	-0.822934	4	7.7816
	2569	Tb927.6.2230	Tb927.6.2230		RGG protein	1							86.64	35.7	0	317.94	1	-0.837234	6.73674e-05	4.17155	32.1	22	22	0.5642	-0.825721	40	21.737	30.7	21	21	0.55498	-0.849492	41	21.863	34.3	23	23	0.560004	-0.83649	40	25.712
	2050	Tb927.3.4240	Tb927.3.4240		thioredoxin, putative	1							21.78	15.5	0	3.4594	1	-0.836085	0.0427461	1.3691	15.5	2	2	0.52769	-0.922237	1	NaN	15.5	2	2	0.46869	-1.09329	2	37.949	6	1	1	0.710682	-0.492725	1	NaN
	708	Tb927.10.280	Tb927.10.280	COXVI	cytochrome oxidase subunit VI (COXVI)	1		1					19.154	46.2	0	32.171	1	-0.835014	0.00478437	2.32017	46.2	6	6	0.59276	-0.75448	17	5.6522	46.2	7	7	0.51853	-0.947501	18	9.7383	46.2	7	7	0.573132	-0.803062	18	20.881
	303	Tb927.1.1690	Tb927.1.1690	KREN1	RNA editing endoribonuclease (KREN1)	1			1				89.886	5	0	10.682	1	-0.834063	0.00709936	2.14878	5	3	3	0.52576	-0.927524	4	43.585	3.2	2	2	0.5437	-0.879117	2	2.4767	3.2	2	2	0.617474	-0.695549	3	55.324
	1448	Tb927.11.2910	Tb927.11.2910	iPGAM	phosphoglycerate mutase, putative (iPGAM)	1							43.738	14.9	0	8.5678	1	-0.833005	0.00433717	2.36279	14.9	4	4	0.575	-0.798366	7	11.243	14.9	4	4	0.52094	-0.940811	7	13.533	12	3	3	0.590563	-0.759838	3	23.103
	3119	Tb927.8.2850	Tb927.8.2850		Poly(A)-specific ribonuclease PARN-1	1							65.146	16	0	19.78	1	-0.831787	0.00208384	2.68113	16	7	7	0.5911	-0.758526	8	20.051	14.7	6	6	0.55451	-0.850715	6	30.853	14.7	6	6	0.541067	-0.886121	8	33.078
	1559	Tb927.11.5090	Tb927.11.5090		aspartate aminotransferase, mitochondrial	1							45.993	62.1	0	226.99	1	-0.830105	0.00319825	2.49509	53	14	13	0.59897	-0.739444	20	22.303	58.5	14	13	0.55342	-0.853553	20	25.528	51.1	13	12	0.536884	-0.897318	25	22.116
	752	Tb927.10.3590	Tb927.10.3590		hypothetical protein, conserved	1							62.825	13.2	0	7.4956	1	-0.827481	0.0162292	1.7897	11.8	5	5	0.48944	-1.0308	7	44.76	11.8	5	5	0.58153	-0.782075	6	22.062	9.1	5	5	0.628694	-0.669571	5	29.715
	1506	Tb927.11.4040	Tb927.11.4040		hypothetical protein, conserved								29.916	9.1	0	3.5742	1	-0.825302	0.0125304	1.90203	9.1	2	2	0.58357	-0.777022	2	21.74	9.1	2	2	0.61839	-0.693411	2	30.452	9.1	2	2	0.498107	-1.00547	2	9.2988
	3087	Tb927.8.2170	Tb927.8.2170		hypothetical protein, conserved	1							11.929	24	0	13.006	1	-0.824995	0.0083221	2.07977	7.7	1	1	0.56028	-0.83578	1	NaN	24	2	2	0.56872	-0.81421	2	13.864	0	0	0	NaN		0	NaN
	2472	Tb927.5.4080	Tb927.5.4080		hypothetical protein, conserved	1							58.167	10.9	0	11.816	1	-0.82301	0.0182376	1.73903	10.9	4	4	0.55637	-0.845883	5	31.515	8.4	3	3	0.49801	-1.00575	2	41.902	10.9	4	4	0.651848	-0.617393	4	23.247
	1541	Tb927.11.4780	Tb927.11.4780		pyruvate dehydrogenase (lipoamide) kinase, putative	1			1				51.187	31.2	0	23.755	1	-0.822493	0.0118195	1.9274	27.2	8	8	0.63586	-0.653219	9	29.088	27.2	8	8	0.55363	-0.853006	9	29.871	27	8	8	0.513611	-0.961253	8	22.584
	3254	Tb927.8.5990	Tb927.8.5990		hypothetical protein, conserved								58.287	7.1	0	19.046	1	-0.821814	0.00109385	2.96104	2.9	1	1	0.54701	-0.870361	2	0	7.1	2	2	0.56691	-0.818808	5	6.6945	7.1	2	2	0.583873	-0.776273	4	68.246
	2540	Tb927.6.1840	Tb927.6.1840		hypothetical protein, conserved	1							36.741	7	0.00029931	2.7249	1	-0.8196	0.0239039	1.62153	7	3	3	0.52143	-0.939454	3	58.808	7	3	3	0.67749	-0.561728	3	49.842	6.7	2	2	0.514907	-0.957618	2	25.784
	3232	Tb927.8.5540	Tb927.8.5540	Isa1	hypothetical protein, conserved	1							29.536	7.7	0	22.195	1	-0.817707	0.0219227	1.65911	7.7	1	1	0.61819	-0.693878	1	NaN	7.7	1	1	0.61757	-0.695325	1	NaN	7.7	1	1	0.478332	-1.06392	1	NaN
	2410	Tb927.5.2560	Tb927.5.2560		hypothetical protein, conserved	1		1					8.7229	98.6	0	71.832	1	-0.816921	0.0236679	1.62584	98.6	6	6	0.61542	-0.700357	11	31.575	93.2	5	5	0.47549	-1.07251	9	38.462	75.3	4	4	0.625078	-0.677892	8	18.609
	1951	Tb927.3.2050	Tb927.3.2050		hypothetical protein, conserved	1		1					172.41	13.1	0	113.79	1	-0.813468	0.00435779	2.36073	9.9	14	14	0.5824	-0.779918	22	29.897	8.8	12	12	0.59809	-0.741566	19	29.055	12	16	16	0.528905	-0.918921	18	22.786
	1856	Tb927.2.4590;Tb927.2.4610;Tb11.v5.0820	Tb927.2.4590;Tb927.2.4610;Tb11.v5.0820		branched-chain amino acid aminotransferase, putative	1			1				40.432	58.6	0	207.6	3	-0.80923	0.00333737	2.4766	58.6	17	17	0.59868	-0.740143	36	15.043	58.6	17	17	0.57878	-0.788913	34	22.875	49.6	16	16	0.536394	-0.898634	36	32.092
	694	Tb927.10.2550	Tb927.10.2550		malate dehydrogenase-related	1							38.998	44.8	0	137.07	1	-0.80886	0.040102	1.39683	36.4	8	8	0.55766	-0.842542	11	42.193	36.4	8	8	0.47307	-1.07987	12	31.844	44.8	10	10	0.705069	-0.504163	13	20.573
	2508	Tb927.5.980	Tb927.5.980		hypothetical protein, conserved	1							35.065	52.5	0	87.173	1	-0.8021	0.00395623	2.40272	43.6	9	9	0.56208	-0.831153	11	17.793	32.5	6	6	0.61403	-0.703619	8	23.941	26.9	6	6	0.546568	-0.871528	9	22.822
	306	Tb927.1.1730	Tb927.1.1730			1							75.065	40.5	0	126.75	1	-0.799716	0.0022884	2.64047	34.1	14	14	0.55972	-0.837223	27	20.124	39.5	15	15	0.55909	-0.838848	19	15.16	29.4	13	13	0.605804	-0.723078	17	25.558
	2172	Tb927.4.1660	Tb927.4.1660	MCP6	mitochondrial carrier protein, putative (MCP6)	1				1			42.163	18.4	0	9.7716	1	-0.798607	0.00807906	2.09264	12.5	4	4	0.61843	-0.693318	5	15.412	15.8	5	5	0.52236	-0.936884	5	26.871	11.9	4	4	0.588201	-0.76562	4	2.7475
	99	Tb11.02.5070b;Tb927.11.7212	Tb11.02.5070b;Tb927.11.7212			1							32.082	16.8	0	40.345	2	-0.796572	0.00931149	2.03098	16.8	4	4	0.57977	-0.786447	7	28.884	12	3	3	0.52289	-0.935421	7	43.887	16.8	4	4	0.629445	-0.667847	5	37.651
	941	Tb927.10.8030	Tb927.10.8030		hypothetical protein, conserved	1		1	1				28.834	55.3	0	323.31	1	-0.796474	0.00161225	2.79257	54.9	17	17	0.59824	-0.741204	46	39.449	55.3	18	18	0.55397	-0.85212	45	31.655	54.9	17	17	0.575904	-0.796099	49	24.259
	1644	Tb927.11.6680	Tb927.11.6680		amino acid permease/transporter, putative								56.062	5.5	0	12.212	1	-0.793506	0.0164179	1.78468	5.5	2	2	0.64978	-0.621977	3	12.951	5.5	2	2	0.50772	-0.977895	3	9.0951	5.5	2	2	0.582106	-0.780646	3	13.463
	2646	Tb927.6.4130	Tb927.6.4130		hypothetical protein, conserved	1		1	1				11.734	51.9	0	144.18	1	-0.793501	0.0153743	1.8132	51.9	5	5	0.50343	-0.990137	8	23.552	51.9	5	5	0.62927	-0.668249	8	28.725	51.9	5	5	0.606208	-0.722116	11	15.522
	3089	Tb927.8.2240	Tb927.8.2240	TrpRS-2	Tryptophanyl-tRNA synthetase 2	1							52.902	23.7	0	77.382	1	-0.791414	0.00380383	2.41978	21.8	7	7	0.61213	-0.70809	9	26.806	20.7	7	7	0.57892	-0.788564	9	18.538	19.2	6	6	0.544277	-0.877587	7	16.398
	1902	Tb927.3.1000	Tb927.3.1000		frataxin-like, mitochondrial precursor, putative	1							19.407	38.9	0	101.81	1	-0.790943	0.00710832	2.14823	38.9	4	4	0.62756	-0.672175	8	20.29	38.9	4	4	0.53432	-0.904224	8	17.901	21.7	3	3	0.575772	-0.796432	8	57.7
	2767	Tb927.7.2230	Tb927.7.2230		hypothetical protein, conserved	1							42.448	9.3	0.00087951	2.343	1	-0.79078	0.0365253	1.43741	6.9	2	2	0.54939	-0.864097	2	6.6765	6.9	2	2	0.49458	-1.01572	2	35.531	9.3	3	3	0.710783	-0.49252	2	22.3
	1799	Tb927.2.2210	Tb927.2.2210		hypothetical protein, conserved	1							113.45	8.1	0	19.497	1	-0.790285	0.000892598	3.04934	7	4	4	0.55966	-0.837377	6	37.996	8.1	5	5	0.58912	-0.763367	6	4.6418	7	4	4	0.586373	-0.77011	5	55.526
	3161	Tb927.8.4000	Tb927.8.4000		hypothetical protein, conserved	1							71.405	11.5	0	30.161	1	-0.788718	0.0051492	2.28826	9.4	4	4	0.60427	-0.726735	4	17.55	9.9	4	4	0.59989	-0.73723	4	32.107	7.9	3	3	0.535074	-0.902189	3	41.923
	747	Tb927.10.3510;Tb11.v5.0886	Tb927.10.3510		hypothetical protein, conserved	1							197.82	5.1	0	4.5725	2	-0.788374	0.00662895	2.17855	4.3	5	5	0.53446	-0.903846	6	45.094	3.2	4	4	0.62382	-0.680798	4	45.824	2.2	3	3	0.582174	-0.780478	6	39.43
	2717	Tb927.7.1030	Tb927.7.1030	HSP70	heat shock 70 kDa protein, putative (HSP70)	1							93.231	9.9	0	8.1918	1	-0.787729	0.0180395	1.74378	8.6	5	5	0.58155	-0.782025	6	78.487	5.6	3	3	0.65753	-0.604871	3	63.187	8.8	5	5	0.508285	-0.97629	5	49.865
	1279	Tb927.11.14980	Tb927.11.14980		hypothetical protein, conserved	1			1				58.419	22.9	0	87.222	1	-0.784823	0.00206747	2.68456	20.3	6	6	0.55285	-0.85504	8	27.338	19.7	6	6	0.58996	-0.761311	6	11.527	17.2	5	5	0.59952	-0.738119	6	14.844
	2941	Tb927.7.5790	Tb927.7.5790		protein disulfide isomerase, putative								15.401	16.3	0	5.5359	1	-0.784064	0.00521326	2.28289	16.3	2	2	0.59184	-0.756721	4	6.743	16.3	2	2	0.61464	-0.702186	2	5.5004	16.3	2	2	0.538387	-0.893285	2	14.506
	352	Tb927.1.4100	Tb927.1.4100	COXIV		1		1	1				40.534	53.8	0	243.1	1	-0.783901	0.00965273	2.01535	52.1	18	18	0.58978	-0.761751	59	19.094	52.1	18	18	0.63201	-0.661981	49	29.333	51.6	18	18	0.525597	-0.927972	54	13.875
	2470	Tb927.5.4040	Tb927.5.4040		hypothetical protein, conserved	1			1				94.263	27.3	0	105.94	1	-0.7818	0.00439879	2.35667	23.5	16	16	0.62242	-0.68404	20	21.83	25.5	18	18	0.55037	-0.861526	19	31.9	25.7	16	16	0.574416	-0.799833	21	27.744
	2840	Tb927.7.3590	Tb927.7.3590		hypothetical protein, conserved	1		1	1				16.847	23.2	0	31.061	1	-0.7805	0.0114978	1.93939	23.2	3	3	0.59215	-0.755965	9	35.199	23.2	3	3	0.52216	-0.937436	9	21.83	23.2	3	3	0.638121	-0.648097	9	23.492
	3310	Tb927.8.6970	Tb927.8.6970		3-methylcrotonyl-CoA carboxylase alpha subunit, putative	1			1				73.906	35	0	57.92	1	-0.778136	0.0197144	1.70522	33.8	14	6	0.62423	-0.67985	6	42.985	20.1	10	3	0.50018	-0.999481	2	21.757	14.7	7	2	0.635042	-0.655077	2	14.935
	2039	Tb927.3.3990	Tb927.3.3990	KREPB6	KREPB6 (KREPB6)								49.273	8	0	5.23	1	-0.778102	0.0016056	2.79436	3.7	1	1	0.60889	-0.715746	1	NaN	3.7	1	1	0.57173	-0.806594	1	NaN	8	2	2	0.569606	-0.811964	2	52.697
	3005	Tb927.7.740	Tb927.7.740		chaperone protein DNAj, putative	1							61.973	14.3	0	72.555	1	-0.77405	0.00532621	2.27358	9.9	3	3	0.60883	-0.715889	5	5.1741	9.9	3	3	0.54056	-0.887473	4	8.3773	14.3	4	4	0.607607	-0.718789	4	36.004
	794	Tb927.10.4850	Tb927.10.4850		hypothetical protein, conserved	1							51.34	43.6	0	106.84	1	-0.773939	0.00706233	2.15105	42.2	13	13	0.59262	-0.754821	21	27.115	39	12	12	0.62787	-0.671462	21	24.897	29.2	9	9	0.537548	-0.895535	18	87.249
	1371	Tb927.11.16870	Tb927.11.16870		NADH dehydrogenase subunit NI8M, putative	1			1				18.805	48.5	0	63.972	1	-0.773772	0.0088259	2.05424	25.5	2	2	0.6024	-0.731206	3	4.4175	48.5	4	4	0.62686	-0.673785	4	14.189	40.6	3	3	0.529857	-0.916324	4	7.5107
	2544	Tb927.6.1890	Tb927.6.1890		hypothetical protein, conserved	1							68.047	19.4	0	36.404	1	-0.773365	0.0082007	2.08615	19.4	6	6	0.53244	-0.909309	9	37.918	9.5	3	3	0.59974	-0.737591	5	5.5814	15.9	5	5	0.627117	-0.673194	7	70.91
	392	Tb927.10.10160	Tb927.10.10160		hypothetical protein, conserved	1							42.907	22.7	0	24.114	1	-0.771236	0.00386776	2.41254	22.7	4	4	0.58417	-0.77554	8	24.348	22.7	4	4	0.62164	-0.685849	6	29.891	22.7	4	4	0.553894	-0.852319	5	13.864
	516	Tb927.10.13300	Tb927.10.13300		30S ribosomal protein S8, putative	1			1				32.681	21.3	0	13.47	1	-0.767162	0.010845	1.96477	21.3	5	5	0.52766	-0.922319	6	14.64	18.1	4	4	0.60411	-0.727117	5	27.436	10.3	3	3	0.636375	-0.652051	4	17.07
	1748	Tb927.11.940	Tb927.11.940	KREPB5	KREPB5 (KREPB5)	1			1				43.464	16.8	0	9.2102	1	-0.765191	0.00586045	2.23207	14.1	3	3	0.56844	-0.81492	5	26.111	13.9	3	3	0.63818	-0.647965	4	27.505	9.2	3	3	0.561482	-0.832688	3	9.4259
	676	Tb927.10.2200	Tb927.10.2200		hypothetical protein, conserved	1							37.967	29	0	81.572	1	-0.763306	0.0310358	1.50814	29	5	5	0.56065	-0.834828	9	22.619	29	5	5	0.51482	-0.95786	6	17.904	29	5	5	0.708466	-0.497229	6	24.833
	2147	Tb927.4.1090	Tb927.4.1090		endosomal integral membrane protein, putative								69.939	5.5	0.0008726	2.2003	1	-0.758336	0.0327971	1.48416	5.5	2	2	0.60742	-0.719234	2	6.5851	5.5	2	2	0.57537	-0.797438	2	19.649	3.8	1	1	NaN		0	NaN
	3120	Tb927.8.2880	Tb927.8.2880		hypothetical protein, conserved	1							125.11	5.7	0	74.973	1	-0.757779	0.0434375	1.36214	5.7	4	4	0.62768	-0.671899	5	65.316	4.4	3	3	0.6936	-0.527824	2	36.544	5.7	4	4	0.475127	-1.07361	4	35
	1394	Tb927.11.1950	Tb927.11.1950		hypothetical protein, conserved	1							24.799	14.4	0	4.2467	1	-0.755737	0.0211562	1.67456	9.5	2	2	0.50829	-0.976276	2	11.081	9.5	2	2	0.62574	-0.676365	2	24.952	14.4	3	3	0.653125	-0.614569	2	1.771
	350	Tb927.1.4010	Tb927.1.4010										129.41	8.2	0	70.806	1	-0.755663	0.0083285	2.07943	7.5	5	5	0.5676	-0.817053	5	22.623	5.9	4	4	0.65195	-0.617167	3	39.867	5.4	4	4	0.561451	-0.832769	5	9.2949
	2991	Tb927.7.7080	Tb927.7.7080		mitochondrial glycoprotein-like protein	1		1	1				41.205	30.4	0	9.7862	1	-0.752062	0.0346143	1.46074	27.2	6	6	0.70467	-0.50498	7	34.666	27.2	6	6	0.49908	-1.00266	6	46.249	18.3	4	4	0.595203	-0.748547	6	7.1658
	934	Tb927.10.7910	Tb927.10.7910		hypothetical protein, conserved	1							21.451	23.8	0	21.823	1	-0.751931	0.0033688	2.47253	18	2	2	0.56034	-0.835626	3	11.673	23.8	3	3	0.60198	-0.732213	4	5.1469	23.8	3	3	0.620732	-0.687956	3	30.775
	2900	Tb927.7.4710	Tb927.7.4710		hypothetical protein, conserved	1							33.994	21.3	0	22.63	1	-0.751831	0.00762019	2.11803	15.5	3	3	0.63567	-0.65365	3	15.584	12.5	2	2	0.60521	-0.724492	3	24.279	11.8	2	2	0.544366	-0.877352	3	41.444
	1145	Tb927.11.12040	Tb927.11.12040		hypothetical protein, conserved	1		1	1				12.331	50.5	0	20.779	1	-0.751749	0.00706082	2.15115	50.5	4	4	0.64724	-0.627627	10	25.073	50.5	4	4	0.57815	-0.790484	10	24.728	50.5	4	4	0.559754	-0.837136	9	26.158
	2952	Tb927.7.6200	Tb927.7.6200		chaperone protein DNAj, putative	1		1					31.594	19.4	0	9.3015	1	-0.751556	0.00809152	2.09197	9.5	2	2	0.59525	-0.748432	2	8.9103	14.8	2	2	0.64379	-0.635338	2	10.274	14.8	2	2	0.546807	-0.870897	2	52.559
	777	Tb927.10.4220	Tb927.10.4220		hypothetical protein, conserved	1							34.243	33.7	0	21.772	1	-0.750224	0.0363913	1.439	33.7	6	6	0.55165	-0.858175	7	23.301	23.9	4	4	0.52363	-0.93338	5	26.856	28.2	5	5	0.727431	-0.459117	6	11.084
	127	Tb927.7.4770;Tb11.v5.0160	Tb927.7.4770;Tb11.v5.0160	PPIase	cyclophilin-type peptidyl-prolyl cis-trans isomerase, putative (PPIase)								18.59	66.5	0	109.35	2	-0.749769	0.0113762	1.944	66.5	8	8	0.54905	-0.864991	18	10.361	66.5	8	8	0.66233	-0.594378	14	23.363	66.5	8	8	0.578369	-0.789938	19	14.282
	3269	Tb927.8.620	Tb927.8.620	KREPA3	KREPA3,RNA-editing complex protein MP42 (KREPA3)	1			1				42.267	20.1	0	25.164	1	-0.749549	0.016103	1.79309	20.1	6	6	0.59008	-0.761017	9	16.486	17.6	5	5	0.53208	-0.910285	6	57.332	10.9	4	4	0.670196	-0.577344	5	50.228
	3216	Tb927.8.5200	Tb927.8.5200		hypothetical protein, conserved	1			1				201.55	12.3	0	157.46	1	-0.749053	0.0369584	1.43229	12.3	16	16	0.55706	-0.844095	20	143.47	12.3	16	16	0.72774	-0.458505	21	149.04	10	13	13	0.519588	-0.944559	19	30.626
	1021	Tb927.10.9830	Tb927.10.9830		hypothetical protein, conserved	1		1					17.194	54.8	0	161.61	1	-0.748205	0.0413479	1.38355	54.8	7	7	0.71632	-0.481324	19	28.319	54.8	7	7	0.59949	-0.738192	18	21.359	54.8	7	7	0.491376	-1.0251	20	19.08
	2427	Tb927.5.3010;Tb11.v5.0691	Tb927.5.3010;Tb11.v5.0691	mrb3010	MRB1-associated protein, putative,guide RNA binding protein, putative	1			1				57.748	38.4	0	88.243	2	-0.745905	0.00151586	2.81934	37.8	15	15	0.58613	-0.770707	23	32.916	34.1	15	15	0.58275	-0.779051	23	22.084	28.5	12	12	0.620732	-0.687956	17	12.733
	3170	Tb927.8.4230	Tb927.8.4230		hypothetical protein, conserved	1		1					119.02	11.4	0	38.745	1	-0.745461	0.0158419	1.80019	7.9	6	6	0.66942	-0.579016	6	37.659	9.7	6	6	0.59482	-0.749475	7	14.257	5	4	4	0.532964	-0.907891	4	63.159
	807	Tb927.10.5120	Tb927.10.5120	KREPA6	KREPA6 (KREPA6)	1			1				18.09	31.1	0	12.615	1	-0.744797	0.000485274	3.31401	24.4	4	4	0.58392	-0.776157	9	23.386	31.1	6	6	0.59977	-0.737519	9	16.397	24.4	4	4	0.606796	-0.720716	6	33.601
	3350	Tb927.8.8170	Tb927.8.8170	MRB8170	mitochondrial RNA binding protein 1, putative (MRB8170)	1			1				100.4	32.4	0	174.66	1	-0.742159	0.00468958	2.32887	29.4	19	16	0.63953	-0.644916	22	29.781	29.5	19	16	0.58882	-0.764101	21	18.684	24.6	18	15	0.56744	-0.81746	18	24.773
	2573	Tb927.6.2380	Tb927.6.2380		hypothetical protein, conserved	1							81.636	10.7	0	33.204	1	-0.741882	0.00123078	2.90982	10.7	5	5	0.59586	-0.746955	5	10.61	7.6	4	4	0.61795	-0.694438	4	23.926	7.6	4	4	0.580653	-0.784253	4	15.189
	1741	Tb927.11.9280	Tb927.11.9280		hypothetical protein, conserved	1		1					74.128	28	0	51.223	1	-0.740691	0.0230031	1.63821	26.6	10	10	0.53716	-0.896576	15	12.967	17.4	8	8	0.69839	-0.517895	14	22.781	22.5	9	9	0.571331	-0.807602	14	22.301
	1125	Tb927.11.11630	Tb927.11.11630		hypothetical protein, conserved	1			1				28.476	18.6	0	4.0697	1	-0.740654	0.0201265	1.69623	8.3	2	2	0.66028	-0.59885	2	12.815	14.9	2	2	0.51776	-0.949645	2	28.819	8.3	2	2	0.626999	-0.673466	3	65.457
	2238	Tb927.4.330	Tb927.4.330		hypothetical protein, conserved	1							43.016	27.7	0	35.295	1	-0.738977	0.00935916	2.02876	20.1	5	5	0.59726	-0.743569	8	23.685	20.1	5	5	0.65427	-0.612042	7	20.011	27.7	7	7	0.550449	-0.86132	7	27.158
	3481	Tb927.9.13630	Tb927.9.13630		hypothetical protein, conserved	1							40.44	10.2	0.0025489	1.7814	1	-0.737225	0.00947628	2.02336	10.2	2	2	0.63205	-0.661889	3	9.332	10.2	2	2	0.62936	-0.668043	2	19.569	4	1	1	0.542711	-0.881743	1	NaN
	847	Tb927.10.5900	Tb927.10.5900		hypothetical protein, conserved	1							51.739	7.1	0	22.548	1	-0.736072	0.0215671	1.66621	7.1	2	2	0.69803	-0.518639	4	21.62	7.1	2	2	0.54622	-0.872446	4	19.921	2.8	1	1	0.567569	-0.817132	2	0.018486
	2421	Tb927.5.2930	Tb927.5.2930		hypothetical protein, conserved	1		1	1				43.308	68.1	0	323.31	1	-0.735864	0.00158866	2.79897	66.2	35	35	0.61505	-0.701224	99	62.089	68.1	35	35	0.57664	-0.794257	84	27.628	60.5	34	34	0.610426	-0.712112	93	32.978
	298	Tb927.1.1580	Tb927.1.1580			1		1	1				33.578	25.2	0	12.6	1	-0.733833	0.00949063	2.02271	20.9	4	4	0.63686	-0.650952	5	32.447	25.2	5	5	0.5444	-0.877261	6	24.045	25.2	5	5	0.627077	-0.673285	5	26.313
	376	Tb927.1.740	Tb927.1.740			1							48.865	33.3	0	82.387	1	-0.73371	0.0182519	1.73869	33.3	10	10	0.6258	-0.676226	12	14.682	22.8	7	7	0.66175	-0.595642	8	23.292	19.5	7	7	0.525127	-0.929261	8	23.543
	3093	Tb927.8.2300	Tb927.8.2300		hypothetical protein, conserved	1		1					25.468	23.5	0	38.742	1	-0.731125	0.0153475	1.81396	23.5	3	3	0.67718	-0.562389	6	0.85169	23.5	3	3	0.59314	-0.753555	5	12.067	23.5	3	3	0.544336	-0.87743	5	12.226
	261	Tb11.v5.0736;Tb927.5.3420	Tb11.v5.0736;Tb927.5.3420			1							54.843	7.6	0	3.487	2	-0.728592	0.00843496	2.07392	7.6	3	3	0.6408	-0.642054	4	19.987	4.1	2	2	0.55048	-0.861238	3	21.593	4.1	2	2	0.623092	-0.682483	4	23.571
	2378	Tb927.5.1780	Tb927.5.1780		hypothetical protein, conserved								48.192	55.9	0	323.31	1	-0.726134	0.0195795	1.7082	55.9	17	17	0.53721	-0.896442	38	35.538	55.9	17	17	0.59802	-0.741734	37	17.491	55	16	16	0.687663	-0.540226	34	23.792
	3115	Tb927.8.2750	Tb927.8.2750		hypothetical protein, conserved								49.379	22.7	0	32.932	1	-0.724178	0.0391934	1.40679	18.5	4	4	0.49505	-1.01435	4	46.063	11	3	3	0.69219	-0.53076	4	22.753	12.4	3	3	0.647333	-0.62742	5	4.8309
	236	Tb927.7.5620;Tb11.v5.0590	Tb927.7.5620;Tb11.v5.0590		hypothetical protein, conserved	1							48.224	4	0	37.013	2	-0.723316	0.0254951	1.59354	4	1	1	0.60298	-0.729818	2	21.284	4	1	1	0.69922	-0.516182	2	20.695	4	1	1	0.527065	-0.923948	2	11.926
	970	Tb927.10.8730	Tb927.10.8730		hypothetical protein, conserved	1		1					50.876	40.5	0	323.31	1	-0.722687	0.000774303	3.11109	40.5	14	14	0.59526	-0.748408	26	29.376	38	13	13	0.60014	-0.736629	20	45.059	35.1	11	11	0.622859	-0.683023	19	15.606
	2317	Tb927.4.5170	Tb927.4.5170		ribosomal protein L7/L12, putative	1							17.255	36.5	0	11.177	1	-0.721078	0.0141623	1.84886	36.5	3	3	0.67124	-0.575099	5	18.535	14.4	2	2	0.61009	-0.712906	2	34.301	36.5	3	3	0.545167	-0.87523	3	53.406
	1006	Tb927.10.9560	Tb927.10.9560		oxidoreductase, putative								36.099	17.1	0	19.685	1	-0.720948	0.00581222	2.23566	9	2	2	0.59936	-0.738505	3	76.163	9	2	2	0.57174	-0.806569	2	4.9723	12.6	2	2	0.651678	-0.617769	3	15.757
	2221	Tb927.4.2700	Tb927.4.2700		hydroxymethylglutaryl-CoA synthase, putative	1							47.272	43.9	0	80.735	1	-0.719517	0.0111856	1.95134	41.5	11	11	0.67524	-0.566528	17	31.505	37.8	11	11	0.58022	-0.785328	18	29.597	33.2	9	9	0.57169	-0.806695	14	18.529
	2664	Tb927.6.4510	Tb927.6.4510		hypothetical protein, conserved	1							36.573	13.8	0	5.6727	1	-0.718538	0.0248753	1.60423	10.8	3	3	0.68693	-0.541765	4	27.645	10.8	2	2	0.62496	-0.678164	2	44.781	13.8	4	4	0.522794	-0.935686	5	49.744
	2986	Tb927.7.6990	Tb927.7.6990		hypothetical protein, conserved	1			1				32.721	25.7	0	25.289	1	-0.718274	0.0126237	1.89881	25.7	6	6	0.54329	-0.880206	10	47.132	25.7	6	6	0.64997	-0.621555	9	38.292	25.7	6	6	0.63593	-0.65306	9	24.784
	2515	Tb927.6.1200	Tb927.6.1200		hypothetical protein, conserved	1							52.96	43.2	0	91.67	1	-0.717973	0.00624166	2.2047	32.1	10	10	0.56793	-0.816215	17	41.363	43.2	12	12	0.60756	-0.718901	16	22.765	31.6	9	9	0.651211	-0.618802	14	27.095
	2349	Tb927.5.1030	Tb927.5.1030	Isa2	hypothetical protein, conserved	1							19.07	35.3	0	34.362	1	-0.714545	0.00274132	2.56204	35.3	5	5	0.62564	-0.676595	5	25.35	35.3	5	5	0.62524	-0.677518	5	12.677	35.3	5	5	0.578536	-0.789521	6	25.982
	1658	Tb927.11.6980	Tb927.11.6980		hypothetical protein, conserved	1			1				68.158	35.1	0	102.1	1	-0.713843	0.000389056	3.40999	32.3	15	15	0.59874	-0.739998	24	22.476	32.9	16	16	0.61912	-0.691709	25	30.3	26.4	13	13	0.611396	-0.70982	23	26.988
	1142	Tb927.11.11950	Tb927.11.11950		cytochrome oxidase assembly protein, putative	1		1					43.527	12.5	0	8.624	1	-0.712366	0.0218769	1.66001	12.5	5	5	0.63047	-0.6655	7	20.603	10.4	4	4	0.52966	-0.916862	5	11.717	12.5	5	5	0.680782	-0.554736	9	11.992
	945	Tb927.10.8090	Tb927.10.8090		hypothetical protein, conserved	1							17.195	17.3	0	20.907	1	-0.712279	0.0132485	1.87783	17.3	2	2	0.56379	-0.82677	3	11.974	17.3	2	2	0.59104	-0.758672	2	32.638	17.3	2	2	0.682361	-0.551393	2	9.9254
	1736	Tb927.11.9140	Tb927.11.9140	MRB0880	mitochondrial RNA binding complex 1 subunit (MRB0880)	1							18.647	5.2	0.0014405	2.051	1	-0.712122	0.0126773	1.89697	5.2	2	2	0.54921	-0.86457	3	16.174	5.2	2	2	0.66495	-0.588682	2	4.8922	5.2	2	2	0.62282	-0.683113	3	27.637
	2166	Tb927.4.1500	Tb927.4.1500	REH2	RNA editing associated helicase 2 (REH2)	1			1				241.82	25	0	323.31	1	-0.710206	0.00942189	2.02586	19.8	25	25	0.57263	-0.804325	33	28.694	18.2	24	24	0.59396	-0.751562	31	27.682	18.7	25	25	0.671411	-0.574731	33	16.664
	2126	Tb927.3.750	Tb927.3.750		hypothetical protein, conserved	1		1	1				37.79	29.3	0	114.47	1	-0.710144	0.000200579	3.69771	26.9	6	6	0.60813	-0.717548	6	9.0048	26.9	6	6	0.61975	-0.690242	6	19.43	29.3	7	7	0.605987	-0.722641	10	19.38
	1959	Tb927.3.2180	Tb927.3.2180		hypothetical protein, conserved	1		1	1				17.908	45.5	0	139.87	1	-0.708235	0.00614036	2.21181	41	3	3	0.65787	-0.604126	13	17.283	41	3	3	0.57639	-0.794883	14	18.677	45.5	4	4	0.604705	-0.725697	13	15.281
	773	Tb927.10.4080	Tb927.10.4080		hypothetical protein, conserved	1		1					127.1	27.7	0	191.59	1	-0.705784	0.0104904	1.97921	27	15	15	0.58605	-0.770904	25	32.39	23.2	12	12	0.5799	-0.786124	22	31.371	25.9	14	14	0.67815	-0.560324	19	32.031
	1376	Tb927.11.16930	Tb927.11.16930	ABCB7	ABC transporter, putative (ABCB7)	1		1					79.103	12.2	0	17.139	1	-0.704415	0.0308577	1.51064	11.1	4	4	0.58999	-0.761238	4	53.671	9	3	3	0.53967	-0.889851	2	65.104	10.2	4	4	0.7259	-0.462157	4	39.669
	561	Tb927.10.14280	Tb927.10.14280	MCP20	mitochondrial carrier protein (MCP20)	1			1	1			21.072	21.2	0	63.349	1	-0.703511	0.00701376	2.15405	21.2	2	2	0.59942	-0.738361	2	26.714	21.2	2	2	0.5807	-0.784135	3	22.535	21.2	2	2	0.665247	-0.588037	3	27.488
	3151	Tb927.8.3650	Tb927.8.3650		folate transporter, putative,expression site-associated gene 10 (ESAG10) protein, putative								69.928	18.7	0.00089127	2.5874	1	-0.700205	0.0477621	1.32092	18.5	8	1	0.76439	-0.387619	1	NaN	18.7	9	2	0.53407	-0.904899	2	11.276	18.5	8	1	0.571135	-0.808097	1	NaN
	1537	Tb927.11.4690	Tb927.11.4690	POLIB	mitochondrial DNA polymerase I protein B (POLIB)	1			1				158.71	8.7	0	28.564	1	-0.697743	0.0439894	1.35665	6.1	6	6	0.65958	-0.60038	5	17.767	6.4	6	6	0.50184	-0.994701	5	8.4645	4.3	4	4	0.708015	-0.498149	4	40.227
	2541	Tb927.6.1860	Tb927.6.1860		hypothetical protein, conserved	1							30.977	37.2	0	50.263	1	-0.695392	0.0102245	1.99036	22.6	4	4	0.67958	-0.557285	5	39.607	32.5	4	4	0.57755	-0.791982	4	17.087	27.4	3	3	0.600024	-0.736908	4	12.139
	1546	Tb927.11.4870	Tb927.11.4870		hypothetical protein, conserved	1			1				25.784	13.6	0	56.596	1	-0.69315	0.0245616	1.60974	13.6	2	2	0.53536	-0.901419	4	16.266	8.6	1	1	0.63553	-0.653968	2	2.7995	13.6	2	2	0.69541	-0.524064	2	15.612
	1680	Tb927.11.7540	Tb927.11.7540		electron-transfer-flavoprotein, alpha polypeptide, putative				1				33.861	38.9	0	211.18	1	-0.691629	0.000939762	3.02698	38.9	6	6	0.62645	-0.674729	7	20.841	38.9	6	6	0.63009	-0.66637	8	24.975	38.9	6	6	0.601323	-0.733788	8	7.8686
	3690	Tb927.9.8680	Tb927.9.8680		cytochrome c oxidase assembly factor, putative	1		1					30.64	13.7	0	13.493	1	-0.691041	0.0259257	1.58627	9.6	2	2	0.5687	-0.81426	2	16.589	13.7	3	3	0.57654	-0.794507	2	3.5059	9.6	2	2	0.724795	-0.464355	2	7.2825
	1947	Tb927.3.1940	Tb927.3.1940		hypothetical protein, conserved	1		1	1				49.435	29	0	34.505	1	-0.688709	0.00469951	2.32795	21.7	8	8	0.65813	-0.603556	10	18.319	19.9	7	7	0.58752	-0.76729	7	20.519	23.1	8	8	0.617589	-0.695281	8	17.466
	2404	Tb927.5.2420	Tb927.5.2420		hypothetical protein, conserved	1							102.77	5.6	0	28.77	1	-0.688698	0.0181026	1.74226	1.6	1	1	0.64677	-0.628675	2	20.263	2.9	2	2	0.54605	-0.872895	2	17.281	4.3	2	2	0.676178	-0.564524	2	30.124
	2355	Tb927.5.1130	Tb927.5.1130		hypothetical protein, conserved	1		1					34.299	24	0	44.562	1	-0.688325	0.0176754	1.75263	24	6	6	0.67621	-0.564457	7	19.065	18.9	5	5	0.54721	-0.869834	5	23.146	24	6	6	0.64587	-0.630685	8	22.783
	1310	Tb927.11.15700	Tb927.11.15700		hypothetical protein, conserved	1		1					19.138	26.7	0	31.331	1	-0.688073	0.0190843	1.71932	26.7	4	4	0.57688	-0.793657	5	2.6522	26.7	4	4	0.58436	-0.775071	5	13.623	26.7	4	4	0.70932	-0.495491	5	29.919
	1616	Tb927.11.6250	Tb927.11.6250		hypothetical protein, conserved	1		1	1				27.599	36.1	0	183.98	1	-0.686269	0.00704476	2.15213	36.1	9	9	0.66858	-0.580828	28	24.197	36.1	9	9	0.61664	-0.6975	27	30.332	27.5	8	8	0.582174	-0.780478	24	26.083
	1793	Tb927.2.1860	Tb927.2.1860	MRB1860	mitochondrial RNA binding complex 1 subunit (MRB1860)	1							96.551	16.4	0	86.16	1	-0.68491	0.0301114	1.52127	13.8	9	9	0.52698	-0.92418	11	31.435	8.9	6	6	0.69379	-0.527429	10	27.359	14	9	9	0.658328	-0.603122	13	27.945
	3644	Tb927.9.6620	Tb927.9.6620		unspecified product	1		1					25.522	16.3	0	11.025	1	-0.683174	0.0111992	1.95081	16.3	4	4	0.60523	-0.724445	4	6.4205	16.3	4	4	0.58089	-0.783663	4	9.9132	16.3	4	4	0.687096	-0.541416	4	16.979
	390	Tb927.10.10130	Tb927.10.10130	MRB10130	mitochondrial RNA binding complex 1 subunit (MRB10130)	1			1				61.046	33.6	0	141.21	1	-0.681887	0.00258823	2.587	28.1	8	8	0.60204	-0.732069	14	36.757	28.1	8	8	0.61623	-0.698459	13	25.393	29.9	9	9	0.652869	-0.615134	12	22.988
	198	Tb927.10.16170;Tb11.v5.0396	Tb927.10.16170;Tb11.v5.0396		potassium voltage-gated channel, putative	1			1				34.606	28.7	0	29.039	2	-0.68145	0.0134231	1.87215	28.7	6	6	0.58709	-0.768346	7	27.237	23.1	4	4	0.59302	-0.753847	4	28.132	25.7	5	5	0.69633	-0.522156	7	9.6247
	2315	Tb927.4.5120	Tb927.4.5120		hypothetical protein, conserved	1							155.28	15.7	0	38.846	1	-0.674796	0.00970823	2.01286	14.8	8	8	0.58612	-0.770732	11	29.139	10.7	5	5	0.68498	-0.545866	8	19.727	14.8	8	8	0.612257	-0.70779	13	27.47
	778	Tb927.10.4240	Tb927.10.4240		hypothetical protein, conserved	1		1					14.753	27.5	0	37.81	1	-0.674671	0.00658528	2.18143	27.5	6	6	0.67453	-0.568045	14	12.545	27.5	6	6	0.61369	-0.704418	12	18.333	27.5	6	6	0.593965	-0.751549	11	22.843
	329	Tb927.1.3010	Tb927.1.3010			1							40.813	47.6	0	74.958	1	-0.673266	0.00626941	2.20277	41.9	11	11	0.65795	-0.60395	22	22.371	41.9	11	11	0.58291	-0.778655	17	30.913	47.6	12	12	0.642963	-0.637193	23	23.709
	3511	Tb927.9.15240	Tb927.9.15240		hypothetical protein, conserved	1							28.749	26.6	0	60.392	1	-0.666784	0.013045	1.88456	26.6	4	4	0.56621	-0.820591	6	26.867	26.6	4	4	0.66355	-0.591723	5	6.0065	26.6	4	4	0.665247	-0.588037	6	27.165
	1100	Tb927.11.11120	Tb927.11.11120		hypothetical protein, conserved	1							22.452	36.4	0	266.4	1	-0.662122	0.0148344	1.82873	36.4	5	5	0.60871	-0.716173	7	12.164	36.4	5	5	0.58708	-0.768371	9	28.731	20.2	3	3	0.706215	-0.501821	5	11.213
	317	Tb927.1.2320	Tb927.1.2320			1							32.51	9.5	0.00029967	2.7463	1	-0.661208	0.0318442	1.49697	5.3	1	1	0.56656	-0.819699	1	NaN	5.3	1	1	0.74545	-0.423816	1	NaN	9.5	2	2	0.598695	-0.740107	2	29.481
	3628	Tb927.9.5900	Tb927.9.5900	GDH	glutamate dehydrogenase (GDH)	1			1				112.11	64	0	323.31	1	-0.657554	0.0109576	1.96028	63.9	57	57	0.63917	-0.645728	230	29.147	64	59	59	0.58106	-0.783241	213	26.196	64	57	57	0.686012	-0.543694	219	17.243
	3290	Tb927.8.6580	Tb927.8.6580		succinate dehydrogenase flavoprotein, putative	1		1	1				66.88	60.1	0	323.31	1	-0.65743	0.000692797	3.15939	60.1	28	28	0.63303	-0.659654	64	30.966	58.5	27	27	0.62147	-0.686243	57	16.599	56	24	24	0.647794	-0.626392	53	18.004
	598	Tb927.10.14860	Tb927.10.14860		hypothetical protein, conserved	1			1				83.434	24	0	230.4	1	-0.65637	0.00385662	2.41379	24	14	14	0.62937	-0.66802	23	17.786	19.4	13	13	0.66875	-0.580461	19	34.098	20.2	12	12	0.606833	-0.720629	20	19.975
	1191	Tb927.11.13140	Tb927.11.13140	COXX	cytochrome oxidase subunit X (COXX)	1		1	1				13.672	34.5	0	233.38	1	-0.656172	0.0255401	1.59278	34.5	4	4	0.5742	-0.800375	9	43.361	34.5	4	4	0.60675	-0.720826	8	24.441	34.5	4	4	0.733407	-0.447315	7	20.476
	201	Tb927.10.540;Tb11.v5.0414	Tb927.10.540;Tb11.v5.0414		ATP-dependent DEAD/H RNA helicase, putative,DEAD box RNA helicase, putative								49.226	54.4	0	96.466	2	-0.651109	0.0157609	1.80242	51.4	24	24	0.63957	-0.644826	39	30.101	47.9	21	21	0.7017	-0.511074	34	22.11	37.8	17	17	0.575374	-0.797428	33	17.802
	2929	Tb927.7.5480	Tb927.7.5480	DHFR-TS	dihydrofolate reductase-thymidylate synthase (DHFR-TS)	1							58.85	44	0	107.7	1	-0.648769	0.0179566	1.74578	42.1	15	15	0.5954	-0.748069	27	86.594	33	12	12	0.6049	-0.725231	20	14.302	34.3	14	14	0.720461	-0.473008	27	38.222
	994	Tb927.10.920	Tb927.10.920		hypothetical protein, conserved								32.531	9.4	0.00089021	2.5653	1	-0.64805	0.0294931	1.53028	2.7	1	1	0.56956	-0.81208	3	10.153	2.7	1	1	0.74261	-0.429323	3	51.494	9.4	2	2	0.614402	-0.702746	3	36.921
	3446	Tb927.9.12730	Tb927.9.12730		chaperone protein DNAj, putative	1							48.592	60.5	0	323.31	1	-0.647859	0.00222279	2.6531	60.5	19	19	0.65371	-0.613277	49	25.277	53.7	18	18	0.6118	-0.708868	47	20.798	50.1	15	15	0.650026	-0.621431	46	17.814
	1975	Tb927.3.2630	Tb927.3.2630		hypothetical protein, conserved	1							85.246	8.3	0	22.668	1	-0.646697	0.00945671	2.02426	8.3	4	4	0.62833	-0.670406	3	75.072	5.8	3	3	0.69396	-0.527076	3	63.423	4.3	2	2	0.597657	-0.74261	2	60.458
	2363	Tb927.5.1470	Tb927.5.1470	B5R	NADH-cytochrome b5 reductase, putative (B5R)	1							32.756	62.9	0	124.34	1	-0.645924	0.00197621	2.70417	60.9	13	13	0.6189	-0.692222	21	20.441	60.2	13	13	0.66286	-0.593224	18	21.725	51	10	10	0.636254	-0.652326	17	26.062
	1534	Tb927.11.4630	Tb927.11.4630		hypothetical protein, conserved								49.642	8.9	0	7.4431	1	-0.645807	0.0190896	1.7192	8.9	3	3	0.71844	-0.47706	3	13.612	8.9	3	3	0.62705	-0.673348	3	5.3026	8.9	3	3	0.579542	-0.787014	3	9.2516
	3132	Tb927.8.3160	Tb927.8.3160		hypothetical protein, conserved								18.646	27.6	0	19.862	1	-0.643814	0.000296852	3.52746	27.6	2	2	0.6335	-0.658584	4	8.2492	27.6	2	2	0.63694	-0.650771	3	7.6728	27.6	2	2	0.64973	-0.622087	3	24.945
	2012	Tb927.3.3460	Tb927.3.3460			1		1					53.228	45.3	0	110.16	1	-0.643784	0.015012	1.82356	45.3	22	22	0.65825	-0.603293	40	19.674	40.4	20	20	0.57527	-0.797689	36	17.872	40.4	19	19	0.692377	-0.53037	37	15.33
	238	Tb927.7.2570;Tb11.v5.0611	Tb927.7.2570;Tb11.v5.0611		guide RNA associated protein, GAP2	1			1				52.545	52.4	0	323.31	2	-0.643429	0.00780175	2.10781	51.4	17	17	0.66751	-0.583139	46	13.537	52.4	18	18	0.6646	-0.589442	42	20.92	43.6	14	14	0.591436	-0.757706	33	26.243
	3078	Tb927.8.2020	Tb927.8.2020		agmatinase, putative	1							36.517	38.4	0	104.43	1	-0.642857	0.04123	1.38479	34.4	6	6	0.53159	-0.911614	9	39.556	32.9	6	6	0.71129	-0.49149	7	9.5681	34.4	6	6	0.694734	-0.525468	5	19.975
	3070	Tb927.8.1890	Tb927.8.1890		cytochrome c1, heme protein, mitochondrial precursor	1		1					30.071	51.2	0	160.58	1	-0.642657	0.0260413	1.58434	51.2	7	7	0.73345	-0.447229	13	14.404	51.2	7	7	0.62843	-0.670176	14	19.101	51.2	7	7	0.570158	-0.810566	16	19.216
	2693	Tb927.6.5140	Tb927.6.5140		ribosomal P protein AGP2beta-1, putative	1							24.983	26.8	0	33.566	1	-0.642122	0.0341495	1.46662	21.4	3	3	0.5861	-0.770781	4	30.79	21.4	3	3	0.75857	-0.398646	5	33.198	26.8	4	4	0.591751	-0.756938	5	18.09
	3596	Tb927.9.4360	Tb927.9.4360	KREL1	KREL1 (KREL1)	1			1				52.226	25.6	0	24.943	1	-0.64065	0.0271926	1.56555	25.6	7	7	0.72712	-0.459735	10	13.336	20.5	6	6	0.64646	-0.629367	6	14.901	16.6	5	5	0.561419	-0.83285	5	7.2405
	1124	Tb927.11.11620	Tb927.11.11620		hypothetical protein, conserved	1							27.683	14.3	0	5.174	1	-0.633626	0.0496788	1.30383	3.4	1	1	0.589	-0.76366	4	4.2399	8.4	2	2	0.57575	-0.796486	3	6.2952	14.3	3	3	0.78964	-0.340733	5	35.229
	1930	Tb927.3.1690	Tb927.3.1690		hypothetical protein, conserved	1		1					17.154	51.7	0	93.239	1	-0.633618	0.0322282	1.49176	51.7	10	10	0.75678	-0.402054	20	33.226	50.3	9	9	0.60469	-0.725732	18	28.53	50.3	9	9	0.585172	-0.773068	19	38.859
	780	Tb927.10.4280	Tb927.10.4280		hypothetical protein, conserved	1		1					24.055	54.7	0	77.329	1	-0.631793	0.0351458	1.45413	48.3	8	8	0.75376	-0.407823	28	12.079	54.7	9	9	0.63228	-0.661365	27	44.376	42.3	8	8	0.564016	-0.826193	23	23.597
	1813	Tb927.2.2830	Tb927.2.2830		hypothetical protein, conserved								33.391	8.4	0	7.694	1	-0.630196	0.0211277	1.67515	8.4	1	1	0.64835	-0.625155	1	NaN	8.4	1	1	0.57679	-0.793882	2	18.691	8.4	1	1	0.721188	-0.471552	2	40.497
	810	Tb927.10.520	Tb927.10.520		hypothetical protein, conserved	1		1	1				46.781	52.5	0	244.93	1	-0.627864	0.0111644	1.95216	51.3	19	19	0.70884	-0.496468	49	23.179	52.5	19	19	0.62778	-0.671669	50	32.926	52.3	19	19	0.609013	-0.715454	51	18.186
	2883	Tb927.7.4310	Tb927.7.4310		hypothetical protein, conserved	1							53.736	19.7	0	23.339	1	-0.627707	0.028741	1.5415	14.3	3	3	0.56396	-0.826335	4	36.772	19.7	5	5	0.65736	-0.605244	4	39.754	16.8	4	4	0.731261	-0.451541	4	40.319
	279	Tb927.4.3020;Tb11.v5.0965	Tb927.4.3020;Tb11.v5.0965		ATP-dependent DEAH-box RNA helicase, putative	1							159.21	5.9	0	23.478	2	-0.625871	0.0207729	1.6825	4	5	5	0.63707	-0.650476	4	11.923	4	5	5	0.58607	-0.770855	5	16.168	5.1	6	6	0.728863	-0.45628	6	45.107
	199	Tb927.10.16150;Tb11.v5.0397	Tb927.10.16150;Tb11.v5.0397		ATP-dependent zinc metallopeptidase, putative	1		1					62.779	29.1	0	106.43	2	-0.624931	0.0157696	1.80218	29.1	11	11	0.71093	-0.492221	14	23.94	29.1	11	11	0.58769	-0.766873	11	15.049	22	9	9	0.652614	-0.615699	14	42.215
	1932	Tb927.3.1720	Tb927.3.1720		hypothetical protein, conserved			1					11.172	30.9	0	16.263	1	-0.624675	0.0175595	1.75549	30.9	3	3	0.6679	-0.582296	3	32.326	30.9	3	3	0.57977	-0.786447	4	19.968	24.5	2	2	0.704523	-0.505281	2	5.8112
	2433	Tb927.5.3140	Tb927.5.3140		hypothetical protein, conserved								25.738	15.3	0	90.556	1	-0.622904	0.0478552	1.32007	15.3	2	2	0.7881	-0.343549	4	21.309	15.3	2	2	0.57411	-0.800601	4	19.604	15.3	2	2	0.60518	-0.724563	4	7.9859
	3017	Tb927.7.840	Tb927.7.840		hypothetical protein, conserved	1		1	1				14.51	36.3	0	23.171	1	-0.621534	0.00249069	2.60368	36.3	5	5	0.64479	-0.633099	12	14.702	36.3	5	5	0.6291	-0.668639	10	36.757	36.3	4	4	0.676956	-0.562865	9	9.5002
	795	Tb927.10.4880	Tb927.10.4880		hypothetical protein, conserved	1		1	1				25.965	26.3	0	26.062	1	-0.620693	0.00588155	2.23051	26.3	3	3	0.67378	-0.56965	6	5.4474	26.3	3	3	0.60868	-0.716244	5	6.902	11.6	2	2	0.670736	-0.576184	4	47.719
	2164	Tb927.4.1420	Tb927.4.1420		hypothetical protein, conserved	1							15.664	23.1	0	18.884	1	-0.618661	0.0143273	1.84384	23.1	2	2	0.72208	-0.469769	4	2.5496	23.1	2	2	0.61272	-0.7067	4	7.63	23.1	2	2	0.624376	-0.679514	2	8.9663
	2555	Tb927.6.2010	Tb927.6.2010		hypothetical protein, conserved	1			1				58.952	40	0	150.58	1	-0.616003	0.00090061	3.04546	40	17	17	0.63993	-0.644014	33	19.994	40	17	17	0.66847	-0.581065	29	30.598	32.3	15	15	0.649351	-0.62293	33	24.869
	224	Tb11.v5.0537;Tb927.11.9920;Tb11.01.1680.v5	Tb11.v5.0537;Tb927.11.9920;Tb11.01.1680.v5										70.128	42.5	0	101.66	3	-0.612499	0.0308869	1.51023	42.5	5	5	0.76202	-0.392099	13	16.21	42.5	4	4	0.60726	-0.719614	8	30.831	42.5	5	5	0.604668	-0.725785	12	22.821
	455	Tb927.10.11870	Tb927.10.11870	MRB11870	mitochondrial RNA binding protein (MRB11870)	1							34.683	45.8	0	197.64	1	-0.611538	0.00286055	2.54355	45.8	11	11	0.62581	-0.676203	23	21.009	41.3	10	10	0.66502	-0.58853	22	16.961	45.8	11	11	0.673673	-0.56988	22	16.585
	1420	Tb927.11.240	Tb927.11.240		hypothetical protein, conserved	1							114.06	16.4	0	97.525	1	-0.609943	0.00044408	3.35254	14.4	9	9	0.6624	-0.594225	10	10.128	15.3	10	10	0.64375	-0.635428	10	24.227	11.2	9	9	0.659674	-0.600175	10	20.617
	1829	Tb927.2.3610	Tb927.2.3610		hypothetical protein, conserved	1		1	1				16.06	56.2	0	123.55	1	-0.608888	0.00152367	2.81711	56.2	7	7	0.67744	-0.561835	18	21.346	56.2	7	7	0.64786	-0.626246	19	20.442	56.2	7	7	0.642343	-0.638584	20	20.545
	2748	Tb927.7.1720	Tb927.7.1720	HIRIP5	HIRA-interacting protein 5, putative (HIRIP5)	1							31.096	30.7	0	118.17	1	-0.608403	0.00216699	2.66414	30.7	5	5	0.67319	-0.570914	7	18.628	30.7	5	5	0.66422	-0.590267	5	14.048	21.1	4	4	0.631114	-0.664028	4	10.716
	2032	Tb927.3.3780;Tb927.3.3760	Tb927.3.3780;Tb927.3.3760	TXN1b;TXN1a	tryparedoxin	1							15.891	81.9	0	132.05	2	-0.605123	0.00285766	2.54399	81.9	9	9	0.65516	-0.610081	22	45.604	66.7	8	8	0.63348	-0.658629	21	21.286	66.7	8	8	0.684603	-0.54666	20	8.7685
	1944	Tb927.3.1890	Tb927.3.1890		cytochrome c oxidase assembly protein, putative	1		1					33.231	20.1	0	69.188	1	-0.604003	0.0239819	1.62012	15.5	3	3	0.66689	-0.584479	4	16.836	16.5	3	3	0.58322	-0.777888	4	38.41	15.5	3	3	0.732225	-0.449641	4	22.67
	2562	Tb927.6.2140	Tb927.6.2140		hypothetical protein, conserved	1							28.771	58.1	0	88.514	1	-0.602713	0.00376197	2.42458	36.7	9	9	0.64647	-0.629345	15	30.951	46.1	10	10	0.63758	-0.649322	16	47.991	48.7	11	11	0.692809	-0.529471	16	25.58
	3494	Tb927.9.14160	Tb927.9.14160	RISP	rieske iron-sulfur protein, mitochondrial precursor (RISP)	1		1	1				33.655	46.1	0	187.49	1	-0.602189	0.00215418	2.66672	46.1	14	14	0.68386	-0.548227	31	13.96	43.4	13	13	0.65237	-0.616238	28	25.074	46.1	14	14	0.640779	-0.642101	26	17.715
	3445	Tb927.9.12720	Tb927.9.12720		predicted zinc finger protein	1							42.982	20.8	0	132.12	1	-0.601109	0.00175038	2.75687	14.9	5	5	0.65189	-0.6173	7	18.112	20.8	6	6	0.68221	-0.551712	7	27.631	17.7	5	5	0.644247	-0.634314	6	31.727
	287	Tb927.1.1000	Tb927.1.1000		developmentally regulated phosphoprotein	1							47.206	50.2	0	81.471	1	-0.599973	0.0194016	1.71216	44.5	13	13	0.70839	-0.497384	16	25.572	39.3	10	10	0.6905	-0.534287	13	18.044	41.9	11	11	0.58713	-0.768248	10	8.9986
	3284	Tb927.8.6480	Tb927.8.6480		hypothetical protein, conserved	1							36.943	21.8	0	9.597	1	-0.599133	0.00967012	2.01457	11.5	3	3	0.63707	-0.650476	4	4.7502	11.8	3	3	0.63019	-0.666141	3	18.283	16.8	5	5	0.716589	-0.480782	4	27.387
	1484	Tb927.11.3670	Tb927.11.3670		hypothetical protein, conserved	1							50.91	10.7	0	5.3108	1	-0.598066	0.0231738	1.635	7.7	3	3	0.72419	-0.46556	4	20.975	7.7	3	3	0.68202	-0.552114	5	49.765	8.3	3	3	0.583771	-0.776525	4	22.213
	1643	Tb927.11.6660	Tb927.11.6660		hypothetical protein, conserved	1							103.55	12	0	237.18	1	-0.597921	0.0153858	1.81288	8.6	5	5	0.6231	-0.682464	7	13.487	9.1	6	6	0.73292	-0.448272	6	16.012	10.6	7	7	0.631552	-0.663026	9	13.595
	164	Tb927.11.7290;Tb11.v5.0254	Tb927.11.7290;Tb11.v5.0254		pantothenate kinase subunit, putative	1							162.1	42.3	0	312.74	2	-0.58874	0.00291909	2.53475	36.5	38	38	0.6543	-0.611976	62	25.121	34.6	35	35	0.69462	-0.525704	51	25.604	35.3	37	37	0.64683	-0.62854	55	20.425
	1725	Tb927.11.8870	Tb927.11.8870	KREH1	mitochondrial DEAD box protein,KREH1 (KREH1)	1			1				60.659	57.7	0	323.31	1	-0.588261	0.000787541	3.10373	57.7	28	28	0.67337	-0.570529	51	27.541	53.7	26	26	0.6501	-0.621266	48	25.202	56.2	27	27	0.672224	-0.572987	50	34.693
	782	Tb927.10.430	Tb927.10.430		hypothetical protein, conserved	1		1					41.585	29.8	0	53.492	1	-0.582947	0.0181969	1.74	20.9	8	8	0.66926	-0.579361	14	19.888	27.6	8	8	0.60592	-0.722801	12	20.203	18.8	7	7	0.73373	-0.44668	12	26.002
	653	Tb927.10.1730	Tb927.10.1730		hypothetical protein, conserved	1							39.265	73.1	0	187	1	-0.581686	0.0115796	1.93631	73.1	19	19	0.6443	-0.634196	33	16.692	73.1	19	19	0.63512	-0.654899	32	16.702	73.1	19	19	0.729022	-0.455965	30	20.074
	1297	Tb927.11.1540	Tb927.11.1540		isovaleryl-coA dehydrogenase, putative	1							44.799	46	0	175.44	1	-0.576603	0.0006461	3.1897	43.1	11	11	0.66514	-0.58827	25	27.774	40.9	10	10	0.68422	-0.547468	20	33.771	42.8	11	11	0.662471	-0.594071	26	19.283
	1449	Tb927.11.2930	Tb927.11.2930		hypothetical protein, conserved	1		1					13.477	18.2	0	4.3707	1	-0.575581	0.0187894	1.72609	18.2	3	3	0.63729	-0.649978	6	24.904	18.2	4	4	0.63239	-0.661113	7	12.489	18.2	3	3	0.749681	-0.41565	7	9.575
	2034	Tb927.3.3890	Tb927.3.3890		hypothetical protein, conserved	1		1					36.68	22.2	0	90.136	1	-0.574868	0.0262592	1.58072	22.2	5	5	0.61702	-0.696611	9	48.443	22.2	5	5	0.64153	-0.640411	8	18.279	18.4	4	4	0.764409	-0.387583	7	60.008
	999	Tb927.10.9280;Tb11.v5.0485	Tb927.10.9280;Tb11.v5.0485		hypothetical protein, conserved	1							107.84	4.4	0	11.447	2	-0.574044	0.00778782	2.10858	4.4	3	3	0.71789	-0.478165	3	19.272	3.3	2	2	0.63644	-0.651904	2	19.347	3.3	2	2	0.663394	-0.592062	2	37.716
	2077	Tb927.3.4850	Tb927.3.4850		enoyl-CoA hydratase, mitochondrial precursor, putative	1							28.605	47.2	0	65.528	1	-0.572063	0.00718064	2.14384	41.9	9	9	0.67323	-0.570829	15	18.372	40.4	9	9	0.71288	-0.488269	12	36.329	32.6	7	7	0.634156	-0.657091	10	8.9148
	3172	Tb927.8.4250	Tb927.8.4250		hypothetical protein, conserved	1			1				47.403	18.5	0	36.48	1	-0.567603	0.00247771	2.60595	18.5	6	6	0.69144	-0.532324	8	18.362	18.5	6	6	0.68449	-0.546899	7	22.404	18.5	6	6	0.649056	-0.623586	10	16.231
	1516	Tb927.11.4320	Tb927.11.4320		hypothetical protein, conserved	1							51.878	60.2	0	323.31	1	-0.567526	0.0199074	1.70099	60.2	18	18	0.69748	-0.519776	29	27.634	60.2	18	18	0.60458	-0.725995	28	69.777	53.9	16	16	0.728597	-0.456806	30	29.943
	2234	Tb927.4.3070	Tb927.4.3070		hypothetical protein, conserved	1		1					51.431	44.2	0	54.422	0.584963	-0.566466	0.0116797	1.93257	38.6	10	10	0.71751	-0.478929	10	31.807	33.7	10	10	0.6217	-0.68571	13	12.105	40.4	11	11	0.690274	-0.534759	15	55.6
	1015	Tb927.10.9760	Tb927.10.9760		alternative oxidase	1		1					39.673	22.2	0	43.773	0.584963	-0.565248	0.00341935	2.46606	22.2	6	6	0.65495	-0.610543	8	24.904	22.2	6	6	0.66688	-0.584501	8	26.089	22.2	6	6	0.706764	-0.5007	8	28.743
	928	Tb927.10.7770	Tb927.10.7770		hypothetical protein								25.759	4.8	0.0014393	2.0332	1	-0.564686	0.0391553	1.40721	4.8	1	1	0.68079	-0.554718	1	NaN	4.8	1	1	0.77356	-0.370415	1	NaN	4.8	1	1	0.586854	-0.768925	1	NaN
	3530	Tb927.9.17970	Tb927.9.17970		variant surface glycoprotein (VSG, pseudogene), putative,variant surface glycoprotein (VSG), frameshifted and point mutation								49.562	4.5	0.0058043	1.466	1	-0.56361	0.0180162	1.74434	4.5	1	1	0.68426	-0.547383	2	25.492	4.5	1	1	0.73732	-0.439637	1	NaN	4.5	1	1	0.613949	-0.70381	4	9.6208
	660	Tb927.10.1900	Tb927.10.1900		DNA topoisomerase IA, putative	1							88.925	17.5	0	110.57	1	-0.561976	0.0124766	1.9039	11.7	6	6	0.66751	-0.583139	7	32.002	13.2	6	6	0.63305	-0.659609	6	14.856	13.3	7	7	0.73551	-0.443182	7	46.877
	3019	Tb927.7.890	Tb927.7.890		electron transfer protein, putative	1							19.713	7.3	0	18.326	1	-0.560697	0.00267241	2.5731	7.3	1	1	0.67935	-0.557773	3	6.3834	7.3	1	1	0.70129	-0.511917	2	5.185	7.3	1	1	0.654108	-0.6124	2	25.474
	1568	Tb927.11.5290	Tb927.11.5290	MCP9	mitochondrial carrier protein (MCP9)	1		1		1			29.883	38.3	0	20.05	1	-0.560277	0.00717396	2.14424	35.5	10	10	0.63943	-0.645142	26	13.166	38.3	11	11	0.68036	-0.55563	23	20.998	35.5	10	10	0.716949	-0.480058	23	16.821
	3463	Tb927.9.13130	Tb927.9.13130		hypothetical protein, conserved	1							68.021	7.3	0	7.1627	1	-0.558001	0.0071351	2.1466	5.1	3	3	0.63679	-0.65111	3	29.041	4.3	2	2	0.70901	-0.496122	2	51.517	4.3	2	2	0.694107	-0.52677	3	17.082
	245	Tb11.v5.0638;Tb927.10.1040;Tb927.10.1050	Tb11.v5.0638;Tb927.10.1040;Tb927.10.1050	CBP1;CBP1;CBP1									51.565	19.9	0	95.723	3	-0.556747	0.0108984	1.96264	19.9	6	2	0.71235	-0.489342	8	4.2801	19.9	5	2	0.62699	-0.673486	8	9.8865	19.9	5	2	0.703482	-0.507414	8	12.222
	1065	Tb927.11.10510	Tb927.11.10510		ubiquinone biosynthesis methyltransferase, putative	1		1					32.094	56.2	0	144.56	1	-0.556455	0.00478723	2.31992	50.7	11	11	0.70885	-0.496448	24	9.8116	56.2	12	12	0.64679	-0.628631	28	14.387	50.7	11	11	0.68573	-0.544287	22	13.004
	3021	Tb927.7.910;Tb11.v5.0841	Tb927.7.910;Tb11.v5.0841		hypothetical protein, conserved	1							80.436	35.9	0	133.37	2	-0.553148	0.008686	2.06118	35.9	17	17	0.68528	-0.545234	22	26.097	34.1	16	16	0.63873	-0.646722	21	19.333	34.1	16	16	0.723223	-0.467488	22	16.934
	2318	Tb927.4.520	Tb927.4.520		hypothetical protein, conserved	1							23.602	9.9	0	3.5805	1	-0.55138	0.00854486	2.06829	9.9	1	1	0.68036	-0.55563	1	NaN	9.9	1	1	0.64259	-0.63803	1	NaN	9.9	1	1	0.726744	-0.46048	1	NaN
	736	Tb927.10.3270	Tb927.10.3270		hypothetical protein, conserved	1							18.206	10.4	0	3.6845	1	-0.551265	0.0209491	1.67883	10.4	1	1	0.62819	-0.670727	1	NaN	10.4	1	1	0.66597	-0.586471	1	NaN	10.4	1	1	0.759647	-0.396598	2	33.459
	331	Tb927.1.3040	Tb927.1.3040			1							29.227	10	0	5.7782	1	-0.545544	0.0161591	1.79158	10	2	2	0.69926	-0.516099	1	NaN	4.8	1	1	0.62453	-0.679157	1	NaN	4.8	1	1	0.736431	-0.441377	1	NaN
	3613	Tb927.9.5280	Tb927.9.5280		unspecified product	1			1				31.896	13.1	0	12.79	1	-0.544899	0.00277427	2.55685	5.8	1	1	0.67604	-0.564819	2	19.787	13.1	3	3	0.66819	-0.58167	3	11.82	13.1	3	3	0.712911	-0.488206	4	52.968
	378	Tb927.1.840	Tb927.1.840			1		1					27.104	33.5	0	8.3175	1	-0.543409	0.0286577	1.54276	28	4	4	0.69981	-0.514965	4	13.178	13.8	3	3	0.75962	-0.39665	3	18.342	21.8	3	3	0.607681	-0.718614	3	46.369
	1258	Tb927.11.14380	Tb927.11.14380	KPAF2	kinetoplast polyadenylation/uridylation factor 2	1							72.496	26.6	0	168.68	1	-0.541602	0.00980239	2.00867	21.9	11	11	0.6614	-0.596405	15	20.069	19.9	9	9	0.74043	-0.433565	11	34.107	24.6	11	11	0.66212	-0.594835	15	29.432
	1181	Tb927.11.1290	Tb927.11.1290		hypothetical protein, conserved	1							43.112	16.6	0	9.1318	1	-0.537029	0.00948447	2.02299	14.1	4	4	0.67499	-0.567062	6	34.413	8	3	3	0.65544	-0.609464	6	21.312	10.6	4	4	0.739919	-0.434562	7	11.085
	1077	Tb927.11.10750	Tb927.11.10750	TbCWC22	Pre-mRNA-splicing factor CWC22, putative (TbCWC22)								66.829	7.9	0	22.313	1	-0.533262	0.00261194	2.58304	7.9	3	3	0.70985	-0.494414	3	10.785	5.3	2	2	0.66622	-0.585929	2	4.3834	5.3	2	2	0.697642	-0.519441	2	15.374
	951	Tb927.10.8210	Tb927.10.8210	KREPA2	KREPA2 (KREPA2)	1			1				62.912	40.9	0	180.44	1	-0.532043	0.000771896	3.11244	28.6	10	10	0.69377	-0.527471	19	39.275	32	10	10	0.7027	-0.509019	18	30.892	40.9	13	13	0.678472	-0.559639	18	21.976
	2298	Tb927.4.4630	Tb927.4.4630		hypothetical protein, conserved	1							18.467	27.3	0	4.5991	1	-0.528831	0.0167636	1.77563	20.6	3	3	0.69319	-0.528677	5	23.705	27.3	4	4	0.75325	-0.408799	5	36.303	13.3	2	2	0.637714	-0.649018	2	13.082
	2667	Tb927.6.4540	Tb927.6.4540		3-hydroxy-3-methylglutaryl-CoA reductase, putative	1			1				45.944	35.9	0	177.86	1	-0.526332	0.000847692	3.07176	35.9	13	13	0.68547	-0.544835	29	19.11	35.9	13	13	0.6886	-0.538262	22	26.921	35.9	13	13	0.709119	-0.4959	26	21.351
	1468	Tb927.11.3290	Tb927.11.3290	p166	hypothetical protein, conserved (p166)	1							166.26	21.1	0	172.45	1	-0.52545	0.0156987	1.80414	18.4	21	21	0.65752	-0.604893	26	42.441	16.9	21	21	0.66972	-0.57837	26	44.466	15.5	18	18	0.761499	-0.393087	25	27.269
	2239	Tb927.4.3300	Tb927.4.3300		mitochondrial ATP-dependent zinc metallopeptidase, putative,metallo-peptidase, Clan MA(E) Family M41	1		1	1				78.872	13.2	0	8.1701	1	-0.523302	0.0103111	1.9867	11.8	9	9	0.67531	-0.566378	10	27.497	9.5	7	7	0.66587	-0.586688	7	12.121	12.1	9	9	0.749064	-0.41684	10	8.2137
	3064	Tb927.8.1820	Tb927.8.1820		nonspecific lipid-transfer protein, putative,sterol carrier protein, putative	1							43.439	23.5	0	109.21	1	-0.521149	0.0263668	1.57894	17.4	4	4	0.73207	-0.449946	4	11.848	20.8	5	5	0.61857	-0.692991	3	15.745	16.9	4	4	0.747161	-0.420509	5	58.159
	3646	Tb927.9.6710	Tb927.9.6710		flavoprotein monooxygenase, putative	1							66.234	8.4	0	8.3348	1	-0.520683	0.00410587	2.38659	8.4	4	4	0.6665	-0.585323	3	125.97	8.4	4	4	0.70544	-0.503405	3	25.339	7.1	3	3	0.720305	-0.473319	2	27.81
	1264	Tb927.11.14570	Tb927.11.14570		hypothetical protein, conserved	1							46.609	6.8	0	6.5272	1	-0.520372	0.0485468	1.31384	6.8	2	2	0.67084	-0.575959	4	7.0396	2.9	1	1	0.81671	-0.292104	3	11.755	6.8	2	2	0.618544	-0.693052	5	48.039
	1053	Tb927.11.10240	Tb927.11.10240		hslVU complex proteolytic subunit, putative,hslVU complex proteolytic subunit, threonine peptidase, Clan T(1), family T1B	1			1				22.684	45	0	41.652	1	-0.520116	0.00696347	2.15717	41.6	10	10	0.6569	-0.606254	20	18.132	41.6	10	10	0.72449	-0.464962	20	21.959	45	10	10	0.712454	-0.489132	25	17.294
	3100	Tb927.8.2490	Tb927.8.2490		hypothetical protein, conserved	1							35.229	15.2	0	10.98	1	-0.517534	0.0323651	1.48992	7.4	2	2	0.61797	-0.694391	2	36.412	9.7	3	3	0.71139	-0.491287	3	5.1975	12.9	3	3	0.775434	-0.366924	3	12.822
	2658	Tb927.6.4340	Tb927.6.4340	TbLSm5	U6 snRNA-associated Sm-like protein LSm5p (TbLSm5)								12.791	26.5	0	4.8866	1	-0.513615	0.00503482	2.29802	26.5	2	2	0.66742	-0.583333	2	2.8799	26.5	2	2	0.7081	-0.497975	2	3.3489	26.5	2	2	0.72722	-0.459537	2	12.598
	756	Tb927.10.3650	Tb927.10.3650		NADH-dependent fumarate reductase, putative	1							133.53	35.3	0	265.93	1	-0.513552	0.0198914	1.70133	33.6	29	25	0.69018	-0.534955	38	24.941	31.9	28	24	0.64669	-0.628854	29	30.321	31.1	27	23	0.770119	-0.376846	33	28.832
	1080	Tb927.11.10780	Tb927.11.10780	VDAC-like	hypothetical protein, conserved	1	1				1		30.902	49.8	0	84.116	1	-0.512263	0.0286128	1.54344	49.8	12	12	0.7404	-0.433623	17	18.37	43	11	11	0.62027	-0.689032	19	27.441	43	10	10	0.750469	-0.414136	19	15.197
	798	Tb927.10.4950	Tb927.10.4950		U2 small nuclear ribonucleoprotein 16.5K								14.743	17.6	0	6.7069	1	-0.510237	0.00687573	2.16268	17.6	2	2	0.74472	-0.42523	2	11.501	17.6	2	2	0.68053	-0.555269	2	22.796	17.6	2	2	0.68292	-0.550211	2	1.1763
	538	Tb927.10.13850	Tb927.10.13850		hypothetical protein, conserved	1							43.008	37.4	0	52.542	1	-0.509734	0.00820567	2.08589	27.6	8	8	0.70323	-0.507931	9	23.437	35.3	10	10	0.66384	-0.591093	11	23.315	24.5	7	7	0.74217	-0.430178	9	23.274
	769	Tb927.10.4000	Tb927.10.4000		methylglutaconyl-CoA hydratase, mitochondrial precursor, putative	1			1				29.195	61	0	62.984	1	-0.50863	0.0118249	1.9272	52.3	10	10	0.71821	-0.477522	20	13.438	61	11	11	0.65202	-0.617012	20	32.632	41.5	9	9	0.741565	-0.431356	18	7.4815
	806	Tb927.10.5110	Tb927.10.5110	KREPA4	KREPA4 (KREPA4)	1							23.697	14.7	0.00087719	2.2896	1	-0.5079	0.0124624	1.9044	5	1	1	0.73131	-0.451445	2	29.737	14.7	2	2	0.7321	-0.449887	3	18.75	5	1	1	0.649604	-0.622368	2	21.623
	3315	Tb927.8.7040	Tb927.8.7040		hypothetical protein, conserved	1		1					21.365	45	0	141.51	1	-0.506934	0.00107015	2.97056	45	7	7	0.69832	-0.51804	20	17.974	41.3	6	6	0.71982	-0.474292	18	23.085	41.3	6	6	0.693289	-0.528471	20	18.862
	2531	Tb927.6.1590	Tb927.6.1590		hypothetical protein, conserved	1							51.554	24.2	0	59.775	1	-0.506819	0.0484119	1.31505	24.2	7	7	0.80087	-0.32036	7	30.703	20.3	6	6	0.60756	-0.718901	7	33.067	20.3	6	6	0.716384	-0.481196	6	29.483
	3627	Tb927.9.5890	Tb927.9.5890		solanesyl-diphosphate synthase, putative	1							39.253	67.7	0	245.34	1	-0.506648	0.018585	1.73084	66	18	18	0.7189	-0.476137	40	50.842	67.4	18	18	0.64157	-0.640321	32	43.546	56.3	16	16	0.756029	-0.403486	34	16.214
	2963	Tb927.7.640	Tb927.7.640		hypothetical protein, conserved	1		1					37.365	22.5	0	76.634	1	-0.504577	0.0110455	1.95681	22.5	7	7	0.73079	-0.452471	14	19.95	22.5	7	7	0.65451	-0.611513	13	30.51	22.5	7	7	0.732172	-0.449746	14	17.275
	2488	Tb927.5.530	Tb927.5.530		hypothetical protein, conserved	1		1					71.4	15.7	0	10.25	1	-0.504243	0.0137387	1.86205	11.3	7	7	0.75104	-0.413038	9	25.898	13.5	8	8	0.65219	-0.616636	5	20.094	7.9	5	5	0.715461	-0.483055	7	11.965
	2611	Tb927.6.3330	Tb927.6.3330		hypothetical protein, conserved								33.354	18.2	0	24.33	1	-0.496565	0.0460709	1.33657	14.8	3	3	0.75569	-0.404134	2	47.592	13.5	3	3	0.77429	-0.369054	2	31.494	13.5	3	3	0.608569	-0.716508	3	45.385
	2327	Tb927.4.600	Tb927.4.600		hypothetical protein, conserved	1							34.458	57.4	0	134.32	1	-0.494374	0.00289603	2.5382	51.4	11	11	0.68416	-0.547594	27	18.927	47.6	10	10	0.72164	-0.470649	23	11.476	52.1	11	11	0.724533	-0.464877	25	21.503
	1575	Tb927.11.5450	Tb927.11.5450		malic enzyme	1			1				63.119	67.8	0	323.31	1	-0.493197	0.0049233	2.30774	65.8	29	29	0.67716	-0.562431	74	30.088	66	29	29	0.72522	-0.463509	69	34.034	66	31	31	0.730193	-0.453649	73	20.404
	1284	Tb927.11.15070	Tb927.11.15070		hypothetical protein, conserved	1							119.15	11.2	0	97.361	1	-0.492107	0.0114069	1.94283	10.3	7	7	0.69468	-0.52558	10	12.921	9.5	6	6	0.67713	-0.562495	8	18.923	11.2	8	8	0.764059	-0.388245	12	23.402
	1838	Tb927.2.4110	Tb927.2.4110		mitochondrial processing peptidase alpha subunit, putative,metallo-peptidase, Clan ME, Family M16	1			1				52.064	65.5	0	309.16	1	-0.487994	0.00801488	2.0961	65.5	22	22	0.74048	-0.433467	44	18.892	60.3	22	22	0.6713	-0.57497	43	27.878	58	21	21	0.729235	-0.455544	41	19.687
	1237	Tb927.11.13890	Tb927.11.13890		hypothetical protein, conserved	1							30.693	32.5	0	148.18	1	-0.486728	0.0362404	1.44081	28.7	6	6	0.647	-0.628162	8	23.622	32.5	7	7	0.6942	-0.526577	8	13.663	26.9	6	6	0.809192	-0.305445	9	12.408
	415	Tb927.10.10830	Tb927.10.10830	RGG2	RGG2 (RGG2)	1			1				32.404	24.4	0	131.49	1	-0.485188	0.0257811	1.5887	24.4	7	7	0.79462	-0.331663	12	11.187	18.8	5	5	0.66093	-0.597431	10	11.785	24.1	6	6	0.694252	-0.52647	10	31.767
	788	Tb927.10.470	Tb927.10.470		choline dehydrogenase, putative	1		1	1				56.921	53.5	0	183.51	1	-0.484618	0.0041103	2.38613	53.5	18	18	0.6936	-0.527824	30	21.06	53.5	18	18	0.7453	-0.424107	33	30.002	44.4	15	15	0.706165	-0.501923	28	20.116
	2721	Tb927.7.1080	Tb927.7.1080		hypothetical protein, conserved	1		1					40.968	39.7	0	118.44	1	-0.483182	0.00868009	2.06148	34.7	9	9	0.76013	-0.395682	17	39.638	30.3	8	8	0.68427	-0.547362	15	34.367	35.3	9	9	0.703928	-0.5065	11	22.517
	2285	Tb927.4.4320	Tb927.4.4320		divalent cation tolerance protein, putative	1							12.973	32.8	0	7.014	1	-0.482582	0.0244415	1.61187	32.8	2	2	0.65205	-0.616945	3	19.6	32.8	2	2	0.71694	-0.480076	3	13.059	32.8	2	2	0.784191	-0.350724	3	38.098
	3447	Tb927.9.12750	Tb927.9.12750		hypothetical protein, conserved	1							38.624	22.4	0	145.65	1	-0.480681	0.0416401	1.38049	22.4	7	7	0.63183	-0.662392	8	13.007	20.1	6	6	0.7233	-0.467334	6	18.48	17.8	5	5	0.805348	-0.312317	5	3.9883
	3067	Tb927.8.1860	Tb927.8.1860		pitrilysin-like metalloprotease,metallo-peptidase, Clan ME, Family M16C	1			1				114.53	57.6	0	323.31	1	-0.478733	0.00556983	2.25416	51.6	44	44	0.72064	-0.472649	76	31.246	51.5	39	39	0.7475	-0.419855	68	31.737	53.1	40	40	0.686012	-0.543694	71	29.486
	2855	Tb927.7.3890	Tb927.7.3890		hypothetical protein, conserved	1							33.666	24.2	0	31.993	1	-0.475496	0.0175811	1.75496	24.2	4	4	0.67221	-0.573016	7	21.82	24.2	4	4	0.78175	-0.355221	6	30.454	24.2	4	4	0.707965	-0.498251	4	11.955
	3415	Tb927.9.11660	Tb927.9.11660		hypothetical protein, conserved	1							26.647	31	0	32.116	1	-0.475478	0.0326612	1.48597	31	3	3	0.70928	-0.495573	5	16.283	31	3	3	0.65201	-0.617034	5	38.684	31	3	3	0.804505	-0.313826	6	34.047
	2974	Tb927.7.680;Tb11.v5.0778	Tb927.7.680		chaperone protein DNAj, putative	1		1					88.706	14.9	0	71.772	2	-0.474083	0.0165543	1.78109	13.7	6	6	0.71001	-0.494089	7	103.01	11.8	6	6	0.67378	-0.56965	7	27.581	13.7	6	6	0.77997	-0.358509	8	35.632
	1589	Tb927.11.5760	Tb927.11.5760		hypothetical protein, conserved	1							36.516	18.7	0	50.773	1	-0.471399	0.00889895	2.05066	18.7	4	4	0.74282	-0.428915	8	1.1129	18.7	4	4	0.67788	-0.560898	6	25.423	18.7	4	4	0.745156	-0.424385	6	7.3891
	457	Tb927.10.11930	Tb927.10.11930		beta-D-hydroxybutyrate dehydrogenase	1							27.645	51.5	0	192.96	1	-0.469913	0.00720903	2.14212	51.5	9	9	0.73511	-0.443968	19	26.141	51.5	9	9	0.74891	-0.417136	20	24.615	51.5	9	9	0.683667	-0.548634	21	18.695
	3166	Tb927.8.4150	Tb927.8.4150		hypothetical protein, conserved	1		1				TimRhom I	33.246	15.7	0	323.31	1	-0.469583	0.00615116	2.21104	15.7	4	4	0.72077	-0.472389	12	22.385	15.7	4	4	0.69149	-0.53222	12	11.883	15.7	4	4	0.755687	-0.40414	9	14.919
	1174	Tb927.11.1270	Tb927.11.1270		hypothetical protein, conserved	1		1					20.267	56.2	0	280.37	1	-0.466977	0.00517484	2.2861	56.2	10	10	0.75754	-0.400606	19	22.839	56.2	10	10	0.71214	-0.489767	17	10.928	56.2	10	10	0.701951	-0.510557	18	29.532
	1898	Tb927.2.6100	Tb927.2.6100		hypothetical protein, conserved	1							53.279	22.2	0	26.483	1	-0.465901	0.0318428	1.49699	14	5	5	0.65697	-0.606101	4	29.761	22	5	5	0.71716	-0.479633	5	9.6163	22	5	5	0.805542	-0.311968	5	24.132
	1030	Tb927.10.9970	Tb927.10.9970		hypothetical protein, conserved	1							110	36.1	0	209.86	1	-0.465044	0.00544409	2.26408	28.8	20	20	0.71076	-0.492566	31	18.99	31.6	20	20	0.75966	-0.396574	28	55.259	29	19	19	0.704176	-0.505993	27	35.935
	719	Tb927.10.2960	Tb927.10.2960		GTP-binding protein, putative,elongation factor, putative	1							84.105	15.2	0	180.42	1	-0.459913	0.0483282	1.3158	11.6	5	5	0.75939	-0.397087	5	40.748	12.2	4	4	0.63079	-0.664768	4	22.136	8.6	3	3	0.802246	-0.317883	2	18.81
	607	Tb927.10.15010	Tb927.10.15010		lipoic acid synthetase, mitochondrial precursor, putative	1			1				45.476	30.6	0	28.795	1	-0.458518	0.0196731	1.70613	30.6	10	10	0.72482	-0.464305	13	35.35	26.4	7	7	0.67428	-0.56858	11	19.798	26.4	8	8	0.788581	-0.342669	10	16.996
	3327	Tb927.8.7380;Tb927.4.5050	Tb927.8.7380;Tb927.4.5050		dihydrolipoamide dehydrogenase, point mutation,acetoin dehydrogenase e3 component, putative	1							60.014	44	0	323.31	2	-0.451864	0.0349066	1.45709	37.4	14	14	0.78444	-0.350265	19	40.498	41	15	15	0.6487	-0.624377	21	15.372	44	16	16	0.767931	-0.380951	24	21.176
	3424	Tb927.9.11910	Tb927.9.11910		hypothetical protein, conserved	1		1					51.808	29.8	0	104.67	1	-0.450204	0.0434617	1.36189	24.7	8	8	0.65533	-0.609707	11	22.639	18.8	6	6	0.82664	-0.274669	8	24.391	29.8	9	9	0.723851	-0.466236	11	19.03
	3199	Tb927.8.4810	Tb927.8.4810	PHB1	prohibitin 1 (PHB1)	1		1	1				31.429	52.3	0	48.06	1	-0.448255	0.0323508	1.49012	50.2	15	15	0.76431	-0.38777	41	16.377	50.5	16	16	0.65442	-0.611711	36	25.001	52	16	16	0.787154	-0.345283	39	15.189
	3076	Tb927.8.1990	Tb927.8.1990	TRYP2	peroxidoxin (TRYP2)	1			1				25.631	75.7	0	201.65	1	-0.447396	0.00584137	2.23348	70.4	21	21	0.71943	-0.475074	70	99.989	72.6	21	21	0.76891	-0.379113	70	137.86	72.6	21	21	0.713012	-0.488001	64	83.087
	2755	Tb927.7.190	Tb927.7.190	THOP1	thimet oligopeptidase A, putative,metallo- peptidase, Clan MA(E) Family M3, putative (OPA)	1							84.166	46.4	0	199.21	1	-0.441704	0.00362725	2.44042	45	24	24	0.73423	-0.445696	49	16.693	41	24	24	0.71411	-0.485782	42	17.372	41	25	25	0.761209	-0.393636	42	17.183
	3500	Tb927.9.14420	Tb927.9.14420	PPIase	cyclophilin-like protein, putative (PPIase)	1		1					42.65	21.4	0	16.526	1	-0.44006	0.0407709	1.38965	21.4	7	7	0.78994	-0.340185	7	19.285	21.4	7	7	0.64924	-0.623176	7	34.947	15.9	5	5	0.780884	-0.35682	5	26.83
	2910	Tb927.7.5130	Tb927.7.5130		hypothetical protein, conserved	1							26.377	32.8	0	88.709	1	-0.440015	0.0278658	1.55493	32.8	6	6	0.81509	-0.294969	5	20.185	32.8	6	6	0.68499	-0.545845	6	17.643	27.7	5	5	0.71736	-0.479231	5	36.031
	2487	Tb927.5.520	Tb927.5.520		stomatin-like protein, putative	1		1					55.979	36.5	0	323.31	1	-0.43707	0.0275885	1.55927	34.7	15	15	0.68852	-0.53843	31	18.494	34.7	15	15	0.71692	-0.480116	31	14.393	36.5	16	16	0.816393	-0.292664	37	31.318
	3062	Tb927.8.1740	Tb927.8.1740		hypothetical protein, conserved	1		1				TbTim62	62.143	41.7	0	233.04	1	-0.436009	0.0290482	1.53688	41.7	16	16	0.69175	-0.531677	30	25.337	41.7	16	16	0.71182	-0.490416	31	32.364	41.7	16	16	0.82021	-0.285935	29	33.282
	2380	Tb927.5.1810;Tb927.5.1830	Tb927.5.1810;Tb927.5.1830	p67	lysosomal/endosomal membrane protein p67 (p67)								72.732	46.4	0	232.8	2	-0.434524	0.0218258	1.66103	46.4	19	19	0.8037	-0.315271	38	40.166	46.4	19	19	0.73297	-0.448174	33	23.66	46.4	19	19	0.687711	-0.540127	37	40.035
	1498	Tb927.11.3860	Tb927.11.3860		hypothetical protein, conserved	1		1					50.409	32.8	0	132.72	1	-0.432927	0.00524753	2.28004	32.8	12	12	0.71386	-0.486287	22	18.585	29.9	11	11	0.73959	-0.435202	18	34.335	32.8	12	12	0.769882	-0.37729	20	16.811
	1262	Tb927.11.14520	Tb927.11.14520		Polypeptide deformylase 1	1							29.64	35.8	0	83.409	1	-0.432698	0.0154453	1.8112	35.8	5	5	0.71843	-0.477081	7	11.454	35.8	5	5	0.7088	-0.496549	6	20.794	35.8	5	5	0.798594	-0.324465	6	22.794
	159	Tb927.10.5220;Tb11.v5.0235	Tb927.10.5220;Tb11.v5.0235		hypothetical protein, conserved	1		1	1				51.172	24.8	0	63.567	2	-0.431531	0.0492078	1.30797	24.8	8	8	0.67147	-0.574605	9	22.662	24.8	8	8	0.71717	-0.479613	8	23.632	17.7	7	7	0.846525	-0.240375	7	16.926
	3277	Tb927.8.6390	Tb927.8.6390	TbLysoPLA	lysophospholipase, putative,alpha/beta hydrolase, putative (TbLysoPLA)	1							30.092	59.3	0	102.17	1	-0.428768	0.000873398	3.05879	56.8	10	10	0.74664	-0.421515	19	45.08	49.6	10	10	0.75192	-0.411349	18	26.442	47.1	9	9	0.7303	-0.453439	18	35.521
	1641	Tb927.11.6630	Tb927.11.6630		3-methylcrotonoyl-CoA carboxylase beta subunit, putative	1							66.531	33.8	0	115.08	1	-0.427883	0.0241714	1.6167	27.6	10	10	0.8018	-0.318686	16	44.837	28.8	11	11	0.75107	-0.412981	20	10.709	26.3	12	12	0.682082	-0.551984	21	12.394
	2390	Tb927.5.2100	Tb927.5.2100	RBP30	hypothetical protein, conserved	1							49.665	18.7	0	100.94	1	-0.42751	0.00413139	2.3839	18.7	6	6	0.77221	-0.372935	13	18.28	18.7	6	6	0.72621	-0.461541	11	31.932	18.7	6	6	0.73303	-0.448055	11	28.157
	2048	Tb927.3.4210	Tb927.3.4210		hypothetical protein, conserved	1							192.82	10	0	35.545	1	-0.426935	0.0122043	1.91349	9.2	10	10	0.76534	-0.385827	11	15.651	4.8	6	6	0.77211	-0.373122	7	48.697	5.5	7	7	0.696476	-0.521855	8	45.565
	2728	Tb927.7.1200	Tb927.7.1200		hypothetical protein, conserved	1							48.808	19.5	0	49.352	1	-0.423498	0.0484449	1.31475	13	4	4	0.75809	-0.399559	5	12.972	19.5	6	6	0.65894	-0.601781	7	18.141	15.2	5	5	0.829807	-0.269153	6	11.701
	116	Tb11.0890;Tb927.11.670	Tb11.0890;Tb927.11.670										53.965	7.3	0	23.921	2	-0.422991	0.0306871	1.51304	2.6	1	1	0.67576	-0.565417	2	7.2428	7.3	2	2	0.80859	-0.30652	3	8.0764	7.3	2	2	0.759417	-0.397036	2	6.4689
	2280	Tb927.4.4210	Tb927.4.4210		ATP-dependent zinc metallopeptidase, putative,metallo-peptidase, Clan MA(E) Family M41	1		1					96.221	28.6	0	323.31	1	-0.418031	0.0299703	1.52331	22.8	14	14	0.77182	-0.373664	20	28.985	21.2	12	12	0.80226	-0.317858	13	30.422	24.3	14	14	0.677094	-0.562572	16	21.734
	2790	Tb927.7.2710	Tb927.7.2710		NADH-cytochrome b5 reductase, putative	1							31.885	47.7	0	74.667	1	-0.417193	0.027593	1.5592	44.9	9	9	0.70732	-0.499565	17	38.577	47.7	10	10	0.71912	-0.475696	19	40.042	38	9	9	0.825696	-0.276318	17	26.043
	982	Tb927.10.8980	Tb927.10.8980		hypothetical protein, conserved	1		1					17.598	32	0	9.7253	1	-0.416617	0.013927	1.85614	32	5	5	0.79344	-0.333807	16	20.059	32	5	5	0.70437	-0.505595	17	13.643	32	5	5	0.752389	-0.41045	18	27.445
	3334	Tb927.8.7530	Tb927.8.7530		3,2-trans-enoyl-CoA isomerase, mitochondrial precursor, putative	1			1				39.776	38.5	0	131.81	1	-0.416581	0.021904	1.65948	38.5	11	8	0.69654	-0.521722	24	18.698	30.7	10	7	0.74579	-0.423159	20	33.346	30.2	10	7	0.80952	-0.304861	21	40.248
	2388	Tb927.5.2070	Tb927.5.2070		hypothetical protein, conserved	1			1				68.756	21	0	75.213	1	-0.412791	0.0254422	1.59445	21	8	8	0.78994	-0.340185	8	23.382	15.3	6	6	0.68449	-0.546899	6	30.903	12.8	5	5	0.783883	-0.351289	5	22.992
	93	Tb927.10.4310;Tb10.v4.0045	Tb927.10.4310;Tb10.v4.0045	PHB2	prohibitin 2, putative (PHB2)	1		1					32.215	78.3	0	254.44	2	-0.412215	0.0389154	1.40988	75.6	20	20	0.66908	-0.579749	62	21.642	75.6	20	20	0.79794	-0.325648	59	26.735	78.3	21	21	0.794849	-0.331247	51	20.306
	1385	Tb927.11.1710	Tb927.11.1710	GBP21	mitochondrial RNA binding protein 1,gBP21, MRP1 (GBP21)	1			1				23.253	35	0	23.989	1	-0.411787	0.0290593	1.53672	35	7	7	0.8273	-0.273517	16	7.8823	35	7	7	0.73329	-0.447544	20	9.6929	35	7	7	0.700133	-0.514299	20	14.3
	3228	Tb927.8.5420	Tb927.8.5420		hypothetical protein, conserved	1							46.375	19.3	0	23.309	1	-0.410956	0.0419078	1.3777	12.6	5	5	0.73933	-0.43571	4	29.386	17.1	5	5	0.68419	-0.547531	5	5.7171	17.1	5	5	0.841114	-0.249627	5	29.668
	3370	Tb927.9.10310	Tb927.9.10310	MCP11	mitochondrial carrier protein (MCP11)	1		1		1			34.295	59.3	0	323.31	1	-0.407369	0.00664872	2.17726	59.3	18	18	0.7849	-0.349419	51	31.528	59.3	18	18	0.72444	-0.465062	46	35.833	59.3	17	17	0.753864	-0.407625	54	34.202
	1299	Tb927.11.15430	Tb927.11.15430		U5 small nuclear ribonucleoprotein component, putative,U5 snrnp-specific protein, putative								105.47	10.6	0	18.46	1	-0.405826	0.0079825	2.09786	9.4	6	6	0.78505	-0.349144	5	7.2535	10.6	7	7	0.76081	-0.394392	7	34.749	10.6	7	7	0.719994	-0.473943	7	28.042
	2140	Tb927.3.950	Tb927.3.950		hypothetical protein, conserved	1							47.573	16.9	0	18.927	1	-0.404913	0.0180599	1.74328	16.9	5	5	0.71066	-0.492769	8	19.568	16.9	5	5	0.81046	-0.303187	8	15.569	16.9	5	5	0.748055	-0.418784	7	23.525
	3635	Tb927.9.6270	Tb927.9.6270		hypothetical protein, conserved			1					57.132	17.5	0	22.327	1	-0.404413	0.0268851	1.57049	17.5	5	5	0.68798	-0.539561	5	27.989	17.5	5	5	0.79542	-0.330211	5	31.837	15.9	4	4	0.788146	-0.343465	5	10.554
	3686	Tb927.9.8410	Tb927.9.8410		chaperone protein DNAj, putative	1							35.594	58.1	0	193.23	1	-0.404139	0.0107875	1.96708	53.3	15	15	0.75599	-0.403561	34	70.211	58.1	18	18	0.71811	-0.477723	36	45.896	58.1	18	18	0.794913	-0.331132	39	18.525
	1682	Tb927.11.7590	Tb927.11.7590		hypothetical protein, conserved								110.17	5.9	0	16.871	1	-0.401134	0.0137327	1.86224	5.9	5	5	0.72713	-0.459715	5	65.397	4.5	4	4	0.73887	-0.436607	3	6.5017	3.7	3	3	0.808277	-0.307079	3	7.3535
	2979	Tb927.7.6900	Tb927.7.6900		double-strand-break repair protein rad21 homolog, putative								63.033	25	0	29.37	1	-0.397802	0.0124772	1.90388	23.5	9	9	0.76522	-0.386054	12	38.961	25	10	10	0.71663	-0.4807	13	28.468	18	7	7	0.797385	-0.326652	9	34.435
	1634	Tb927.11.6490	Tb927.11.6490		hypothetical protein, conserved								28.411	18.1	0	12.544	1	-0.395877	0.0300764	1.52177	14	3	3	0.70372	-0.506927	6	1.5597	18.1	4	4	0.83173	-0.265813	6	28.517	18.1	4	4	0.750075	-0.414893	5	26.22
	2982	Tb927.7.6930	Tb927.7.6930		ATPase, putative	1							55.82	34.3	0	57.892	1	-0.392692	0.00841771	2.07481	31.6	11	11	0.75974	-0.396422	13	15.914	34.3	13	13	0.79658	-0.328109	15	26.426	20.4	8	8	0.730247	-0.453544	12	20.77
	2357	Tb927.5.1160	Tb927.5.1160		hypothetical protein, conserved								25.569	54.4	0	117.53	1	-0.392013	0.00641332	2.19292	54.4	10	10	0.73006	-0.453913	20	35.031	54.4	10	10	0.77291	-0.371628	24	28.674	48.2	9	9	0.784314	-0.350497	17	21.283
	2644	Tb927.6.4090	Tb927.6.4090	HSP60	chaperonin HSP60, mitochondrial precursor, putative (HSP60)	1							58.37	63.6	0	323.31	1	-0.391219	0.0020295	2.69261	54	21	21	0.78132	-0.356015	48	23.873	49.5	21	21	0.75443	-0.406541	36	17.99	58.2	21	21	0.752049	-0.411101	46	27.557
	1807	Tb927.2.2520;Tb927.2.2510	Tb927.2.2520;Tb927.2.2510	VDAC;VDAC_2	voltage-dependent anion-selective channel	1					1		29.189	80.7	0	323.31	2	-0.39065	0.0138187	1.85953	79.6	19	19	0.79171	-0.336956	91	13.248	80.7	20	20	0.78353	-0.35194	82	22.093	79.6	19	19	0.715461	-0.483055	88	13.28
	2779	Tb927.7.2410	Tb927.7.2410		hypothetical protein, conserved	1		1					66.378	30.2	0	133.91	1	-0.390522	0.041829	1.37852	25.2	13	13	0.7576	-0.400492	18	20.948	24.8	13	13	0.69345	-0.528136	18	19.249	28.7	13	13	0.845023	-0.242938	20	15.97
	1745	Tb927.11.9360	Tb927.11.9360		prenyltransferase, putative	1		1	1				54.515	21.6	0	27.131	1	-0.386549	0.0243016	1.61437	15.7	7	7	0.76727	-0.382194	9	14.073	19.2	8	8	0.82218	-0.282474	10	21.043	21.6	9	9	0.709572	-0.494979	11	101.47
	3104	Tb927.8.2540	Tb927.8.2540		3-ketoacyl-CoA thiolase, putative	1			1				46.244	63	0	323.31	1	-0.383381	0.0121703	1.9147	49.3	20	20	0.7403	-0.433818	63	22.475	60.3	21	21	0.81309	-0.298513	66	48.702	52.1	21	21	0.748559	-0.417812	67	22.346
	1261	Tb927.11.1450	Tb927.11.1450		2-oxoglutarate dehydrogenase E1 component, putative	1			1				113.38	62.9	0	323.31	1	-0.38054	0.00553015	2.25726	62.8	60	60	0.78242	-0.353985	245	41.313	62.9	60	60	0.78442	-0.350302	237	31.733	62.8	57	57	0.738498	-0.437334	236	31.31
	215	Tb11.v5.0482;Tb927.11.2720	Tb11.v5.0482;Tb927.11.2720										48.075	10.7	0	22.159	2	-0.37811	0.041083	1.38634	10.7	4	4	0.69714	-0.52048	7	36.326	10.7	4	4	0.77558	-0.366653	4	14.017	9.1	3	3	0.842531	-0.247198	4	13.918
	1305	Tb927.11.15550	Tb927.11.15550	B5R	NADH-cytochrome b5 reductase, putative (B5R)	1							33.885	55.5	0	125.39	1	-0.376904	0.0183221	1.73702	55.5	9	9	0.79264	-0.335262	15	16.364	52.9	8	8	0.80346	-0.315702	15	13.906	55.5	9	9	0.717103	-0.479748	12	19.959
	2025	Tb927.3.3630	Tb927.3.3630	EF-Ts	elongation factor ts, putative (EF-TS)	1							29.732	54.4	0	163.25	1	-0.376437	0.00126904	2.89653	43.8	8	8	0.76191	-0.392307	14	12.484	54.4	10	10	0.78472	-0.34975	17	31.179	34.3	8	8	0.764584	-0.387252	13	18.149
	1782	Tb927.11.9980	Tb927.11.9980		2-oxoglutarate dehydrogenase E1 component, putative	1			1				112.95	63.8	0	323.31	1	-0.371838	0.00175957	2.75459	63.4	52	52	0.78863	-0.342579	229	32.862	63.8	53	53	0.77004	-0.376995	195	27.86	63.8	53	53	0.759994	-0.39594	212	16.962
	1875	Tb927.2.5140	Tb927.2.5140		hypothetical protein, conserved	1							17.408	26.8	0	11.512	1	-0.369879	0.0195821	1.70814	26.8	4	4	0.77036	-0.376395	4	30.698	26.8	4	4	0.82599	-0.275804	6	3.0979	26.8	4	4	0.728279	-0.457437	6	16.547
	1148	Tb927.11.12160	Tb927.11.12160		hypothetical protein, conserved	1							23.492	21	0	67.923	1	-0.367187	0.00190876	2.71925	21	3	3	0.76159	-0.392914	7	21.254	21	3	3	0.77325	-0.370993	5	24.451	21	3	3	0.791327	-0.337654	5	7.6671
	3652	Tb927.9.7060	Tb927.9.7060		hypothetical protein, conserved								32.799	6.1	0	14.967	1	-0.3667	0.0475796	1.32258	6.1	1	1	0.86271	-0.213052	2	12.582	6.1	1	1	0.76355	-0.389205	1	NaN	6.1	1	1	0.708165	-0.497842	2	15.27
	1730	Tb927.11.8980	Tb927.11.8980	EF-G2	elongation factor G2-like protein	1							90.047	12.5	0	58.823	1	-0.366455	0.0391042	1.40778	12.5	6	6	0.77194	-0.373439	6	29.051	11.1	5	5	0.71096	-0.49216	6	29.849	11.1	5	5	0.850412	-0.233765	6	44.904
	1201	Tb927.11.13280	Tb927.11.13280	GBP25	mitochondrial RNA binding protein 2 (GBP25)	1			1				25.106	46.4	0	165.01	1	-0.365737	0.0304829	1.51594	42.4	8	8	0.83689	-0.25689	26	59.638	46.4	9	9	0.78053	-0.357474	27	34.919	42.4	8	8	0.715563	-0.482848	29	9.6533
	1272	Tb927.11.1480;Tb11.v5.1016;Tb11.v5.0784;Tb927.11.1490	Tb927.11.1480;Tb11.v5.1016;Tb11.v5.0784		receptor-type adenylate cyclase GRESAG 4, putative								137.6	13.9	0	55.592	4	-0.363224	0.025176	1.59901	11.3	9	8	0.73373	-0.446679	9	20.065	12.9	11	10	0.76148	-0.393122	11	24.72	12.3	10	9	0.840972	-0.24987	12	7.561
	1020	Tb927.10.9820;Tb11.v5.0565	Tb927.10.9820;Tb11.v5.0565		mitochondrial intermediate peptidase, putative,metallo-peptidase, Clan MA(E) Family M3	1			1				76.732	44	0	323.31	2	-0.36292	0.00152726	2.81609	38.1	21	21	0.78054	-0.357456	55	18.497	39.6	20	20	0.78921	-0.341519	42	18.306	42.1	21	21	0.763242	-0.389787	46	19.318
	835	Tb927.10.5770	Tb927.10.5770	VCP	valosin-containing protein homolog,Transitional endoplasmic reticulum ATPase, putative (VCP)								85.825	57.4	0	323.31	1	-0.361199	0.00529782	2.2759	53.1	29	29	0.75073	-0.413634	46	27.739	55.9	32	32	0.79571	-0.329685	46	29.846	45.4	25	25	0.789889	-0.340277	45	23.181
	1131	Tb927.11.11740;Tb927.11.11750	Tb927.11.11740;Tb927.11.11750		membrane-bound acid phosphatase, putative								53.931	39.2	0	164.84	2	-0.359465	0.0118855	1.92498	36.6	11	11	0.81963	-0.286955	17	29.832	33.2	10	10	0.74584	-0.423062	14	30.874	33.2	10	10	0.774653	-0.368377	16	17.995
	186	Tb11.v5.0325	Tb11.v5.0325			1							36.986	43.7	0	18.515	1	-0.358086	0.0256065	1.59165	43.7	13	4	0.74272	-0.42911	6	18.655	43.7	13	4	0.84545	-0.242209	6	29.248	41.2	12	3	0.756315	-0.40294	4	10.762
	3009	Tb927.7.7440	Tb927.7.7440		hypothetical protein, conserved	1			1				14.51	35	0	6.4637	1	-0.356462	0.0438943	1.35759	35	3	3	0.80076	-0.320558	4	4.2816	35	3	3	0.70488	-0.50455	5	10.162	35	3	3	0.844238	-0.244278	5	15.906
	294	Tb927.1.1330;Tb11.v5.0371	Tb927.1.1330;Tb11.v5.0371	MEAT1		1							46.764	22.2	0	29.701	2	-0.355421	0.0122013	1.91359	14.5	5	5	0.82388	-0.279494	6	32.878	14.5	5	5	0.75104	-0.413038	7	31.111	22.2	6	6	0.771784	-0.373732	8	21.028
	2621	Tb927.6.3610	Tb927.6.3610		hypothetical protein, conserved	1							38.967	36.5	0	35.155	1	-0.354856	0.0152926	1.81552	31.3	6	6	0.76403	-0.388299	11	21.994	26.7	6	6	0.8311	-0.266906	10	19.779	30.4	7	7	0.752955	-0.409364	12	19.445
	1058	Tb927.11.10340	Tb927.11.10340	pgam5	phosphoglycerate mutase family member 5, putative	1							33.783	25.3	0	92.245	1	-0.354629	0.00568933	2.24494	25.3	6	6	0.80179	-0.318704	7	33.954	21.7	5	5	0.79114	-0.337995	8	10.398	22.4	5	5	0.754091	-0.40719	10	11.903
	498	Tb927.10.12930	Tb927.10.12930		hypothetical protein, conserved	1							23.985	63.3	0	88.327	1	-0.354259	0.0115574	1.93714	50.2	8	8	0.75497	-0.405509	10	22.557	63.3	9	9	0.76939	-0.378213	9	72.912	46.9	7	7	0.824131	-0.279055	8	57.73
	400	Tb927.10.10390	Tb927.10.10390		trypanothione reductase	1							53.156	30.7	0	31.007	1	-0.351765	0.0291036	1.53605	21.7	5	5	0.78693	-0.345693	6	33.774	24.2	7	7	0.72651	-0.460945	8	31.846	18.3	5	5	0.84168	-0.248656	6	22.483
	3402	Tb927.9.11220	Tb927.9.11220		hypothetical protein, conserved	1		1				TbTim42	41.551	58.1	0	257.66	1	-0.348061	0.0489336	1.31039	52.2	16	16	0.85804	-0.220883	29	25.216	58.1	17	17	0.70926	-0.495614	34	26.647	56.2	17	17	0.796813	-0.327687	33	16.201
	3599	Tb927.9.4520	Tb927.9.4520		mitochondrial processing peptide beta subunit, putative,metallo-peptidase, Clan ME, Family M16	1			1				53.689	59.1	0	285.21	1	-0.34761	0.0153966	1.81257	58.9	20	20	0.76109	-0.393861	55	27.402	57.4	20	20	0.76388	-0.388582	48	26.39	59.1	22	22	0.834864	-0.260387	46	20.097
	1571	Tb927.11.5390	Tb927.11.5390	Tim8-13	hypothetical protein, conserved	1		1				Tim8-13	9.795	50.6	0	47.965	1	-0.347237	0.0041212	2.38498	50.6	3	3	0.78717	-0.345253	8	30.972	50.6	3	3	0.8069	-0.309538	8	36.547	50.6	3	3	0.76476	-0.386921	8	34.211
	2052	Tb927.3.4260	Tb927.3.4260		hypothetical protein, conserved	1							41.306	35.9	0	144.03	1	-0.347136	0.00386135	2.41326	35.9	8	8	0.80874	-0.306252	13	27.156	31	7	7	0.7817	-0.355313	13	19.76	31	7	7	0.768521	-0.379843	10	15.79
	1866	Tb927.2.5000	Tb927.2.5000		hypothetical protein, conserved								43.998	4.4	0	18.973	1	-0.346817	0.0435133	1.36138	4.4	1	1	0.70937	-0.49539	1	NaN	4.4	1	1	0.83669	-0.257235	1	NaN	4.4	1	1	0.819135	-0.287827	1	NaN
	243	Tb927.10.14890;Tb11.v5.0636;REV__CON__Q497I4	Tb927.10.14890;Tb11.v5.0636	TBKIFC1	C-terminal motor kinesin, putative (TBKIFC1)								90.8	38.5	0	128.17	3	-0.345824	0.0369587	1.43228	32.2	20	19	0.85613	-0.224098	23	28.994	30.1	18	17	0.72662	-0.460727	21	36.366	26.8	18	17	0.783147	-0.352646	25	44.27
	859	Tb927.10.6190	Tb927.10.6190	ALDH	aldehyde dehydrogenase, putative (ALDH)	1							54.033	56.7	0	196.27	1	-0.342702	0.00520271	2.28377	54.9	19	19	0.76454	-0.387336	34	22.467	56.7	20	20	0.79049	-0.339181	33	33.651	54.1	18	18	0.811359	-0.301588	32	18.69
	2431	Tb927.5.3090	Tb927.5.3090		hypothetical protein, conserved	1		1					11.655	68.3	0	46.708	1	-0.339439	0.00518598	2.28517	68.3	7	7	0.80883	-0.306092	18	52.71	68.3	7	7	0.76456	-0.387298	16	29.099	68.3	7	7	0.798339	-0.324926	16	22.494
	187	Tb11.v5.0326	Tb11.v5.0326			1							34.883	47.7	0	32.53	1	-0.339041	0.0290137	1.5374	42.7	8	4	0.73702	-0.440224	6	11.07	47.7	9	5	0.7894	-0.341172	7	36.711	47.7	10	6	0.849257	-0.235727	10	14.865
	2818	Tb927.7.3270	Tb927.7.3270		hypothetical protein, conserved	1							90.386	26.8	0	110.31	1	-0.338073	0.00555612	2.25523	24.9	13	13	0.81595	-0.293447	16	23.024	21.4	11	11	0.7902	-0.33971	11	18.956	20.8	12	12	0.767872	-0.381062	14	18.989
	1896	Tb927.2.6070	Tb927.2.6070	MRB6070	mitochondrial RNA binding complex 1 subunit (MRB6070)	1			1				31.486	23.9	0	153.86	1	-0.335565	0.00160947	2.79332	23.9	6	6	0.79307	-0.33448	16	17.48	23.9	6	6	0.77947	-0.359435	15	23.2	23.9	6	6	0.805088	-0.312781	16	7.0486
	3697	Tb927.9.8880;Tb927.9.8850	Tb927.9.8880;Tb927.9.8850		actin A								41.895	63	0	299.91	2	-0.333163	0.0073801	2.13194	55.3	14	14	0.77989	-0.358657	30	27.251	55.3	15	15	0.77641	-0.365109	30	33.556	63	16	16	0.826037	-0.275722	31	21.031
	2482	Tb927.5.4330	Tb927.5.4330		dihydrolipoamide branched chain transacylase, putative	1							47.651	35.8	0	84.124	1	-0.332516	0.0144902	1.83893	33	13	13	0.79792	-0.325684	29	22.195	28	14	14	0.83157	-0.26609	26	24.587	31.9	14	14	0.754831	-0.405775	30	13.163
	468	Tb927.10.12290	Tb927.10.12290		UDP-Gal or UDP-GlcNAc-dependent glycosyltransferase, putative								43.514	22.4	0	33.165	1	-0.330323	0.0265024	1.57671	13.7	3	3	0.81177	-0.300857	4	43.288	22.4	6	6	0.73887	-0.436607	6	20.327	15.4	4	4	0.838856	-0.253505	6	12.443
	3416	Tb927.9.11720	Tb927.9.11720		Iron-sulfur cluster assembly protein	1							19.436	47.8	0	63.618	1	-0.330216	0.0119671	1.92201	47.8	8	8	0.76006	-0.395815	19	17.167	47.8	8	8	0.79832	-0.324961	14	12.743	47.8	8	8	0.829394	-0.269871	12	29.532
	105	Tb11.02.5390b;Tb11.02.5390	Tb11.02.5390b;Tb11.02.5390			1							120.71	32.2	0	323.31	2	-0.328143	0.00035416	3.4508	28.6	21	21	0.78994	-0.340185	27	36.763	29.8	20	20	0.79857	-0.324509	23	18.431	27.4	19	19	0.801218	-0.319734	22	24.572
	2501	Tb927.5.900;Tb11.v5.0559	Tb927.5.900;Tb11.v5.0559		oligosaccharyl transferase subunit, putative								92.232	30.6	0	323.31	2	-0.327973	0.0215171	1.66722	28.3	16	5	0.85026	-0.234024	8	18.657	28.3	17	5	0.75865	-0.398494	6	18.839	28.9	18	4	0.783822	-0.351402	5	37.273
	2985	Tb927.7.6980	Tb927.7.6980		hypothetical protein, conserved								194.95	9.1	0	29.39	1	-0.326812	0.00544732	2.26382	7.3	9	9	0.80904	-0.305717	8	20.362	6.5	8	8	0.77104	-0.375122	8	22.995	7.9	10	10	0.81248	-0.299596	10	29.025
	1884	Tb927.2.5280	Tb927.2.5280		trans-sialidase, putative								77.247	11.7	0	81.024	1	-0.32631	0.0240415	1.61904	11.7	6	6	0.76316	-0.389943	10	15.044	11.7	6	6	0.77663	-0.364701	9	14.019	9.7	5	5	0.856018	-0.224287	9	20.517
	267	Tb927.8.2470;Tb11.v5.0799	Tb927.8.2470;Tb11.v5.0799		hypothetical protein, conserved	1		1					11.223	26.6	0	28.359	2	-0.321808	0.00777745	2.10916	26.6	2	2	0.82542	-0.2768	4	10.303	26.6	2	2	0.80447	-0.313889	5	12.317	26.6	2	2	0.771248	-0.374734	4	11.684
	922	Tb927.10.770	Tb927.10.770		hypothetical protein, conserved	1		1					69.121	28.3	0	283.71	1	-0.321495	0.0278273	1.55553	25.5	12	12	0.86271	-0.213052	19	43.787	20.9	10	10	0.77798	-0.362195	13	17.647	22.3	11	11	0.763534	-0.389236	17	20.604
	3045	Tb927.8.1420	Tb927.8.1420		acyl-CoA dehydrogenase, mitochondrial precursor, putative	1		1	1			ACAD	55.982	50.9	0	323.31	1	-0.319581	0.0347663	1.45884	46.1	19	19	0.74009	-0.434227	34	22.266	50.9	20	20	0.81261	-0.299365	32	21.41	48.4	17	17	0.855505	-0.225152	31	19.23
	1269	Tb927.11.14730	Tb927.11.14730		metalloprotease, putative,cell division protein FtsH homologue, putative	1		1					74.475	46.7	0	323.31	1	-0.317995	0.0381387	1.41863	45.3	22	22	0.87091	-0.199404	42	25.756	44.3	22	22	0.74807	-0.418755	40	23.635	39.6	19	19	0.79233	-0.335826	38	20.17
	377	Tb927.1.750	Tb927.1.750										132.69	6.6	0	15.939	1	-0.31794	0.0239147	1.62133	6.6	4	4	0.82533	-0.276957	5	57.784	2.4	2	2	0.74869	-0.41756	4	18.136	2.4	2	2	0.835492	-0.259303	2	28.132
	2053	Tb927.3.4380	Tb927.3.4380	SAM50	Tob55, putative	1	1				1		53.558	23	0	72.476	1	-0.317675	0.01768	1.75252	20.3	8	8	0.78737	-0.344886	14	18.204	20.3	8	8	0.77144	-0.374374	15	29.664	20.5	8	8	0.850412	-0.233765	12	24.431
	2415	Tb927.5.2780	Tb927.5.2780		mitochondrial DNA polymerase beta	1		1	1				46.102	52.8	0	188.97	1	-0.315901	0.00788461	2.10322	48.4	17	17	0.83177	-0.265743	35	34.193	50.9	18	18	0.77734	-0.363382	34	32.287	47.4	16	16	0.80186	-0.318577	34	18.81
	750	Tb927.10.3570;Tb11.v5.1042	Tb927.10.3570	KREX2	KREX2 (KREX2)	1			1				99.416	44.5	0	151.88	2	-0.315879	0.0357469	1.44676	42.4	28	28	0.73835	-0.437623	45	21.814	43.6	29	29	0.83009	-0.26866	46	29.815	34	22	22	0.845952	-0.241352	36	34.658
	2444	Tb927.5.3350	Tb927.5.3350		iron superoxide dismutase, putative	1			1				26.824	50.4	0	224.09	1	-0.314218	0.00729449	2.137	50.4	10	10	0.77794	-0.362269	29	13.128	50.4	10	10	0.80582	-0.311471	27	22.636	36.1	8	8	0.829944	-0.268913	24	14.205
	2209	Tb927.4.2430	Tb927.4.2430		hypothetical protein, conserved								72.371	5.7	0	12.055	1	-0.314057	0.0221603	1.65442	5.7	3	3	0.75819	-0.399369	4	39.635	5.7	3	3	0.84967	-0.235025	4	42.912	5.7	3	3	0.807885	-0.307778	4	34.892
	1361	Tb927.11.1670	Tb927.11.1670		cysteine desulfurase	1							48.151	48.5	0	323.31	1	-0.311257	0.00260422	2.58432	48.5	16	16	0.78983	-0.340386	38	21.839	45.5	15	15	0.80787	-0.307805	35	18.658	38.2	14	14	0.820412	-0.28558	30	16.245
	1091	Tb927.11.10960	Tb927.11.10960		hypothetical protein, conserved	1							71.772	21.4	0	73.179	1	-0.307718	0.015293	1.81551	16.6	8	8	0.78194	-0.35487	11	13.465	19.1	9	9	0.85179	-0.23143	10	24.796	19.4	8	8	0.791766	-0.336855	9	16.535
	2999	Tb927.7.7230	Tb927.7.7230	NTR	nitroreductase (NTR)	1		1					35.522	17.2	0	24.371	1	-0.307269	0.0386899	1.4124	14.7	3	3	0.88067	-0.183327	4	18.604	8.1	2	2	0.77978	-0.358861	2	7.3114	17.2	4	4	0.76864	-0.379621	4	11.08
	493	Tb927.10.12840	Tb927.10.12840	MCP12	mitochondrial carrier protein (MCP12)	1		1		1			33.131	51.3	0	318.41	1	-0.305629	0.00903356	2.04414	45.7	16	16	0.81625	-0.292917	59	23.037	51.3	17	17	0.83362	-0.262538	53	30.222	51.3	17	17	0.778392	-0.361432	63	23.41
	940	Tb927.10.8020	Tb927.10.8020	POP	prolyl oligopeptidase, putative,serine peptidase clan SC, family S9A, putative (POP)	1							77.624	25.5	0	163.09	1	-0.304969	0.0393604	1.40494	24.2	13	13	0.79133	-0.337649	16	23.71	17.2	9	9	0.88002	-0.184392	11	18.913	22.2	12	12	0.761615	-0.392867	15	49.452
	3114	Tb927.8.2740	Tb927.8.2740	TbRBP38	mitochondrial RNA binding protein (TbRBP38)	1			1				38.497	38.5	0	219.76	1	-0.304433	0.0304294	1.51671	38.5	10	10	0.83565	-0.259029	38	16.088	38.5	10	10	0.75123	-0.412673	39	18.186	38.5	10	10	0.845809	-0.241596	38	16.659
	1283	Tb927.11.15040	Tb927.11.15040	Cpn60	chaperonin HSP60, mitochondrial precursor, putative,heat shock protein 60 (Cpn60)	1			1				64.159	60.3	0	323.31	1	-0.30355	0.00615415	2.21083	56.4	28	27	0.79548	-0.330102	56	19.432	57.4	29	28	0.79844	-0.324744	50	29.738	49.8	23	22	0.837521	-0.255803	42	18.232
	217	Tb927.10.660;Tb11.v5.0500	Tb927.10.660;Tb11.v5.0500		2-oxoisovalerate dehydrogenase alpha subunit, putative	1			1				46.369	55.3	0	274.3	2	-0.303255	0.0379028	1.42133	48.8	15	15	0.77926	-0.359823	36	27.423	53.4	16	16	0.88161	-0.181788	37	21.086	55.3	16	16	0.774773	-0.368154	35	22.979
	1019	Tb927.10.9810	Tb927.10.9810		hypothetical protein, conserved	1							33.886	52.8	0	202.76	1	-0.302401	0.00477958	2.32061	47.8	10	10	0.8286	-0.271252	15	17.465	41.2	10	10	0.81585	-0.293624	17	15.025	46.2	11	11	0.788768	-0.342327	16	21.336
	1387	Tb927.11.180	Tb927.11.180		electron transfer flavoprotein, putative	1			1				29.949	47.2	0	47.107	1	-0.301491	0.00101543	2.99335	42	8	8	0.81158	-0.301195	11	16.574	47.2	9	9	0.80202	-0.31829	12	19.875	47.2	9	9	0.820749	-0.284988	12	24.204
	625	Tb927.10.15490	Tb927.10.15490		GDP-mannose 4,6 dehydratase, putative	1							40.548	9.7	0	4.7776	1	-0.300467	0.0101379	1.99405	9.7	2	2	0.79045	-0.339254	2	9.4674	9.7	2	2	0.84655	-0.240333	2	15.979	9.7	2	2	0.800064	-0.321813	2	36.994
	3264	Tb927.8.6110	Tb927.8.6110	HMGS	hypothetical protein, conserved	1							54.669	63.5	0	323.31	1	-0.297422	0.0235412	1.62817	62.1	33	33	0.84022	-0.251161	109	20.774	59.9	29	29	0.84045	-0.250766	99	26.577	62.9	32	32	0.762951	-0.390338	98	23.141
	1557	Tb927.11.5050	Tb927.11.5050	FHm	fumarate hydratase, class I (FHm)	1			1				61.344	64.5	0	323.31	1	-0.295602	0.0175413	1.75594	63.6	32	32	0.82281	-0.281369	66	24.48	61.6	31	31	0.77361	-0.370322	60	22.211	64.1	31	31	0.849618	-0.235114	69	23.9
	1822	Tb927.2.3080	Tb927.2.3080		fatty acid desaturase, putative,oleate desaturase, putative								47.078	20.6	0	18.27	1	-0.294213	0.0267779	1.57222	20.3	7	7	0.77686	-0.364273	19	12.432	20.6	8	8	0.8017	-0.318866	19	17.818	20.3	7	7	0.870853	-0.1995	16	5.4118
	1878	Tb927.2.5180	Tb927.2.5180		aldo-keto reductase, putative		1						38.267	36.3	0	78.992	1	-0.292748	0.0392361	1.40631	24.2	6	6	0.80039	-0.321225	5	11.59	32.4	7	7	0.76895	-0.379038	7	16.329	30.4	6	6	0.883939	-0.177982	6	13.434
	2896	Tb927.7.4470	Tb927.7.4470		hypothetical protein, conserved								22.398	16.6	0	55.025	1	-0.292591	0.00493369	2.30683	16.6	3	3	0.81186	-0.300697	6	38.249	16.6	3	3	0.79909	-0.32357	6	39.215	8.8	2	2	0.838856	-0.253505	5	15.74
	1689	Tb927.11.7900	Tb927.11.7900	RBP16	mitochondrial RNA binding protein,RBP16,RNA- binding protein of 16 kDa (RBP16)	1			1				15.118	70.2	0	323.31	1	-0.289934	0.00686917	2.1631	70.2	11	11	0.81524	-0.294703	32	21.511	70.2	11	11	0.84328	-0.245916	31	31.865	70.2	11	11	0.795988	-0.329181	31	19.189
	2789	Tb927.7.2700	Tb927.7.2700	B5R	NADH-cytochrome b5 reductase, putative (B5R)	1							31.856	63.4	0	189.71	1	-0.289176	0.0155589	1.80802	63.4	18	18	0.78822	-0.34333	56	27.88	63.4	17	17	0.80973	-0.304487	53	26.105	63.4	17	17	0.858738	-0.219711	51	14.176
	3347	Tb927.8.8120	Tb927.8.8120		hypothetical protein, conserved								30.085	11.2	0	153.51	1	-0.287393	0.00131618	2.88069	11.2	2	2	0.8312	-0.266732	3	27.727	11.2	2	2	0.81499	-0.295146	2	15.828	11.2	2	2	0.812084	-0.3003	2	0.45355
	1045	Tb927.11.10140	Tb927.11.10140		hypothetical protein, conserved	1		1	1				30.3	22.7	0	62.537	1	-0.286611	0.0261958	1.58177	22.7	5	5	0.78605	-0.347307	10	17.945	22.7	5	5	0.87456	-0.193371	10	22.759	22.7	5	5	0.801539	-0.319155	9	47.816
	1214	Tb927.11.13520	Tb927.11.13520		hypothetical protein, conserved								105.38	22.7	0	128.56	1	-0.285452	0.0351414	1.45418	17.9	12	12	0.85209	-0.230922	14	13.468	17.3	12	12	0.85261	-0.230042	14	21.895	17.4	11	11	0.760283	-0.395392	17	41.556
	2476	Tb927.5.4150	Tb927.5.4150		hypothetical protein, conserved								42.589	46.4	0	93.377	1	-0.284401	0.0318521	1.49686	41.2	9	9	0.77483	-0.368048	13	34.411	40.2	9	9	0.81444	-0.29612	15	16.852	42.7	10	10	0.877193	-0.189034	16	28.679
	2255	Tb927.4.3680	Tb927.4.3680		protein phosphatase 2C, putative	1							29.99	66.7	0	71.485	1	-0.282764	0.0165722	1.78062	63.8	11	11	0.86474	-0.209662	17	24.628	53.4	10	10	0.80605	-0.311059	15	19.438	41.2	8	8	0.796876	-0.327572	16	23.01
	3156	Tb927.8.3790	Tb927.8.3790	PFC2	paraflagellar rod component, putative (PFC2)								25.119	37.7	0	64.579	1	-0.280101	0.00413252	2.38379	37.7	5	5	0.80462	-0.31362	10	13.17	31.4	4	4	0.83992	-0.251676	10	12.695	31.4	4	4	0.826446	-0.275007	9	12.955
	2277	Tb927.4.4160	Tb927.4.4160	MRB4160	mitochondrial RNA binding protein (MRB4160)								102.78	19.1	0	42.214	1	-0.275013	0.0474558	1.32371	19.1	12	9	0.85754	-0.221724	12	36.9	16.6	10	7	0.86789	-0.204416	9	25.068	17.8	11	8	0.758438	-0.398898	10	19.249
	2830	Tb927.7.3440	Tb927.7.3440		I/6 autoantigen								27.05	67.1	0	323.31	1	-0.27437	0.00185847	2.73084	66.3	17	11	0.81361	-0.297591	39	21.006	67.1	17	11	0.83115	-0.266819	29	29.971	67.1	18	12	0.835841	-0.2587	39	19.152
	2082	Tb927.3.4920	Tb927.3.4920		LETM1 and EF-hand domain-containing protein 1, putative	1		1					42.737	53.7	0	219.19	1	-0.273754	0.0490113	1.3097	47.9	15	15	0.86986	-0.201145	27	23.297	49.7	16	16	0.85797	-0.221001	28	26.48	51.1	16	16	0.758323	-0.399116	26	23.419
	2171	Tb927.4.1610	Tb927.4.1610	TAC40	hypothetical protein, conserved	1	1				1		39.631	31.5	0	24.475	1	-0.270073	0.0129655	1.88721	26.2	8	8	0.80513	-0.312706	14	64.565	28.4	7	7	0.81911	-0.287871	11	24.443	25.1	7	7	0.864753	-0.20964	10	34.772
	2691	Tb927.6.5090	Tb927.6.5090		hypothetical protein, conserved								92.912	17.8	0	108.03	1	-0.267218	0.0317155	1.49873	17.8	10	10	0.80738	-0.30868	16	36.262	16.1	9	9	0.79945	-0.32292	11	13.837	15.3	9	9	0.88881	-0.170053	14	13.399
	2329	Tb927.4.630	Tb927.4.630		hypothetical protein, conserved	1		1					33.88	42.5	0	32.419	1	-0.265684	0.00422441	2.37423	42.5	10	10	0.85116	-0.232498	16	28.233	42.5	9	9	0.82722	-0.273657	12	15.206	32.9	9	9	0.817394	-0.290896	14	23.18
	2759	Tb927.7.210	Tb927.7.210		proline dehydrogenase	1		1					63.858	58.3	0	323.31	1	-0.264199	0.0279074	1.55428	58.3	31	31	0.81294	-0.298779	86	28.59	58.3	32	32	0.80161	-0.319028	83	31.644	56.8	30	30	0.885897	-0.17479	77	24.915
	2041	Tb927.3.4030	Tb927.3.4030		hypothetical protein, conserved	1							135.25	21.7	0	141.33	1	-0.262949	0.0342522	1.46531	19.9	15	15	0.8617	-0.214742	23	15.062	18.5	13	13	0.77763	-0.362844	19	18.952	13.9	11	11	0.863782	-0.211261	17	14.195
	1848	Tb927.2.4400	Tb927.2.4400		hypothetical protein, conserved	1			1				136.9	31.2	0	211.62	1	-0.260352	0.0385233	1.41428	22.6	20	20	0.77717	-0.363698	33	28.566	28.6	26	26	0.87579	-0.191343	36	32.569	27.6	23	23	0.854993	-0.226015	35	24.314
	511	Tb927.10.13210;Tb11.v5.0694	Tb927.10.13210;Tb11.v5.0694		dolichyl-P-Man:GDP-ManGlcNAc2-PP-dolichyl beta-1,4-mannosyltransferase, putative								68.515	13.9	0	20.072	2	-0.253724	0.0495907	1.3046	10.7	3	3	0.83536	-0.25953	4	39.622	5.9	3	3	0.78329	-0.352382	3	12.807	7.4	4	4	0.901713	-0.149259	4	32.771
	1001	Tb927.10.9390	Tb927.10.9390		hypothetical protein, conserved	1							36.684	15.6	0	7.7484	1	-0.253614	0.00413417	2.38361	12.5	3	3	0.85803	-0.2209	4	6.5023	12.5	3	3	0.82921	-0.270191	4	12.69	15.6	4	4	0.829462	-0.269751	5	13.764
	1672	Tb927.11.7380	Tb927.11.7380		glycerol-3-phosphate dehydrogenase (FAD-dependent), mitochondrial	1		1	1				66.991	59	0	294.92	1	-0.252298	0.0302733	1.51894	58.7	30	30	0.84078	-0.2502	69	26.744	57.9	29	29	0.79491	-0.331137	67	23.213	56.1	29	29	0.885426	-0.175557	64	23.927
	2035	Tb927.3.3900	Tb927.3.3900	CPT II	carnitine O-palmitoyltransferase II, putative (CPT II)	1							67.395	58.6	0	323.31	1	-0.252287	0.016895	1.77224	54.9	29	29	0.80288	-0.316744	72	34.256	58.6	31	31	0.85029	-0.233973	69	78.545	56.7	30	30	0.866852	-0.206143	68	18.027
	2612	Tb927.6.3350	Tb927.6.3350	YCF45	hypothetical protein, conserved (YCF45)	1							59.527	17.1	0	12.98	1	-0.250987	0.00231298	2.63583	13.2	6	6	0.85369	-0.228216	7	11.659	13.9	5	5	0.82965	-0.269425	6	27.346	15.4	6	6	0.837802	-0.255319	10	23.487
	539	Tb927.10.13860	Tb927.10.13860		GPI-anchor transamidase subunit 8 (GPI8)								36.798	23.8	0	18.531	1	-0.250812	0.0410336	1.38686	16	4	4	0.79793	-0.325666	4	17.285	23.8	5	5	0.82531	-0.276992	4	39.106	18.2	4	4	0.901388	-0.14978	4	19.57
	130	Tb927.7.4810;Tb11.v5.0163	Tb927.7.4810;Tb11.v5.0163		hypothetical protein, conserved			1					52.176	15.5	0	45.041	2	-0.249448	0.0447605	1.3491	12.7	4	4	0.78357	-0.351866	7	11.31	15.5	4	4	0.85194	-0.231176	6	12.084	15.5	5	5	0.891742	-0.165301	7	17.278
	3683	Tb927.9.8260	Tb927.9.8260		rhomboid-like protein,serine peptidase, Clan S- , family S54, putative	1		1				TimRhom II	36.786	12.5	0	10.644	1	-0.249343	0.0236438	1.62628	12.5	3	3	0.88806	-0.171271	8	29.645	12.5	3	3	0.81871	-0.288576	7	29.592	7.9	2	2	0.818934	-0.288181	5	32.548
	2580	Tb927.6.2510	Tb927.6.2510		hypothetical protein, conserved	1							16.92	26.7	0	102.5	1	-0.24891	0.0486379	1.31303	26.7	4	4	0.78261	-0.353635	8	13.683	26.7	4	4	0.84937	-0.235535	7	13.423	26.7	4	4	0.896539	-0.157561	9	16.64
	3714	Tb927.9.9550	Tb927.9.9550		hypothetical protein, conserved								24.509	42	0	63.501	1	-0.244371	0.0334458	1.47566	42	8	8	0.89941	-0.152949	16	17.322	42	8	8	0.81437	-0.296244	17	34.309	36.3	7	7	0.821355	-0.283922	14	14.159
	1397	Tb927.11.1990	Tb927.11.1990	ArgRS	arginyl-tRNA synthetase, putative	1							78.432	17.5	0	13.497	1	-0.243943	0.00715039	2.14567	14.7	8	8	0.85388	-0.227895	7	16.083	12.3	7	7	0.82069	-0.285091	7	24.379	15.5	9	9	0.859254	-0.218843	9	15.604
	1292	Tb927.11.15220	Tb927.11.15220		hypothetical protein, conserved								33.135	13	0	104.26	1	-0.23973	0.00961572	2.01702	13	2	2	0.87511	-0.192464	4	7.7196	13	2	2	0.83462	-0.260809	4	43.876	13	2	2	0.83167	-0.265917	4	16.249
	2656	Tb927.6.4320	Tb927.6.4320		hypothetical protein, conserved								44.423	44.9	0	144.72	1	-0.239571	0.0476862	1.32161	40.9	12	12	0.82409	-0.279126	26	31.253	44.9	13	13	0.80813	-0.307341	28	22.438	40.9	12	12	0.912409	-0.132248	25	17.607
	3717	Tb927.9.9660	Tb927.9.9660	ATOM40	hypothetical protein, conserved	1	1				1		38.295	69.2	0	323.31	1	-0.239143	0.0217356	1.66283	65	17	17	0.89041	-0.167458	47	17.802	65.2	18	18	0.82613	-0.275559	45	25.197	69.2	18	18	0.826788	-0.274411	50	14.919
	1826	Tb927.2.3440;Tb927.2.3460	Tb927.2.3440		D-alanyl-glycyl endopeptidase-like protein,cysteine peptidase, Clan CA, family C51, putative								30.002	27.8	0	142.01	2	-0.237161	0.015157	1.81939	9.2	2	2	0.87369	-0.194807	4	3.6379	20.5	4	4	0.81564	-0.293996	6	48.647	24.2	4	4	0.856971	-0.222681	6	20.954
	3484	Tb927.9.1380	Tb927.9.1380		hypothetical protein, conserved	1							42.439	54.6	0	133.57	1	-0.233622	0.0101192	1.99485	54.6	19	19	0.8337	-0.2624	30	26.931	48.3	17	17	0.87864	-0.186656	28	27.826	51.5	18	18	0.839842	-0.25181	35	25.549
	2563	Tb927.6.2170	Tb927.6.2170		co-chaperone GrpE, putative	1							23.877	48.6	0	121.91	1	-0.230847	0.0226714	1.64452	44.6	14	14	0.84674	-0.240009	66	15.767	48.6	16	16	0.8916	-0.165531	66	22.278	48.6	15	15	0.819605	-0.286999	72	18.176
	1419	Tb927.11.2380	Tb927.11.2380		phosphoglycerate kinase, putative								100.85	17.7	0	76.982	1	-0.226981	0.0390198	1.40871	8.5	7	7	0.90908	-0.137521	8	22.841	12.9	10	10	0.81692	-0.291733	11	22.246	13.9	10	10	0.839913	-0.251689	10	23.066
	1365	Tb927.11.16750	Tb927.11.16750		hypothetical protein, conserved	1		1					25.871	37.6	0	146.33	1	-0.226822	0.0259158	1.58644	31.6	5	5	0.82556	-0.276555	7	22.693	28.2	4	4	0.84091	-0.249977	7	14.993	37.6	6	6	0.898796	-0.153935	9	32.213
	1839	Tb927.2.4130	Tb927.2.4130		enoyl-CoA hydratase/Enoyl-CoA isomerase/3-hydroxyacyl-CoA dehydrogenase, putative								88.9	26.5	0	90.453	1	-0.226347	0.00171643	2.76538	23.9	14	14	0.86566	-0.208128	22	24.343	25.5	16	16	0.85174	-0.231515	21	32.366	23.5	14	14	0.847099	-0.239398	22	27.523
	504	Tb927.10.13040;Tb11.v5.0484	Tb927.10.13040	GRESAG4	receptor-type adenylate cyclase GRESAG 4, putative,ESAG 4 (expression site-associated gene 4) protein, putative								133.33	19.9	0	206.5	2	-0.225957	0.00570641	2.24364	17.9	12	10	0.85873	-0.219723	16	36.023	15.4	11	9	0.83609	-0.25827	14	22.428	15.6	12	10	0.870625	-0.199876	16	25.983
	263	Tb927.3.3790;Tb927.3.3770;Tb11.v5.0741	Tb927.3.3790;Tb927.3.3770;Tb11.v5.0741	PFC6	hypothetical protein, conserved								31.661	73.1	0	220.2	3	-0.225937	0.0020441	2.6895	73.1	18	18	0.86245	-0.213487	30	14.52	73.1	19	19	0.8431	-0.246224	27	25.868	69.6	17	17	0.859697	-0.218099	27	19.677
	3063	Tb927.8.1770	Tb927.8.1770		hypothetical protein, conserved	1							59.483	8.1	0	18.608	1	-0.225083	0.0270756	1.56742	8.1	3	3	0.84301	-0.246378	4	16.69	8.1	3	3	0.82515	-0.277272	3	32.161	8.1	3	3	0.900252	-0.151599	3	14.743
	2935	Tb927.7.5660	Tb927.7.5660		hypothetical protein, conserved								65.139	47.8	0	286.49	1	-0.222288	0.00410656	2.38652	45	22	22	0.85787	-0.221169	38	19.032	47.8	22	22	0.84231	-0.247577	36	27.749	41.4	19	19	0.871688	-0.198117	37	30.832
	2366	Tb927.5.1520	Tb927.5.1520		heat shock protein HslVU, ATPase subunit HslU, putative	1							52.53	50.9	0	323.31	1	-0.220606	0.0101374	1.99407	49.9	22	22	0.87022	-0.200548	55	15.005	48	20	20	0.83203	-0.265293	47	22.074	49.1	21	21	0.872981	-0.195977	52	24.028
	3360	Tb927.8.960;Tb927.8.940	Tb927.8.960;Tb927.8.940		hypothetical protein, conserved								237.46	18	0	161.94	2	-0.220138	0.0344424	1.46291	13.9	17	17	0.90913	-0.137442	21	22.199	15.6	19	19	0.82719	-0.273709	27	19.196	15.2	19	19	0.841326	-0.249263	28	21.033
	2719	Tb927.7.1060	Tb927.7.1060		hypothetical protein, conserved								53.733	37.2	0	214.45	1	-0.217078	0.0194949	1.71008	33.6	11	11	0.8963	-0.157946	16	32.125	33.6	11	11	0.85149	-0.231938	14	16.779	35.4	11	11	0.834307	-0.26135	14	28.273
	1892	Tb927.2.5930	Tb927.2.5930		hypothetical protein, conserved	1		1	1				60.489	25.4	0	22.876	1	-0.21688	0.0102329	1.99	25.4	9	9	0.87205	-0.197517	11	26.34	14.7	6	6	0.87531	-0.192134	7	11.713	18.4	7	7	0.834516	-0.260989	8	34.126
	3068	Tb927.8.1870	Tb927.8.1870	tGLP1	Golgi/lysosome glycoprotein 1 (tGLP1)								67.597	45.6	0	323.31	1	-0.211461	0.0149766	1.82459	45.6	24	24	0.89555	-0.159154	57	18.069	45.6	23	23	0.84711	-0.239379	57	22.559	45.6	23	23	0.849185	-0.23585	57	20.036
	3020	Tb927.7.900	Tb927.7.900		hypothetical protein, conserved								64.798	33.9	0	180.41	1	-0.210796	1.35209e-05	4.86899	27.1	11	11	0.86398	-0.21093	17	12.381	32.6	12	12	0.8633	-0.212066	21	32.159	28.4	12	12	0.864902	-0.209391	20	19.459
	3113	Tb927.8.2670	Tb927.8.2670		hypothetical protein, conserved	1							49.125	24.8	0	46.494	1	-0.210646	0.0173405	1.76094	24.8	8	8	0.83321	-0.263248	12	17.206	20.3	7	7	0.89058	-0.167183	11	22.858	24.8	8	8	0.869641	-0.201508	13	6.2262
	1868	Tb927.2.5020	Tb927.2.5020		acyl-CoA oxidase, putative	1							82.398	19.2	0	38.541	1	-0.208856	0.0128892	1.88977	19.2	10	10	0.87406	-0.194196	12	22.033	18.1	9	9	0.8376	-0.255667	10	35.603	15.9	7	7	0.884721	-0.176706	9	30.22
	2763	Tb927.7.2190	Tb927.7.2190		hypothetical protein, conserved								29.242	23.7	0	53.398	1	-0.206429	0.0207355	1.68328	23.7	7	7	0.87201	-0.197583	21	12.886	20.7	6	6	0.83359	-0.26259	17	10.993	20.7	6	6	0.895576	-0.159113	21	9.6008
	1503	Tb927.11.3980	Tb927.11.3980		mitochondrial processing peptidase alpha subunit, putative,metallo-peptidase, Clan ME, Family M16	1		1	1				57.037	61.8	0	323.31	1	-0.206397	0.0129684	1.88711	60	24	24	0.87078	-0.19962	70	27.949	60.6	26	26	0.8894	-0.169096	69	33.682	61.8	26	26	0.840619	-0.250476	73	22.661
	1936	Tb927.3.1770	Tb927.3.1770		leucine-rich repeat protein (LRRP), putative								100.9	4.9	0	8.9994	1	-0.205688	0.040018	1.39775	4.9	3	3	0.83714	-0.256459	4	72.053	4.9	3	3	0.84722	-0.239191	4	30.248	3.1	2	2	0.919287	-0.121413	3	28.412
	2737	Tb927.7.1400	Tb927.7.1400		hypothetical protein, conserved	1							60.696	13.9	0	14.303	1	-0.203592	0.0175755	1.75509	9.8	4	4	0.90177	-0.149169	6	26.145	13.9	5	5	0.855	-0.226004	6	29.584	9.8	4	4	0.849329	-0.235604	5	12.278
	801	Tb927.10.5010	Tb927.10.5010	EF-G1	Mitochondrial elongation factor G, putative	1			1				83.982	43.3	0	323.31	1	-0.200257	0.0312593	1.50502	42.4	26	26	0.90347	-0.146451	68	30.485	38.2	23	23	0.87962	-0.185048	56	21.579	40.8	25	25	0.829738	-0.269273	60	14.498
	817	Tb927.10.5450	Tb927.10.5450	nlp	nucleoplasmin-like protein (NLP)								107.29	29	0	323.31	1	-0.197048	0.00950515	2.02204	23.9	18	18	0.87419	-0.193981	25	17.538	23.7	18	18	0.85146	-0.231989	26	31.051	24.8	18	18	0.891822	-0.165172	28	19.077
	3122	Tb927.8.2930;Tb927.8.2940;Tb927.8.2920	Tb927.8.2930;Tb927.8.2940;Tb927.8.2920		mannosyl-oligosaccharide 1,2-alpha-mannosidase IB, putative								66.434	15.2	0	93.215	3	-0.194319	0.014253	1.8461	15.2	6	2	0.87864	-0.186656	3	6.3006	15.2	6	2	0.84779	-0.238221	3	17.278	13.1	5	2	0.896218	-0.158078	2	7.4959
	3505	Tb927.9.15050	Tb927.9.15050		trypanin-related protein, putative								54.165	18.9	0	25.282	1	-0.191605	0.0181631	1.74081	16.7	6	6	0.88357	-0.178584	8	19.523	15.6	6	6	0.84555	-0.242038	6	31.357	13.2	5	5	0.898634	-0.154194	5	15.096
	1485	Tb927.11.3680	Tb927.11.3680		calmodulin, putative								17.675	39.1	0	55.556	1	-0.189567	0.0363105	1.43997	39.1	3	3	0.88987	-0.168334	3	8.5672	21.2	2	2	0.90844	-0.138537	2	35.942	25	2	2	0.834028	-0.261832	2	3.4862
	2157	Tb927.4.1300	Tb927.4.1300		hypothetical protein, conserved								42.015	79.9	0	323.31	1	-0.188552	0.0434944	1.36157	78.6	24	24	0.92756	-0.108488	92	23.147	79.9	24	24	0.8462	-0.240929	90	25.866	71.4	22	22	0.860807	-0.216238	91	16.209
	579	Tb927.10.14520	Tb927.10.14520		hypothetical protein, conserved								51.566	27.9	0	38.12	1	-0.1871	0.0425104	1.3715	22.5	9	9	0.92782	-0.108083	10	24.12	27.9	11	11	0.84925	-0.235739	12	35.644	22.1	10	10	0.860067	-0.217479	13	29.302
	2377	Tb927.5.1760	Tb927.5.1760		hypothetical protein, conserved								72.635	15.7	0	31.49	1	-0.18685	0.0323398	1.49026	15.7	7	7	0.89973	-0.152436	9	25.736	15.7	7	7	0.83756	-0.255736	8	29.613	15.7	7	7	0.899766	-0.152378	8	17.232
	450	Tb927.10.11780	Tb927.10.11780		hypothetical protein, conserved								131.27	12.7	0	26.483	1	-0.185658	0.0107647	1.968	10.1	7	7	0.86409	-0.210746	12	9.5083	8.7	7	7	0.87128	-0.198792	11	21.149	7.2	6	6	0.902853	-0.147437	10	16.039
	1885	Tb927.2.5660	Tb927.2.5660	ADKA	adenylate kinase, putative (ADKA)								29.339	28.1	0	99.283	1	-0.184992	0.0285078	1.54504	27.7	7	7	0.88243	-0.180446	14	10.633	28.1	8	8	0.84533	-0.242413	14	13.531	28.1	8	8	0.912492	-0.132116	17	20.568
	202	Tb927.10.14490;Tb11.v5.0420	Tb927.10.14490;Tb11.v5.0420		hypothetical protein, conserved			1					46.24	65.7	0	323.31	2	-0.179399	0.0176228	1.75392	65.7	26	26	0.87631	-0.190487	57	36.782	65.7	25	25	0.86182	-0.214542	53	31.316	62.1	25	25	0.911826	-0.133169	52	19.876
	2605	Tb927.6.3140	Tb927.6.3140		hypothetical protein, conserved								10.622	88.4	0	88.712	1	-0.177386	0.0387029	1.41226	88.4	6	6	0.85852	-0.220076	10	19.378	73.7	5	5	0.9292	-0.105939	7	29.974	88.4	6	6	0.866852	-0.206143	7	12.435
	2608	Tb927.6.3220;Tb11.v5.0720	Tb927.6.3220;Tb11.v5.0720		hypothetical protein, conserved								115.74	19.2	0	181.95	2	-0.175795	0.033669	1.47277	17.7	14	14	0.92661	-0.109966	14	32.405	15.2	13	13	0.86894	-0.202672	13	22.695	14.2	12	12	0.861697	-0.214747	13	38.305
	3478	Tb927.9.13540	Tb927.9.13540		hypothetical protein, conserved	1							41.261	13.4	0	12.174	1	-0.175521	0.0347167	1.45946	13.4	4	4	0.85748	-0.221825	5	14.279	13.4	4	4	0.87387	-0.194509	6	7.713	13.4	4	4	0.926441	-0.11023	5	9.7174
	1824	Tb927.2.3370	Tb927.2.3370		UDP-Gal or UDP-GlcNAc-dependent glycosyltransferase, putative								43.687	32.4	0	13.144	1	-0.174994	0.0445257	1.35139	19.6	6	6	0.84548	-0.242157	6	18.209	23.3	7	7	0.9267	-0.109826	8	19.797	30	9	9	0.886997	-0.172999	10	10.808
	3444	Tb927.9.12700	Tb927.9.12700		phospholipase A1, putative								49.911	34	0	64.834	1	-0.173829	0.0445245	1.3514	34	11	11	0.92734	-0.10883	17	17.766	28.4	10	10	0.84657	-0.240299	17	23.373	28.4	10	10	0.88739	-0.172359	17	31.853
	518	Tb927.10.13360	Tb927.10.13360	EF-Tu	elongation factor Tu, putative	1							51.849	69.1	0	323.31	1	-0.171481	0.0425708	1.37089	69.1	25	25	0.91498	-0.128188	74	40.917	69.1	25	25	0.9062	-0.142099	64	30.906	69.1	25	25	0.844309	-0.244156	71	22.92
	367	Tb927.1.5000	Tb927.1.5000										30.458	42.8	0	323.31	1	-0.167183	0.049292	1.30722	42.8	8	8	0.93885	-0.0910334	17	18.85	42.8	8	8	0.86107	-0.215798	16	20.051	42.8	8	8	0.873744	-0.194718	15	15.054
	2350	Tb927.5.1060	Tb927.5.1060		mitochondrial processing peptidase, beta subunit, putative,metallo-peptidase, Clan ME, Family M16	1		1	1				54.122	81.8	0	323.31	1	-0.16712	0.0349923	1.45603	70.6	24	24	0.88899	-0.169761	110	25.471	80.2	26	26	0.85775	-0.221371	93	26.007	70.3	24	24	0.926441	-0.11023	103	17.021
	3621	Tb927.9.5590	Tb927.9.5590	TOP2	DNA topoisomerase ii (TOP2)	1		1					137.56	36	0	292.49	1	-0.167008	0.0326955	1.48551	36	30	30	0.86459	-0.209912	44	31.48	30.7	26	26	0.88012	-0.184228	35	25.622	30.9	28	28	0.928591	-0.106884	39	64.898
	1563	Tb927.11.5180	Tb927.11.5180		hypothetical protein, conserved								27.635	44	0	140.78	1	-0.157847	0.00559281	2.25237	44	11	11	0.89831	-0.154715	27	12.756	44	11	11	0.90811	-0.139061	21	19.605	44	11	11	0.882846	-0.179766	20	9.1755
	1391	Tb927.11.190	Tb927.11.190		elongation factor, putative	1							72.602	77.5	0	323.31	1	-0.156251	0.000420958	3.37576	75.2	34	34	0.89999	-0.152019	64	20.186	73	36	36	0.89345	-0.162541	60	34.521	67.2	31	31	0.898634	-0.154194	54	16.12
	2777	Tb927.7.2390	Tb927.7.2390		hypothetical protein, conserved			1					102.86	40	0	291.99	1	-0.154222	0.0238938	1.62172	39.1	26	26	0.86913	-0.202356	38	26.778	37	25	25	0.91723	-0.124645	39	28.263	34.9	24	24	0.910249	-0.135666	39	26.55
	2461	Tb927.5.3820	Tb927.5.3820		aspartate carbamoyltransferase, putative								35.91	13.8	0	3.5615	1	-0.153428	0.0354516	1.45036	4	1	1	0.91329	-0.130855	1	NaN	13.8	2	2	0.86318	-0.212267	2	41.892	4	1	1	0.921999	-0.117163	1	NaN
	3496	Tb927.9.14200	Tb927.9.14200		hypothetical protein, conserved	1		1	1				44.532	45.1	0	76.576	1	-0.152793	0.0165073	1.78232	45.1	11	11	0.87727	-0.188907	16	34.938	39.1	9	9	0.91997	-0.120341	13	23.356	40.9	9	9	0.901795	-0.149129	14	16.987
	1380	Tb927.11.1700	Tb927.11.1700		hypothetical protein, conserved	1							61.63	28.9	0	149.26	1	-0.14684	0.0189842	1.72161	28.9	10	10	0.92134	-0.118194	14	30.384	28.9	10	10	0.91023	-0.135697	17	29.241	27.2	9	9	0.878657	-0.186627	11	44.716
	1958	Tb927.3.2150	Tb927.3.2150		protein phosphatase 2C, putative	1							40.009	39.8	0	140.13	1	-0.143946	0.0162077	1.79028	39.8	11	11	0.92596	-0.110978	21	37.695	39.8	11	11	0.90395	-0.145685	18	48.524	39.8	10	10	0.885661	-0.175173	17	18.358
	1363	Tb927.11.16730	Tb927.11.16730	GCVL-2	dihydrolipoyl dehydrogenase (GCVL-2)	1			1				50.433	79.9	0	323.31	1	-0.142088	0.023966	1.6204	74.6	30	30	0.88017	-0.184146	135	26.772	79.9	31	31	0.91103	-0.13443	132	28.931	79.9	31	31	0.928074	-0.107688	126	25.338
	1550	Tb927.11.4920	Tb927.11.4920		hypothetical protein, conserved								30.707	46.3	0	174.35	1	-0.140066	0.0413159	1.38388	46.3	12	12	0.94001	-0.089252	23	18.342	42.3	11	11	0.90759	-0.139887	21	30.514	42.3	11	11	0.875964	-0.191057	21	16.673
	1324	Tb927.11.15960;Tb927.11.15950	Tb927.11.15960;Tb927.11.15950		amino acid transporter, putative								53.727	4.9	0	5.6722	2	-0.139119	0.000564812	3.2481	4.9	2	2	0.91081	-0.134778	3	4.8714	4.9	2	2	0.90943	-0.136965	3	9.8063	4.9	2	2	0.903996	-0.145612	3	2.3324
	168	Tb927.11.7240;Tb11.v5.0258	Tb927.11.7240;Tb11.v5.0258	CMF70	dynein regulatory complex subunit (CMF70)								58.672	24.5	0	35.75	2	-0.13838	0.0496368	1.3042	21.5	9	9	0.88057	-0.18349	17	16.151	22.9	9	9	0.89799	-0.155229	12	18.861	19.9	8	8	0.948407	-0.0764222	10	16.74
	1527	Tb927.11.4490	Tb927.11.4490		long-chain-fatty-acid-CoA ligase, putative,acyl-CoA synthetase, putative,fatty acid thiokinase (long chain), putative	1			1				73.435	12.5	0	24.604	1	-0.136919	0.013018	1.88546	12.5	7	7	0.90727	-0.140396	10	9.2371	12.5	7	7	0.92786	-0.108021	10	15.245	9.8	6	6	0.893575	-0.162339	10	3.5691
	3724	Tb927.9.9820	Tb927.9.9820		glyceraldehyde-3-phosphate dehydrogenase, putative								38.802	67.6	0	310.17	1	-0.134817	0.0177825	1.75001	65.6	18	18	0.92385	-0.114269	30	27.047	63.4	17	17	0.88813	-0.171157	23	18.187	65.6	18	18	0.92081	-0.119024	31	14.923
	489	Tb927.10.12700	Tb927.10.12700		pyruvate dehydrogenase E1 alpha subunit, putative	1			1				42.511	88.6	0	323.31	1	-0.132087	0.0361926	1.44138	88.6	40	40	0.88567	-0.175159	133	26.97	88.6	38	38	0.9105	-0.135269	132	29.405	87.6	37	37	0.942241	-0.0858326	131	18.099
	1937	Tb927.3.1790	Tb927.3.1790		pyruvate dehydrogenase E1 beta subunit, putative	1			1				37.566	59.2	0	323.31	1	-0.12845	0.00253231	2.59648	57.2	20	20	0.9224	-0.116536	96	25.607	59.2	21	21	0.90827	-0.138807	95	29.525	56.9	19	19	0.913826	-0.130008	95	20.335
	2846	Tb927.7.3740	Tb927.7.3740		hypothetical protein, conserved								93.25	46.5	0	323.31	1	-0.127281	0.0212083	1.67349	45.3	29	29	0.9393	-0.0903421	43	28.008	44.3	29	29	0.8999	-0.152163	34	23.389	44.9	29	29	0.907935	-0.139339	37	22.675
	1791	Tb927.2.1810	Tb927.2.1810	ISWI	transcription silencer (ISWI)								132.76	32.1	0	272.18	1	-0.125671	0.040579	1.3917	27.4	24	24	0.9053	-0.143532	36	27.141	30	26	26	0.89549	-0.159251	31	34.328	27	24	24	0.949848	-0.0742314	33	17.029
	2015	Tb927.3.3510	Tb927.3.3510		hypothetical protein, conserved								52.853	20	0	65.402	1	-0.124819	0.0393989	1.40452	12.2	4	4	0.88552	-0.175403	7	13.289	20	7	7	0.9294	-0.105628	10	7.0273	12.2	4	4	0.937295	-0.093425	7	7.8522
	3208	Tb927.8.4950	Tb927.8.4950		kinesin, putative	1							165.15	42.4	0	323.31	1	-0.123877	0.0293362	1.5326	40.5	20	20	0.90936	-0.137077	39	24.084	39.8	20	20	0.89933	-0.153077	34	24.421	41.7	22	22	0.94509	-0.0814759	43	17.984
	954	Tb927.10.830	Tb927.10.830		adenylate kinase, putative								29.765	60	0	126.47	1	-0.123017	0.0103928	1.98327	43.8	10	10	0.93446	-0.0977952	27	118	60	13	13	0.91121	-0.134145	27	35.121	34.6	9	9	0.909339	-0.13711	28	13.344
	3576	Tb927.9.3580	Tb927.9.3580		hypothetical protein, conserved								61.672	5.9	0	56.895	1	-0.115194	0.0359029	1.44487	5.9	2	2	0.9524	-0.0703604	1	NaN	5.9	2	2	0.91003	-0.136014	2	29.721	5.9	2	2	0.908018	-0.139207	2	19.959
	117	Tb11.v5.0996;Tb11.1220;Tb927.10.15250	Tb11.v5.0996;Tb11.1220;Tb927.10.15250	PFC15									57.799	40.8	0	116.18	3	-0.114658	0.00221886	2.65387	33	16	16	0.9285	-0.107026	33	13.28	39.2	17	17	0.91693	-0.125116	29	10.229	36.7	17	17	0.925412	-0.111833	34	20.717
	3633	Tb927.9.6130	Tb927.9.6130		calmodulin, putative								17.842	53.5	0	189.79	1	-0.114055	0.00683117	2.16551	53.5	9	9	0.93232	-0.101103	16	10.315	53.5	9	9	0.92752	-0.10855	17	16.978	53.5	9	9	0.912242	-0.132511	18	25.183
	3306	Tb927.8.6920	Tb927.8.6920		hypothetical protein, conserved								29.545	28.4	0	128.17	1	-0.11348	0.0210588	1.67657	28.4	5	5	0.93593	-0.0955274	10	6.2513	28.4	5	5	0.93433	-0.0979959	11	7.5239	28.4	5	5	0.903179	-0.146916	13	22.968
	223	Tb927.10.5620;Tb11.v5.0531	Tb927.10.5620;Tb11.v5.0531	ALD	fructose-bisphosphate aldolase, glycosomal (ALD)			1					41.071	81.2	0	323.31	2	-0.111378	0.0418168	1.37865	80.9	33	33	0.92168	-0.117662	168	32.803	81.2	34	34	0.95405	-0.0678632	164	41.4	79	33	33	0.90212	-0.148609	165	28.932
	119	Tb927.11.1840;Tb11.1380	Tb927.11.1840;Tb11.1380		hypothetical protein, conserved								45.633	71.9	0	323.31	2	-0.109788	0.0241256	1.61752	59.6	26	26	0.94339	-0.0840738	74	17.819	68.2	25	25	0.93147	-0.102419	72	18.486	71.9	28	28	0.905715	-0.142871	76	17.698
	913	Tb927.10.7570;Tb11.v5.0774	Tb927.10.7570;Tb11.v5.0774		dihydrolipoamide acetyltransferase E2 subunit, putative	1			1				48.107	61.6	0	323.31	2	-0.109571	0.00203824	2.69074	61.6	22	22	0.92679	-0.109686	65	29.329	61.6	22	22	0.93243	-0.100933	58	46.113	59.2	20	20	0.921404	-0.118094	56	24.362
	1636	Tb927.11.6530	Tb927.11.6530		hypothetical protein, conserved								45.865	29.6	0	41.084	1	-0.103591	0.0489659	1.31011	27	8	8	0.92079	-0.119056	12	27.654	24.3	7	7	0.91076	-0.134857	7	23.221	27	8	8	0.961354	-0.0568609	8	20.057
	212	Tb927.1.2390;Tb927.1.2370;Tb927.1.2350;Tb927.1.2330;Tb11.v5.0469;Tb927.1.2410	Tb927.1.2390;Tb927.1.2370;Tb927.1.2350;Tb927.1.2330;Tb11.v5.0469;Tb927.1.2410										49.704	79.6	0	323.31	6	-0.102841	0.0100695	1.99699	79.6	31	31	0.9193	-0.121392	482	19.752	79.6	32	32	0.93193	-0.101706	459	36.831	79.6	31	31	0.942507	-0.0854246	465	26.752
	1941	Tb927.3.1840	Tb927.3.1840		3-oxo-5-alpha-steroid 4-dehydrogenase, putative	1	1						33.355	36.6	0	245.1	1	-0.100843	0.0235402	1.62819	36.6	19	19	0.94872	-0.0759458	52	31.03	36.2	18	18	0.93525	-0.0965761	52	29.857	36.6	18	18	0.913826	-0.130008	55	20.318
	1883	Tb927.2.5270	Tb927.2.5270		dynein heavy chain, putative								485.74	21.6	0	256.67	1	-0.090162	0.0445455	1.3512	19.2	54	52	0.96212	-0.0557113	61	22.485	17.1	51	49	0.91769	-0.123921	55	20.342	15.8	48	46	0.938967	-0.0908535	54	25.784
	547	Tb927.10.14010	Tb927.10.14010	rp2	hypothetical protein, conserved								50.631	35	0	138.11	1	-0.0892512	0.0214118	1.66935	35	12	12	0.93044	-0.104015	22	30.882	30	11	11	0.95743	-0.0627611	23	21.104	30	11	11	0.932401	-0.100978	21	14.808
	1418	Tb927.11.2370	Tb927.11.2370		hypothetical protein, conserved								62.541	48	0	89.402	1	-0.0884673	0.0238482	1.62254	38.3	13	13	0.94424	-0.0827745	20	35.2	48	15	15	0.95414	-0.0677271	21	37.507	32.2	12	12	0.923446	-0.1149	19	38.051
	710	Tb927.10.2810	Tb927.10.2810		hypothetical protein, conserved								38.589	51.2	0	103.82	1	-0.0775882	0.0138985	1.85703	47.3	14	14	0.94545	-0.0809269	22	28.792	44.7	13	13	0.95915	-0.0601716	23	19.674	48.5	14	14	0.938438	-0.091666	20	10.947
	142	Tb927.7.5050;Tb11.v5.0185	Tb927.7.5050;Tb11.v5.0185		hypothetical protein, conserved								105.21	18.3	0	177.15	2	-0.063867	0.0128273	1.89186	15.5	10	10	0.9481	-0.0768889	15	28.192	16.2	11	11	0.96485	-0.0516234	14	36.785	17.1	11	11	0.957213	-0.0630888	13	14.131
	1844	Tb927.2.4280	Tb927.2.4280		kinetoplastid-specific dual specificity phosphatase, putative								114.91	9.2	0	41.727	1	-0.0539421	0.0405116	1.39242	8.1	6	6	0.97304	-0.039429	10	27.967	9.2	7	7	0.9487	-0.0759761	8	19.04	9.2	7	7	0.968336	-0.0464211	9	17.885
	1897	Tb927.2.6080	Tb927.2.6080		hypothetical protein, conserved								59.936	5.7	0	3.1374	1	-0.0467777	0.0425586	1.37101	3.4	2	2	0.9702	-0.0436459	1	NaN	0	0	0	NaN		0	NaN	4	2	2	0.965997	-0.0499095	2	30.471
	3292	Tb927.8.6620	Tb927.8.6620		hypothetical protein, conserved								40.12	10.8	0	8.7952	1	-0.0254154	0.0341407	1.46673	10.8	3	3	0.98622	-0.0200186	7	7.7698	10.8	3	3	0.97601	-0.0350321	6	7.9314	10.8	3	3	0.985416	-0.0211954	6	9.5231
	1478	Tb927.11.3500	Tb927.11.3500		hypothetical protein, conserved								115.19	29.6	0	208.95	1	0.0372559	0.0135274	1.86878	26.5	19	19	1.0233	0.0332292	25	20.889	26.8	19	19	1.0324	0.0460021	25	28.294	24.1	19	19	1.02281	0.0325363	25	18.741
	658	Tb927.10.1890	Tb927.10.1890		calpain, putative,cysteine peptidase, Clan CA, family C2, putative								178.09	14.2	0	62.237	1	0.0444512	0.0352791	1.45248	13.5	16	16	1.0426	0.0601858	21	14.07	14.2	17	17	1.0299	0.0425042	20	25.486	13.5	16	16	1.02148	0.0306634	19	22.269
	357	Tb927.1.4310	Tb927.1.4310										183.76	32.8	0	323.31	1	0.0603395	0.0136552	1.8647	31.3	45	45	1.035	0.0496307	91	24.827	31	44	44	1.0407	0.0575542	88	22.495	31.4	46	46	1.05251	0.0738335	85	21.04
	1074	Tb927.11.1070	Tb927.11.1070	gat3	glycosomal transporter (GAT3), putative								75.51	27.2	0	71.284	1	0.0616011	0.00712873	2.14699	25.1	15	15	1.0485	0.0683268	23	24.342	25.6	15	15	1.0362	0.0513026	20	27.368	22.5	12	12	1.04621	0.065174	18	19.932
	735	Tb927.10.3260;Tb11.v5.0825	Tb927.10.3260		Long-chain-fatty-acid--CoA ligase 5 (EC 6.2.1.3) (Long-chain acyl-CoA synthetase 5) (LACS 5), putative								78.983	45.7	0	323.31	2	0.087215	0.0477669	1.32087	43.4	31	31	1.0367	0.0519985	64	20.097	42.8	31	31	1.0638	0.0892269	59	24.557	44.4	31	31	1.08705	0.12042	60	24.532
	1904	Tb927.3.1020	Tb927.3.1020		hypothetical protein, conserved								54.34	14.2	0	48.796	1	0.0873116	0.0439754	1.35679	9.9	4	4	1.0456	0.0643311	5	66.485	12.6	5	5	1.0517	0.0727232	7	26.186	14.2	6	6	1.09042	0.12488	7	56.875
	2322	Tb927.4.5340	Tb927.4.5340		hypothetical protein, conserved								94.697	20.1	0	47.856	1	0.101468	0.0331924	1.47896	18.2	15	6	1.0576	0.0807941	7	11.731	16.3	14	6	1.1014	0.139339	8	18.922	15.6	14	5	1.06015	0.0842727	8	20.811
	3253	Tb927.8.5970	Tb927.8.5970		cullin, putative								84.834	4.4	0	9.491	1	0.101469	0.0334852	1.47515	4.4	3	3	1.0469	0.0661237	2	21.892	4.4	3	3	1.0954	0.131458	2	3.1692	4.4	3	3	1.07686	0.106824	2	25.939
	3595	Tb927.9.4310	Tb927.9.4310		tricarboxylate carrier, putative	1		1					35.625	34.3	0	59.16	1	0.101606	0.0398966	1.39906	33	10	10	1.0452	0.063779	21	27.714	33	10	10	1.0755	0.105008	26	16.242	34.3	11	11	1.09888	0.13603	23	30.033
	1886	Tb927.2.5760	Tb927.2.5760		hypothetical protein, conserved								330.07	26.3	0	323.31	1	0.102062	0.0293969	1.5317	22.5	27	27	1.0996	0.136979	38	29.396	21.3	25	25	1.0554	0.0777899	28	27.38	23.9	27	27	1.06542	0.0914176	37	18.139
	1049	Tb927.11.10200	Tb927.11.10200		hypothetical protein, conserved								53.432	51.2	0	215.1	1	0.10563	0.0113095	1.94656	48	18	18	1.0672	0.0938305	38	20.993	49.4	19	19	1.0679	0.0947765	31	24.681	45.9	18	18	1.09299	0.128283	31	26.812
	1322	Tb927.11.15910	Tb927.11.15910		iron superoxide dismutase								22.048	34.8	0	38.597	1	0.109571	0.0350511	1.4553	30.8	5	3	1.0486	0.0684644	7	8.1288	30.8	5	3	1.0883	0.122076	7	6.4207	34.8	6	3	1.10051	0.138172	7	7.14
	3441	Tb927.9.12630;Tb927.9.12590;Tb927.9.12570;Tb927.9.12550;Tb927.9.12610	Tb927.9.12630;Tb927.9.12590;Tb927.9.12570;Tb927.9.12550;Tb927.9.12610	glk1;glk1;glk1;glk1;glk1	glycerol kinase, glycosomal (glk1)								56.426	74.2	0	323.31	5	0.113508	0.0314595	1.50225	74.2	40	40	1.0617	0.0863761	180	49.152	74.2	40	40	1.0719	0.10017	168	32.735	72.7	39	39	1.11263	0.153976	178	26.399
	2124	Tb927.3.680	Tb927.3.680		cytochrome P450, putative								66.122	32.5	0	90.947	1	0.117371	0.045624	1.34081	25.7	11	11	1.0687	0.0958569	18	19.973	22.1	10	10	1.0623	0.0871912	16	24.127	28.9	12	12	1.12433	0.169063	22	15.9
	1763	Tb927.11.9650	Tb927.11.9650		hypothetical protein, conserved								53.172	6.2	0	3.654	1	0.132747	0.0178585	1.74815	3.3	1	1	1.0831	0.115166	1	NaN	6.2	2	2	1.0825	0.114367	2	25.646	6.2	2	2	1.12405	0.168707	2	7.9613
	3570	Tb927.9.3400	Tb927.9.3400		endo-beta-N-acetylglucosaminidase, putative								115.9	8.6	0	20.831	1	0.135375	0.0499387	1.30156	8.6	7	7	1.144	0.194087	8	39.622	8.6	6	6	1.0618	0.0865121	7	21.594	8.6	7	7	1.09091	0.125526	9	26.713
	3498	Tb927.9.14240;Tb11.v5.0621	Tb927.9.14240;Tb11.v5.0621	Nup82	Nucleoporin (Nup82)								82.445	30.6	0	188.53	2	0.143891	0.0164298	1.78437	27.3	17	17	1.0957	0.131853	28	31.02	28.9	18	18	1.1333	0.18053	29	24.394	29	17	17	1.0862	0.119291	29	15.576
	1431	Tb927.11.2580	Tb927.11.2580		hypothetical protein, conserved		1						41.554	14.5	0	48.999	1	0.145661	0.0410068	1.38714	14	5	5	1.0964	0.132774	7	13.565	14	5	5	1.0722	0.100574	6	15.81	14.5	6	6	1.1516	0.203635	9	22.34
	2252	Tb927.4.360	Tb927.4.360		1,2-Dihydroxy-3-keto-5-methylthiopentene dioxygenase, putative								33.47	30	0	89.169	1	0.145661	0.0441667	1.35491	30	7	7	1.1174	0.160146	11	46.204	30	7	7	1.0607	0.0850168	10	65.407	30	7	7	1.1422	0.191821	13	43.147
	1893	Tb927.2.5950	Tb927.2.5950		hypothetical protein, conserved								60.123	4.9	0	5.0266	1	0.15432	0.0204329	1.68967	4.9	2	2	1.0799	0.110898	2	6.4483	4.9	2	2	1.1223	0.166458	2	33.581	3.4	1	1	1.13729	0.185605	1	NaN
	3608	Tb927.9.5100	Tb927.9.5100	PDEB2	cAMP-specific phosphodiesterase (PDEB2)								103.22	46.9	0	124.62	1	0.156436	0.0491101	1.30883	44.1	30	11	1.0847	0.117296	19	32.261	40.1	30	10	1.1715	0.228357	15	22.639	39.5	29	10	1.08949	0.123654	15	24.066
	1830	Tb927.2.3730	Tb927.2.3730		hypothetical protein, conserved								67.033	4.8	0	11.184	1	0.157486	0.046975	1.32813	4.8	2	2	1.0628	0.0878702	2	9.0846	1.7	1	1	1.1514	0.203389	1	NaN	4.8	2	2	1.13383	0.181199	2	23.85
	478	Tb927.10.12500	Tb927.10.12500		P-type H -ATPase, putative								100.23	54.9	0	323.31	1	0.15873	0.0249477	1.60297	54.9	43	13	1.0778	0.10809	44	32.71	54.9	42	13	1.1314	0.178109	44	55.886	53.4	42	13	1.14076	0.189993	49	44.589
	1538	Tb927.11.4700	Tb927.11.4700		prostaglandin f synthase								30.992	22.8	0	75.726	1	0.161773	0.0234608	1.62966	22.8	4	4	1.1498	0.201383	8	19.461	22.8	4	4	1.1243	0.169027	8	16.869	22.8	4	4	1.08291	0.11491	8	7.1812
	667	Tb927.10.2010	Tb927.10.2010	HK1	hexokinase (HK1)								51.295	63.5	0	120.42	1	0.16404	0.0277012	1.5575	63.3	30	1	1.1564	0.20964	2	9.1393	58.6	28	1	1.0818	0.113434	1	NaN	58.8	29	1	1.12432	0.169047	2	35.165
	1229	Tb927.11.13750	Tb927.11.13750	RAB4	small GTPase, putative,ras-related rab-4 (RAB4)								22.057	66.2	0	59.994	1	0.164102	0.0409576	1.38766	62.1	10	9	1.0707	0.0985544	16	23.135	59.1	10	9	1.1325	0.179511	12	12.62	59.1	10	9	1.16009	0.21424	14	6.7967
	3210	Tb927.8.5090;Tb11.v5.0723	Tb927.8.5090	RPA190	DNA-directed RNA polymerase I largest subunit (RPA190)								195.95	11.1	0	31.295	2	0.165229	0.0158983	1.79865	6.3	7	7	1.0896	0.123799	6	16.663	8.8	9	9	1.1322	0.179129	9	21.911	9	9	9	1.14295	0.19276	9	29.122
	1497	Tb927.11.3850	Tb927.11.3850		AMP deaminase, putative								175.55	23.2	0	258.72	1	0.16612	0.0129098	1.88908	21	21	21	1.1173	0.160017	34	23.657	20.7	21	21	1.0993	0.136585	31	29.266	18.1	19	19	1.1501	0.201759	29	16.879
	2311	Tb927.4.5020;Tb927.8.7400;Tb11.v5.0504	Tb927.4.5020;Tb927.8.7400	RPB1;RPB1	RNA polymerase IIA largest subunit (RPB1)								196.72	22.5	0	268.78	3	0.168787	0.0205425	1.68735	18.7	22	22	1.1143	0.156138	32	15.909	18.4	23	23	1.1617	0.216238	32	20.49	18.7	23	23	1.09732	0.133986	31	17.568
	2752	Tb927.7.1790	Tb927.7.1790		Adenine phosphoribosyltransferase, putative								25.624	63.5	0	323.31	1	0.174208	0.0443843	1.35277	63.5	11	11	1.1874	0.247806	27	17.501	63.5	11	11	1.0876	0.121148	24	22.621	63.5	11	11	1.1124	0.153671	27	17.806
	2967	Tb927.7.650	Tb927.7.650		hypothetical protein, conserved								105.93	9.3	0	81.26	1	0.185718	0.00679773	2.16764	5.7	4	4	1.1463	0.196985	8	47.539	9.3	6	6	1.1526	0.204892	11	24.452	9.3	6	6	1.11364	0.155277	10	39.334
	3348	Tb927.8.8150	Tb927.8.8150		hypothetical protein, conserved								19.746	18.7	0	106.98	1	0.18602	0.00979271	2.0091	18.7	2	2	1.139	0.187768	3	2.0864	18.7	2	2	1.1625	0.217231	3	20.206	18.7	2	2	1.11193	0.153061	4	36.252
	2065	Tb927.3.4630	Tb927.3.4630		UDP-glucose:glycoprotein glucosyltransferase, putative								186.84	15.8	0	92.71	1	0.186632	0.0435691	1.36082	15.2	14	14	1.133	0.180148	22	14.864	11.3	11	11	1.197	0.259423	20	26.043	12	12	12	1.08698	0.120326	16	17.295
	1758	Tb927.11.9570	Tb927.11.9570		hypothetical protein, conserved	1							32.962	39.9	0	51.124	1	0.18771	0.0256073	1.59164	32.6	7	7	1.1768	0.234869	10	25.811	32.6	7	7	1.1471	0.197991	9	24.257	39.9	8	8	1.0945	0.130271	9	19.294
	2094	Tb927.3.5090	Tb927.3.5090	TXN2	tryparedoxin, putative								22.18	53.5	0	158.83	1	0.192408	0.0155594	1.80801	53.5	8	8	1.1817	0.240864	21	21.37	53.5	8	8	1.1214	0.165301	14	38.363	53.5	8	8	1.12589	0.17106	17	30.644
	1720	Tb927.11.8770	Tb927.11.8770		ATP-dependent RNA helicase FAL1, putative								45.516	43.6	0	81.559	1	0.193862	0.00770788	2.11307	36.7	11	11	1.117	0.159629	14	54.306	25.9	8	8	1.1579	0.211511	14	23.2	33.7	10	10	1.15705	0.210446	11	20.588
	141	Tb927.7.5030;Tb11.v5.0183	Tb927.7.5030;Tb11.v5.0183		hypothetical protein, conserved								39.565	20.3	0	26.237	2	0.194512	0.0480661	1.31816	17.8	5	5	1.2167	0.282973	3	15.785	13.1	4	4	1.1118	0.152897	4	2.0616	10.6	3	3	1.10778	0.147665	5	14.712
	1997	Tb927.3.3130	Tb927.3.3130		hypothetical protein, conserved		1						178.08	44.3	0	323.31	1	0.196664	0.0286508	1.54286	42.6	51	51	1.1829	0.242328	100	26.545	40.2	51	51	1.0944	0.13014	91	30.715	41.8	52	52	1.16274	0.217524	95	23.942
	3693	Tb927.9.8740	Tb927.9.8740	DRBD3	RNA-binding protein (DRBD3)								36.984	35.5	0	219.96	1	0.199665	0.044899	1.34776	35.5	11	11	1.1498	0.201383	32	25.457	35.5	11	11	1.2097	0.274649	31	27.787	35.5	11	11	1.08897	0.122963	29	22.371
	2623	Tb927.6.3640	Tb927.6.3640		hypothetical protein, conserved								62.901	7.5	0	13.015	1	0.210965	0.00881924	2.05457	6.1	3	3	1.1259	0.171079	3	11.366	7.5	4	4	1.1733	0.230572	5	25.092	7.5	4	4	1.17385	0.231244	5	37.752
	2853	Tb927.7.3870	Tb927.7.3870		hypothetical protein, conserved								28.924	8.6	0	4.5912	1	0.214008	0.0429361	1.36718	8.6	2	2	1.1471	0.197991	2	37.161	8.6	2	2	1.2313	0.300182	2	10.895	8.6	2	2	1.10485	0.143851	3	5.6171
	3024	Tb927.7.940	Tb927.7.940		protein kinase C substrate protein, heavy chain, putative,glucosidase II beta subunit, putative								54.435	18.7	0	70.428	1	0.220024	0.0172044	1.76436	16.4	8	8	1.1248	0.169668	11	55.93	18.7	9	9	1.2066	0.270947	13	33.898	18.3	8	8	1.16429	0.219455	13	29.699
	403	Tb927.10.10590;Tb927.10.10580;Tb927.10.10570;Tb927.10.10560;Tb927.10.10550;Tb927.10.10540;Tb927.10.10530;Tb927.10.10520;Tb927.10.10510;Tb927.10.10500;Tb927.10.10490;Tb927.10.10480;Tb927.10.10470;Tb927.10.10460	Tb927.10.10590;Tb927.10.10580;Tb927.10.10570;Tb927.10.10560;Tb927.10.10550;Tb927.10.10540;Tb927.10.10530;Tb927.10.10520;Tb927.10.10510;Tb927.10.10500;Tb927.10.10490;Tb927.10.10480;Tb927.10.10470;Tb927.10.10460		histone H2B, putative								12.569	57.1	0	52.527	14	0.221455	0.0313836	1.5033	57.1	9	9	1.1573	0.210763	55	25.109	57.1	9	9	1.1156	0.15782	54	16.243	57.1	9	9	1.22755	0.295783	48	20.084
	496	Tb927.10.12890	Tb927.10.12890	ProRS	bifunctional aminoacyl-tRNA synthetase, putative	1							90.96	22.4	0	148.06	1	0.221811	0.0155056	1.80951	20.8	11	11	1.1234	0.167872	22	21.04	22.4	12	12	1.1778	0.236095	23	22.429	22.4	12	12	1.1987	0.261466	24	23.345
	1831	Tb927.2.3780	Tb927.2.3780		translation initiation factor IF-2, putative								94.472	29.2	0	205.14	1	0.223848	0.0364714	1.43805	23.9	14	14	1.1138	0.15549	24	38.266	27.3	15	15	1.1568	0.210139	24	38.218	22	13	13	1.2362	0.305913	19	26.34
	1052	Tb927.11.10230	Tb927.11.10230		RNA polymerase-associated protein CDC73, putative								40.486	8.3	0	7.7378	1	0.226765	0.0331997	1.47887	8.3	2	2	1.1638	0.218843	3	18.45	8.3	2	2	1.2344	0.30381	3	6.6597	8.3	2	2	1.11546	0.157641	2	0.045358
	2863	Tb927.7.3980	Tb927.7.3980		immunodominant antigen, putative,tc40 antigen-like								97.32	25.6	0	323.31	1	0.227669	0.0316294	1.49991	23.3	17	17	1.2332	0.302407	31	26.484	25.6	18	18	1.1166	0.159113	33	16.487	25.6	18	18	1.16594	0.221489	34	18.179
	920	Tb927.10.7680	Tb927.10.7680		GTPase activating protein, putative								60.165	25.3	0	126.6	1	0.230258	0.0148792	1.82742	19.2	8	8	1.2187	0.285343	10	31.274	21.3	9	9	1.1605	0.214747	10	27.348	22.6	10	10	1.1413	0.190684	13	5.0601
	2325	Tb927.4.560	Tb927.4.560		Cytoplasmic dynein 2 heavy chain (DYNC2H1), putative								479.84	12.5	0	227.92	1	0.232394	0.00704386	2.15219	9.9	32	30	1.2049	0.268913	35	25.557	9.7	29	27	1.17	0.226508	29	28.659	9.9	29	27	1.1501	0.201759	27	18.638
	1796	Tb927.2.2130	Tb927.2.2130		small GTP-binding protein RAB6, putative								25.385	32.2	0	27.203	1	0.23457	0.000736416	3.13288	30.9	8	8	1.1859	0.245982	14	17.681	28.7	7	7	1.1759	0.233765	12	33.91	31.7	7	7	1.16794	0.223963	12	27.529
	692	Tb927.10.2530	Tb927.10.2530		adenylate kinase, putative	1							24.941	58.6	0	307.77	1	0.23466	0.0314039	1.50302	58.6	13	13	1.1209	0.164658	36	20.001	58.6	13	13	1.1709	0.227618	38	19.046	58.6	13	13	1.24117	0.311703	36	6.3515
	3477	Tb927.9.1350	Tb927.9.1350		hypothetical protein, conserved								59.813	33.3	0	145.61	1	0.237612	0.0496485	1.30409	33.3	12	12	1.1763	0.234256	19	16.515	33.3	13	13	1.105	0.144046	15	29.126	33.3	13	13	1.26097	0.334534	18	16.371
	1354	Tb927.11.16550	Tb927.11.16550	ZC3H46	zinc finger protein family member, putative (ZC3H46)								56.434	28.4	0	128.79	1	0.238527	0.0336314	1.47325	25.3	9	9	1.1442	0.194339	30	19.32	28.4	10	10	1.1431	0.192952	29	19.049	28.4	10	10	1.25552	0.32829	32	16.191
	621	Tb927.10.15410	Tb927.10.15410	gMDH	glycosomal malate dehydrogenase (gMDH)			1					33.71	43.7	0	171.01	1	0.240069	0.00868864	2.06105	43.7	15	15	1.2182	0.284751	67	41.461	36.8	15	15	1.1589	0.212756	56	36.211	43.7	15	15	1.16692	0.2227	61	13.862
	1246	Tb927.11.14090	Tb927.11.14090		hypothetical protein, conserved								51.674	43.8	0	149.48	1	0.240469	0.0354636	1.45022	42.9	13	13	1.1188	0.161952	20	22.797	36.9	11	11	1.1781	0.236462	20	23.67	39.6	12	12	1.25092	0.322992	22	29.134
	2701	Tb927.6.630	Tb927.6.630		hypothetical protein, conserved								78.795	4.9	0	22.173	1	0.241198	0.000239839	3.62008	4.9	2	2	1.1786	0.237074	4	7.5341	4.9	2	2	1.1881	0.248656	4	11.475	4.9	2	2	1.17925	0.237864	4	4.3354
	3183	Tb927.8.4450	Tb927.8.4450	RBP11	RNA-binding protein, putative (RBP11)								47.214	16.6	0	124.66	1	0.241463	0.00904776	2.04346	16.6	5	5	1.1658	0.22132	8	34.644	16.6	5	5	1.2206	0.287591	7	10.851	16.6	5	5	1.16109	0.215479	9	13.786
	3392	Tb927.9.10920	Tb927.9.10920	kkt3	protein kinase, putative								118.15	17.4	0	86.937	1	0.242416	0.00161567	2.79165	15.8	12	12	1.1948	0.256769	17	76.224	15.6	14	14	1.1678	0.223793	19	22.186	14.3	12	12	1.18648	0.246686	17	34.247
	1910	Tb927.3.1120	Tb927.3.1120	rtb2	GTP-binding nuclear protein rtb2, putative (rtb2)								24.406	85.7	0	323.31	1	0.24876	0.00420729	2.376	82	18	18	1.2145	0.280362	51	15.682	79.3	18	18	1.1703	0.226878	46	26.807	76.5	16	16	1.18021	0.239038	47	22.952
	3634	Tb927.9.6230	Tb927.9.6230	AK	unspecified product (AK)								41.597	55.7	0	323.31	1	0.249115	0.0483939	1.31521	55.7	24	1	1.286	0.362891	2	1.2614	53.8	22	1	1.1426	0.192321	2	4.5407	53.8	22	1	1.14245	0.192134	3	10.659
	3548	Tb927.9.2490	Tb927.9.2490	NOP66	nucleolar protein (NOP66)								66.546	48.5	0	4.1669	1	0.253969	0.00229554	2.63911	48.5	33	2	1.21	0.275007	5	47.541	44.6	30	2	1.1751	0.232783	5	33.178	48.5	32	2	1.19261	0.254117	5	43.909
	1277	Tb927.11.14960	Tb927.11.14960	PUF7	pumilio/PUF RNA binding protein 7, putative (PUF7)								78.663	26.7	0	112.98	1	0.254854	0.0441874	1.3547	23.9	12	12	1.1204	0.164014	15	24.515	23.9	12	12	1.1853	0.245252	15	24.665	26.7	13	13	1.27925	0.355294	18	12.925
	3229	Tb927.8.5460;Tb11.v5.0797;Tb927.8.5465;Tb927.8.5440;Tb11.v5.0798;Tb927.8.5470	Tb927.8.5460;Tb11.v5.0797;Tb927.8.5465;Tb927.8.5440;Tb11.v5.0798	Tb-24;Tb-44;Tb-24;Tb-17	flagellar calcium-binding protein,44 kDa calflagin,44 kDa calcimedin (Tb-44)								45.718	26.3	0	236.15	6	0.255574	0.00598876	2.22266	26.3	9	9	1.1636	0.218595	23	21.782	25.1	8	8	1.1987	0.261471	24	21.997	26.3	9	9	1.21981	0.286656	24	13.528
	333	Tb927.1.3110	Tb927.1.3110										32.136	37.7	0	129	1	0.262077	0.0327646	1.4846	37.7	7	7	1.2826	0.359071	15	17.614	37.7	7	7	1.1648	0.220082	12	8.8059	37.7	7	7	1.15435	0.207078	12	23.071
	257	Tb11.v5.0713	Tb11.v5.0713										78.342	29.8	0	136.14	1	0.26426	0.0414514	1.38246	28.2	16	4	1.2181	0.284633	10	13.504	24.6	15	5	1.1169	0.1595	11	8.7894	23.5	15	4	1.27337	0.348648	10	16.1
	888	Tb927.10.7020	Tb927.10.7020		acid phosphatase, putative								49.918	40.9	0	54.661	1	0.267718	0.034608	1.46082	36.8	12	12	1.1299	0.176195	17	18.068	36.6	11	11	1.2091	0.273934	11	27.765	31.7	10	10	1.27724	0.353026	14	16.098
	356	Tb927.1.4280	Tb927.1.4280										75.277	15	0	38.123	1	0.268296	0.00162656	2.78873	11.5	6	6	1.2055	0.269632	8	11.491	13.2	7	7	1.1883	0.248899	9	25.843	13.3	7	7	1.21956	0.286357	10	22.672
	1773	Tb927.11.980	Tb927.11.980	TbNup158	Nucleoporin (TbNup158)								158.38	23.6	0	240.98	1	0.277407	0.00485809	2.31353	22.4	22	22	1.2267	0.294782	33	17.905	19.6	20	20	1.2301	0.298776	32	40.789	22.1	23	23	1.1799	0.238664	37	33.033
	2560	Tb927.6.2090	Tb927.6.2090		hypothetical protein, conserved								78.295	23.2	0	96.968	1	0.286471	0.0205389	1.68742	19.4	10	10	1.2902	0.367595	14	27.444	19.6	10	10	1.1997	0.262674	12	30.093	23.2	12	12	1.17214	0.229146	15	14.642
	716	Tb927.10.2930	Tb927.10.2930		hypothetical protein, conserved								80.866	17.2	0	63.622	1	0.289	0.0237863	1.62367	16.2	9	9	1.2942	0.372061	10	29.151	16.2	9	9	1.2135	0.279174	10	19.553	15.8	9	9	1.16132	0.215764	11	18.885
	1612	Tb927.11.6170	Tb927.11.6170		protein transport protein Sec31, putative,cytosolic coat protein, putative								131.1	5	0	25.333	1	0.291272	0.0185204	1.73235	3.9	4	4	1.1696	0.226015	6	41.13	5	5	5	1.2875	0.364572	4	26.213	3.9	4	4	1.21692	0.283229	5	25.191
	3467	Tb927.9.13280	Tb927.9.13280	DRBD9	RNA-binding protein, putative (DRBD10)								47.47	20	0	21.436	1	0.294204	0.0364781	1.43797	14	4	4	1.1411	0.190425	4	9.199	16.8	5	5	1.2329	0.302056	4	6.6173	13.8	5	5	1.31051	0.390132	6	47.413
	161	Tb927.10.5300;Tb11.v5.0246	Tb927.10.5300;Tb11.v5.0246		eukaryotic translation initiation factor 6 (eIF-6), putative								26.925	34.7	0	84.14	2	0.294508	0.00421863	2.37483	34.7	5	5	1.2192	0.285935	7	13.731	34.7	5	5	1.2028	0.266397	7	20.965	34.7	5	5	1.25805	0.331191	9	30.509
	552	Tb927.10.14140;Tb11.v5.0605	Tb927.10.14140;Tb11.v5.0605	PYK1	pyruvate kinase 1 (PYK1)								54.423	41.1	0	105	2	0.295635	0.00189017	2.7235	36.1	11	11	1.2097	0.274649	21	23.772	39.3	13	13	1.2475	0.31904	23	19.784	32.1	11	11	1.22537	0.293217	21	17.435
	2228	Tb927.4.2850	Tb927.4.2850		hypothetical protein, conserved								72.637	13.1	0	28.775	1	0.297123	0.024243	1.61541	10.1	6	6	1.2136	0.279293	6	27.438	13.1	7	7	1.1695	0.225892	8	39.268	6	4	4	1.30693	0.386185	6	8.6876
	1818	Tb927.2.2990	Tb927.2.2990		hypothetical protein, conserved								61.122	9.9	0	20.377	1	0.30068	0.0494911	1.30547	5	1	1	1.1826	0.241962	1	NaN	5	1	1	1.3558	0.439144	1	NaN	9.9	2	2	1.16549	0.220934	2	10.226
	689	Tb927.10.2440	Tb927.10.2440	MCA4	metacaspase MCA4,cysteine peptidase, Clan CD, family C13, putative (MCA4)								38.969	21.2	0	49.765	1	0.301069	0.0344607	1.46268	21.2	5	5	1.2378	0.307778	6	18.718	21.2	5	5	1.1475	0.198494	5	15.032	21.2	5	5	1.31671	0.396935	6	34.786
	2827	Tb927.7.3410	Tb927.7.3410		centrin, putative			1					16.552	79.2	0	225.99	1	0.302034	0.0287602	1.54121	73.2	9	9	1.3202	0.400756	21	15.683	79.2	10	10	1.1667	0.222434	20	14.726	73.2	9	9	1.21665	0.282913	21	13.386
	2395	Tb927.5.2250;Tb927.5.2220;Tb927.5.2190	Tb927.5.2250;Tb927.5.2220;Tb927.5.2190		hypothetical protein, conserved								48.809	26.7	0	159.27	3	0.302761	0.0328791	1.48308	24.2	9	9	1.2059	0.27011	11	20.068	26.7	9	9	1.1694	0.225768	10	16.494	20.6	7	7	1.3309	0.412405	9	17.971
	1097	Tb927.11.11080	Tb927.11.11080	TbNup149	Nucleoporin (TbNup149)								149.23	42.2	0	151.11	1	0.30669	0.0133248	1.87534	38.6	11	11	1.2846	0.361319	19	32.49	42.2	11	11	1.1805	0.239398	17	25.52	42.2	11	11	1.24777	0.319352	18	11.783
	2112	Tb927.3.5530;Tb927.11.15490	Tb927.3.5530	Tb-292	Tb-292 membrane associated protein (Tb-292)								279.19	22.4	0	100.21	2	0.308092	0.016227	1.78976	21	14	13	1.2903	0.367707	18	10.545	21.4	14	13	1.1751	0.232783	14	12.924	21.2	14	13	1.25161	0.323787	15	29.741
	2007	Tb927.3.3330	Tb927.3.3330		heat shock protein 20, putative	1							15.842	90.8	0	77.736	1	0.308845	0.022089	1.65582	90.8	13	13	1.209	0.273814	25	67.47	90.8	12	12	1.3207	0.401303	21	19.169	90.8	12	12	1.19038	0.251419	27	23.258
	3013	Tb927.7.7500;Tb927.5.300b;Tb927.5.300;Tb11.v5.0215	Tb927.7.7500	TLP5;TLP7	thymine-7-hydroxylase, putative (TLP7)								36.926	21.6	0	17.044	4	0.313139	0.0148219	1.8291	16.9	5	5	1.19	0.250962	3	33.556	14.4	4	4	1.3047	0.383718	4	14.655	21.6	6	6	1.23519	0.304737	6	8.8501
	1423	Tb927.11.2470	Tb927.11.2470		aminopeptidase, putative,metallo-peptidase, Clan MF, Family M17								60.585	60.4	0	323.31	1	0.313751	0.0289397	1.53851	57.7	17	17	1.2231	0.290542	31	23.038	60.4	19	19	1.3358	0.417704	29	27.507	58.6	17	17	1.17528	0.233006	33	17.997
	373	Tb927.1.710	Tb927.1.710	PGKB	phosphoglycerate kinase (PGKB)								45.247	53.8	0	21.715	1	0.315381	0.0286398	1.54303	45	15	3	1.1723	0.229342	4	21.395	53.8	17	4	1.2314	0.300299	5	34.819	53.8	17	4	1.33469	0.4165	5	13.004
	2512	Tb927.6.1140	Tb927.6.1140		dolichyl-P-Man:GDP-Man5GlcNAc2-PP-dolichyl alpha-1,2-mannosyltransferase, putative								75.202	8.3	0	17.343	1	0.315486	0.0342361	1.46552	6.7	4	4	1.1979	0.260508	5	28.271	8.3	5	5	1.3521	0.435202	6	31.516	4.3	3	3	1.18982	0.250749	4	41.593
	2596	Tb927.6.3000	Tb927.6.3000		fatty acid desaturase, putative,sphingolipid delta 4 desaturase, putative								40.62	5.2	0.00089366	2.6135	1	0.32225	0.00504294	2.29732	5.2	2	2	1.2679	0.342441	3	7.2315	5.2	2	2	1.2727	0.347892	3	4.2457	5.2	2	2	1.21118	0.276415	3	15.161
	3506	Tb927.9.15060	Tb927.9.15060		rRNA processing protein, putative								28.483	19.9	0	73.162	1	0.325454	0.0359589	1.44419	19.9	3	3	1.2898	0.367147	6	8.4138	19.9	3	3	1.3272	0.408386	5	6.9913	19.9	3	3	1.14936	0.20083	5	18.965
	1118	Tb927.11.11480	Tb927.11.11480		Trichohyalin, putative								78.966	24.2	0	13.993	1	0.329053	0.0366914	1.43544	19.3	8	8	1.2323	0.301354	14	19.976	16.9	6	6	1.3685	0.452595	13	19.19	21.7	8	8	1.17545	0.23321	16	12.514
	1528	Tb927.11.450	Tb927.11.450		hypothetical protein, conserved								90.205	10.4	0	4.4725	1	0.330046	0.0195878	1.70801	7.3	4	4	1.2394	0.309642	3	39.639	7.3	4	4	1.1983	0.260989	4	27.476	2.6	2	2	1.33747	0.419507	2	36.41
	384	Tb927.10.10010	Tb927.10.10010		60S acidic ribosomal protein, putative								25.628	41.2	0	190.12	1	0.331891	0.0306864	1.51305	41.2	8	8	1.2603	0.333767	12	17.139	37.2	6	6	1.351	0.434028	10	33.427	31.9	6	6	1.17111	0.227878	12	30.544
	2441	Tb927.5.3260	Tb927.5.3260		hypothetical protein, conserved								149.17	10.8	0	43.418	1	0.346748	0.0207731	1.6825	9.9	8	8	1.1973	0.259785	8	30.357	8.6	7	7	1.3525	0.435629	7	32.155	9	7	7	1.27	0.344831	7	25.228
	3436	Tb927.9.12320	Tb927.9.12320		cystathione gamma lyase, putative								44.716	22.2	0	64.465	1	0.348407	0.0216969	1.6636	12.4	3	3	1.1908	0.251931	5	15.129	12.4	3	3	1.2854	0.362217	4	9.7895	22.2	4	4	1.34824	0.431073	6	6.9317
	3626	Tb927.9.5840;Tb927.9.5750	Tb927.9.5840;Tb927.9.5750	TRYP1;TRYP1	unspecified product (TRYP1)								22.424	77.9	0	196.04	2	0.34858	0.0290005	1.53759	77.9	15	15	1.1771	0.235237	43	18.418	77.9	15	15	1.3593	0.442864	43	31.196	77.9	15	15	1.29024	0.367639	48	23.316
	3544	Tb927.9.2390	Tb927.9.2390		hypothetical protein, conserved								22.31	55.6	0	87.394	1	0.351025	0.00922268	2.03514	52	10	10	1.2287	0.297133	22	31.076	55.6	11	11	1.2677	0.342213	22	35.98	55.6	11	11	1.33213	0.41373	25	32.672
	529	Tb927.10.13730	Tb927.10.13730		60S ribosomal protein L7, putative								34.502	28.9	0	14.624	1	0.352169	0.00671922	2.17268	11.1	2	2	1.326	0.407081	3	32.337	13.8	3	3	1.2666	0.340961	4	138.11	24.8	6	6	1.23839	0.308466	11	42.959
	1655	Tb927.11.6870	Tb927.11.6870		14-3-3 protein								29.196	51.2	0	130.18	1	0.361391	0.0317784	1.49787	51.2	10	10	1.4073	0.49293	18	25.244	46	9	9	1.2192	0.285935	15	19.705	51.2	10	10	1.23568	0.305307	16	25.42
	528	Tb927.10.13720	Tb927.10.13720	RBP29	RNA-binding protein, putative (RBP29)								40.678	12.7	0	28.55	1	0.365812	0.0372177	1.42925	10.9	6	6	1.321	0.40163	9	53.875	8.8	4	4	1.1696	0.226015	7	41.891	10.6	6	6	1.38491	0.469789	8	17.237
	470	Tb927.10.12330	Tb927.10.12330	ZC3H34	zinc finger protein family member, putative (ZC3H34)								22.365	32.7	0	32.632	1	0.366248	0.02531	1.59671	19.3	4	4	1.2945	0.372395	5	32.935	21.8	4	4	1.3812	0.465922	5	32.162	28.7	5	5	1.19783	0.260428	7	29.415
	178	Tb927.10.6320;Tb11.v5.0274	Tb927.10.6320;Tb11.v5.0274		hypothetical protein, conserved								68.143	11.6	0	19.008	2	0.367686	0.0326078	1.48668	8.5	4	4	1.1741	0.231555	4	13.872	9.1	4	4	1.3541	0.437334	5	46.868	6	3	3	1.35113	0.434169	4	16.973
	2352	Tb927.5.1090	Tb927.5.1090	ThrRS	threonyl-tRNA synthetase, putative	1							90.983	39	0	114.89	1	0.368463	0.0312852	1.50466	34.5	18	18	1.2086	0.273337	27	29.78	36.3	19	19	1.2613	0.334911	26	19.215	31.7	18	18	1.41141	0.49714	30	24.383
	601	Tb927.10.14930	Tb927.10.14930	ZC3H39	zinc finger protein family member, putative (ZC3H39)								31.519	41.1	0	233.63	1	0.372716	0.00931584	2.03078	40	8	8	1.2314	0.300299	12	32.036	40	8	8	1.3258	0.406863	10	29.124	41.1	9	9	1.32959	0.410984	14	23.864
	3442	Tb927.9.12650;Tb11.v5.0675	Tb927.9.12650	UBA2	ubiquitin-activating enzyme e1, putative (UBA2)								134.65	4	0	33.319	2	0.373478	0.00833793	2.07894	4	3	3	1.237	0.306845	2	7.6018	2.8	2	2	1.3127	0.392537	1	NaN	1	1	1	1.3389	0.421052	1	NaN
	1161	Tb927.11.12410;Tb927.11.12420	Tb927.11.12410;Tb927.11.12420	kkt10;kkt19	protein kinase, putative								53.169	20.4	0	40.36	2	0.37465	0.0241142	1.61773	17.8	7	7	1.2266	0.294665	12	48.951	16.1	6	6	1.2648	0.338909	8	25.804	18.7	7	7	1.40481	0.490375	11	28.987
	2028	Tb927.3.3670	Tb927.3.3670	TRRM3	RNA-binding protein, putative (TRRM3)								66.931	23	0	197.27	1	0.375736	0.0129142	1.88893	17.8	9	9	1.3149	0.394953	15	20.184	23	11	11	1.3556	0.438932	17	19.513	23	11	11	1.22546	0.293324	19	12.868
	3212	Tb927.8.5120	Tb927.8.5120	Cytochrome C	cytochrome c								12.3	65.8	0	66.193	1	0.379152	0.00214909	2.66775	65.8	6	6	1.3271	0.408277	21	15.991	65.8	6	6	1.3029	0.381726	24	54.183	65.8	6	6	1.27231	0.347454	28	39.952
	602	Tb927.10.14950	Tb927.10.14950	ZC3H40	RNA binding protein, putative,zinc finger protein family member, putative (ZC3H40)								46.194	41.4	0	105.16	1	0.379906	0.0198619	1.70198	41.4	11	11	1.2109	0.27608	17	20.813	41.4	11	11	1.3231	0.403922	16	21.181	38	10	10	1.37527	0.459715	16	16.287
	2906	Tb927.7.4970;Tb11.v5.0178	Tb927.7.4970;Tb11.v5.0178	GS	glutamine synthetase, putative								42.433	13.4	0	22.601	2	0.381753	0.0119182	1.92379	13.4	4	4	1.2471	0.318577	6	20.076	13.4	4	4	1.3769	0.461424	5	35.765	13.4	4	4	1.28811	0.365258	5	18.059
	3458	Tb927.9.13030	Tb927.9.13030		QA-SNARE protein putative								35.982	18	0	44.737	1	0.382153	0.0451817	1.34504	12.8	3	3	1.1975	0.260026	5	16.698	12.8	3	3	1.4574	0.543397	3	22.885	18	4	4	1.26842	0.343037	6	11.911
	554	Tb927.10.14180	Tb927.10.14180		protein transport protein Sec13, putative,cytosolic coat protein, putative								41.675	23.3	0	19.982	1	0.386442	0.0235733	1.62758	23.3	8	8	1.4113	0.497025	11	34.193	23.3	8	8	1.2953	0.373286	12	17.304	23.3	8	8	1.22181	0.289016	14	16.904
	1028	Tb927.10.9920	Tb927.10.9920		hypothetical protein, conserved								44.149	18.5	0	32.478	1	0.388492	0.0372005	1.42945	16.6	5	5	1.3058	0.384934	7	18.734	16.6	5	5	1.1948	0.256769	7	32.297	18.5	6	6	1.43771	0.523774	7	20.863
	2993	Tb927.7.710	Tb927.7.710	HSP70	heat shock 70 kDa protein, putative (HSP70)								70.211	55.1	0	323.31	1	0.392136	0.00280181	2.55256	55.1	30	27	1.34	0.422233	56	24.493	55.1	30	27	1.3213	0.401958	59	25.808	54.8	29	26	1.27652	0.352216	60	11.143
	652	Tb927.10.1720	Tb927.10.1720		ATP-dependent DEAD/H RNA helicase, putative								66.419	6.2	0	6.2355	1	0.392487	0.0261387	1.58272	6.2	3	3	1.2105	0.275603	3	8.9467	6.2	3	3	1.322	0.402722	3	10.416	6.2	3	3	1.41337	0.499137	5	20.433
	108	Tb927.6.4980;Tb11.0390;Tb11.0290	Tb927.6.4980;Tb11.0390;Tb11.0290	RPS14;RPS14;RPS14	40S ribosomal protein S14 (RPS14)								15.513	50.7	0	103.6	3	0.393375	0.00671768	2.17278	50.7	10	10	1.2597	0.33308	31	24.22	50.7	10	10	1.3222	0.40294	26	19.747	50.7	10	10	1.36047	0.444105	28	25.166
	3538	Tb927.9.2120	Tb927.9.2120		hypothetical protein, conserved								30.605	10.9	0	23.717	1	0.395842	0.00133702	2.87386	10.9	2	2	1.34	0.422233	2	10.113	10.9	2	2	1.2944	0.372283	2	6.0021	10.9	2	2	1.31313	0.393008	2	13.66
	3475	Tb927.9.13470	Tb927.9.13470		hypothetical protein, conserved								85.828	5.3	0	4.3462	1	0.398916	0.0211039	1.67564	3.2	2	2	1.249	0.320773	2	12.498	5.3	4	4	1.4283	0.514299	3	19.967	5.3	4	4	1.28492	0.361676	5	2.457
	170	Tb927.7.4500;Tb11.v5.0263	Tb927.7.4500;Tb11.v5.0263		hypothetical protein, conserved								58.428	8.1	0	6.868	2	0.401516	0.0340973	1.46728	8.1	4	4	1.4574	0.543397	7	15.969	8.1	4	4	1.2998	0.37829	5	9.8723	8.1	4	4	1.2166	0.28286	7	3.7147
	2478	Tb927.5.4270	Tb927.5.4270		ATP-dependent DEAD/H RNA helicase, putative								93.954	8.6	0	5.2023	1	0.40243	0.0167389	1.77627	5.7	4	4	1.2368	0.306612	3	6.8691	3.3	2	2	1.3307	0.412185	3	35.182	6.2	3	3	1.40298	0.488491	4	16.722
	799	Tb927.10.4980	Tb927.10.4980	DSK2	ubiquitin-like protein DSK2, putative (DSK2)								32.186	9.9	0	24.526	1	0.403265	0.0143806	1.84222	9.9	2	2	1.3743	0.458697	3	17.828	9.9	2	2	1.2361	0.305795	3	15.899	9.9	2	2	1.3616	0.445303	4	14.379
	714	Tb927.10.290	Tb927.10.290	TbPSA2	proteasome alpha 2 subunit, putative								25.354	44.2	0	45.386	1	0.413015	0.0276762	1.55789	25.1	4	4	1.3574	0.440846	6	18.394	38.5	6	6	1.4322	0.518233	4	43.755	36.8	6	6	1.21417	0.279967	8	29.074
	849	Tb927.10.5940;Tb927.10.5930;Tb927.10.5950;Tb11.v5.0190	Tb927.10.5940;Tb927.10.5930;Tb927.10.5950;Tb11.v5.0190		protein kinase, putative								55.11	27.3	0	135.73	4	0.416967	0.00126067	2.8994	25.1	9	9	1.3191	0.399554	12	14.675	27.3	10	10	1.324	0.404903	12	11.073	25.1	9	9	1.36268	0.446443	12	23.422
	2960	Tb927.7.6340	Tb927.7.6340		hypothetical protein, conserved								48.093	19.2	0	32.999	1	0.421315	0.047332	1.32485	12.9	4	4	1.2461	0.31742	5	13.12	19.2	5	5	1.5275	0.611172	5	21.135	14	4	4	1.26169	0.335353	4	7.602
	1924	Tb927.3.1590	Tb927.3.1590	MRB1590	mitochondrial RNA binding complex 1 subunit (MRB1590)				1				72.678	33.1	0	175.59	1	0.423669	0.0407407	1.38997	31.6	13	13	1.2813	0.357608	22	18.062	31.6	13	13	1.244	0.314986	20	15.717	33.1	14	14	1.51405	0.598413	26	32.449
	1251	Tb927.11.14200	Tb927.11.14200		ubiquitin-conjugating enzyme e2, putative,ubiquitin carrier protein, putative,ubiquitin-protein ligase, putative								28.163	7.7	0	13.423	1	0.424483	0.0332599	1.47808	7.7	1	1	1.3216	0.402286	1	NaN	7.7	1	1	1.3629	0.44668	1	NaN	0	0	0	NaN		0	NaN
	291	Tb927.1.120;Tb11.v5.0294;Tb11.0050;Tb927.7.1970;Tb927.7.1960;Tb927.7.1950;Tb927.7.1980	Tb927.1.120										98.024	49.8	0	323.31	7	0.427441	0.00461152	2.33616	48.6	39	12	1.3129	0.392757	28	25.745	48.2	39	12	1.3234	0.404249	30	16.055	44.7	37	11	1.39989	0.485317	29	10.988
	2356	Tb927.5.1150	Tb927.5.1150		RNA helicase Prp43								82.927	18.9	0	127.53	1	0.431267	0.0478816	1.31983	17.7	8	7	1.2737	0.349026	10	21.778	18.9	9	8	1.247	0.318461	8	15.378	17.7	8	7	1.54361	0.626313	9	19.683
	1276	Tb927.11.14950	Tb927.11.14950	ZFP2	zinc finger protein 2 (ZFP2)								15.767	59.7	0	35.013	1	0.436876	0.00645941	2.18981	59.7	4	4	1.4215	0.507414	15	25.39	59.7	4	4	1.3194	0.399882	15	18.469	59.7	4	4	1.32256	0.403332	17	1.9776
	284	Tb927.10.2110;Tb927.10.2100;Tb11.v5.1046;Tb927.10.2090	Tb927.10.2110;Tb927.10.2100;Tb11.v5.1046;Tb927.10.2090	TEF1;TEF1;TEF1	elongation factor 1-alpha (TEF1)								49.105	81.3	0	323.31	4	0.442093	0.00435399	2.36111	81.3	35	35	1.3247	0.405666	191	30.805	78.8	34	34	1.4142	0.499986	191	37.111	78.6	34	34	1.33851	0.420627	229	32.464
	1650	Tb927.11.6790	Tb927.11.6790		predicted WD40 repeat protein								89.011	10.1	0	34.039	1	0.443228	0.0160412	1.79476	7.4	5	5	1.3361	0.418028	6	17.145	10.1	6	6	1.2833	0.359859	7	24.151	5.5	4	4	1.46591	0.551797	5	8.7979
	1754	Tb927.11.9530	Tb927.11.9530		14-3-3-I protein								30.31	44.7	0	231.83	1	0.443518	0.0218303	1.66094	44.7	11	11	1.2751	0.35061	15	14.728	31.7	8	8	1.4873	0.572696	10	13.874	42	10	10	1.32615	0.407249	17	14.327
	1353	Tb927.11.16540	Tb927.11.16540		hypothetical protein, conserved								10.913	41.8	0	16.172	1	0.447265	0.0303723	1.51752	41.8	3	3	1.5223	0.606253	3	72.209	13.3	1	1	1.3008	0.379399	1	NaN	29.6	2	2	1.28	0.356144	3	26.237
	453	Tb927.10.11830	Tb927.10.11830		hypothetical protein, conserved								39.885	4.6	0.0087336	1.3154	1	0.44945	0.0320253	1.49451	4.6	1	1	1.4438	0.529871	1	NaN	4.6	1	1	1.4478	0.533862	1	NaN	4.6	1	1	1.21809	0.284616	1	NaN
	648	Tb927.10.1620;Tb11.v5.0643	Tb927.10.1620;Tb11.v5.0643		phosphoserine/threonine/tyrosine-binding protein, putative								59.944	20.7	0	54.628	2	0.450736	0.007583	2.12016	20.7	8	8	1.3148	0.394843	13	20.597	20.7	8	8	1.3476	0.430392	11	47.365	20.7	8	8	1.4409	0.526972	12	23.739
	3499	Tb927.9.14290	Tb927.9.14290		hypothetical protein, conserved								49.833	20.9	0	76.51	1	0.452199	0.00265442	2.57603	20.9	7	7	1.3702	0.454387	8	18.181	13.7	5	5	1.4059	0.491494	5	16.88	20.9	7	7	1.32935	0.410716	8	41.218
	1022	Tb927.10.9840	Tb927.10.9840		chaperone protein DNAj, putative								29.823	17.6	0	13.071	1	0.453003	0.00693907	2.1587	17.6	4	4	1.3118	0.391548	4	9.1521	14.1	3	3	1.4362	0.522257	3	32.991	8.4	2	2	1.36151	0.445205	2	29.404
	398	Tb927.10.10340;Tb11.v5.0811	Tb927.10.10340;Tb11.v5.0811	SMC2	structural maintenance of chromosome 2, putative (SMC2)	1							134	9	0	78.058	2	0.453186	0.0080331	2.09512	8.2	7	7	1.3333	0.415001	10	40.051	5.7	6	6	1.4488	0.534858	7	108.8	5.8	6	6	1.32841	0.4097	7	15.635
	1180	Tb927.11.12880	Tb927.11.12880		hypothetical protein, conserved								123.3	28.7	0	323.31	1	0.455577	0.0380486	1.41966	28.1	24	14	1.343	0.425459	22	25.894	26.1	23	14	1.5443	0.626953	24	19.416	28.7	25	15	1.24343	0.31432	23	25.021
	3177	Tb927.8.4330	Tb927.8.4330	RAB11	small GTP-binding protein Rab11 (RAB11)								23.527	46.8	0	121.75	1	0.456565	0.0437155	1.35936	46.8	8	8	1.4394	0.525468	20	9.6737	46.8	8	8	1.4973	0.582363	20	24.449	46.8	8	8	1.19903	0.261863	19	12.894
	2593	Tb927.6.2780	Tb927.6.2780		U3 small nuclear ribonucleoprotein (snRNP), putative								33.287	25.1	0	18.138	1	0.456594	0.0135413	1.86834	25.1	5	5	1.4755	0.561204	6	41.42	25.1	5	5	1.3044	0.383386	6	29.481	16.7	4	4	1.34275	0.425191	7	17.108
	2368	Tb927.5.1560	Tb927.5.1560		ATP-dependent DEAD/H RNA helicase, putative								84.365	8.1	0	19.194	1	0.458517	0.0169021	1.77206	6.6	3	3	1.4915	0.576764	4	17.684	8.1	4	4	1.2997	0.378179	5	22.975	8.1	4	4	1.33849	0.420607	5	3.575
	1092	Tb927.11.10980	Tb927.11.10980		hypothetical protein, conserved								19.343	5.8	0.0052646	1.4829	1	0.459382	0.00415551	2.38138	5.8	1	1	1.3637	0.447526	2	26.723	5.8	1	1	1.3332	0.414893	2	9.3643	5.8	1	1	1.42972	0.515728	2	12.429
	1524	Tb927.11.4450	Tb927.11.4450	ALBA2	ALBA-Domain Protein (ALBA2)								12.757	68.4	0	160.97	1	0.460561	0.00604465	2.21863	68.4	8	8	1.3857	0.470615	25	33.473	68.4	8	8	1.4312	0.517225	24	16.023	68.4	8	8	1.31389	0.393842	24	19.81
	3321	Tb927.8.7230	Tb927.8.7230		hypothetical protein, conserved								30.589	8	0.0011598	2.1529	1	0.465389	0.0389011	1.41004	4	1	1	1.5262	0.609944	2	0.60008	4	1	1	1.2205	0.287472	1	NaN	4	1	1	1.41299	0.498749	1	NaN
	1315	Tb927.11.15800	Tb927.11.15800		hypothetical protein, conserved								89.585	16.5	0	80.888	1	0.465443	0.0222153	1.65335	14.6	8	8	1.5093	0.59388	17	25.863	14.4	8	8	1.2751	0.35061	13	28.706	14.6	8	8	1.36778	0.45184	15	31.001
	1525	Tb927.11.4460	Tb927.11.4460	ALBA1	ALBA-Domain Protein (ALBA1)								14.038	40	0	42.559	1	0.472533	0.00222852	2.65198	40	6	6	1.42	0.505891	15	33.209	40	6	6	1.3963	0.481609	15	29.458	40	6	6	1.34733	0.430101	15	71.47
	924	Tb927.10.7710	Tb927.10.7710		40S ribosomal protein S8, putative								29.838	15.4	0	6.3836	1	0.477119	0.011323	1.94604	15.4	4	4	1.396	0.481299	5	25.53	15.4	4	4	1.478	0.563646	4	17.324	11.2	3	3	1.30714	0.386412	3	32.128
	3077	Tb927.8.2000	Tb927.8.2000	NCP1	cyclophilin, putative (NCP1)								28.482	39.7	0	38.724	1	0.477459	0.00236797	2.62562	31.3	7	7	1.3497	0.432639	12	32.012	39.7	8	8	1.4248	0.510759	13	12.984	31.3	7	7	1.40345	0.488977	16	16.203
	841	Tb927.10.5840	Tb927.10.5840		translation elongation factor 1-beta, putative								21.959	47.3	0	161.13	1	0.478369	0.0224104	1.64955	47.3	9	6	1.4769	0.562572	25	15.371	47.3	9	6	1.2599	0.333309	24	16.253	47.3	9	6	1.45319	0.539226	29	14.429
	559	Tb927.10.14240;Tb11.v5.0859	Tb927.10.14240;Tb11.v5.0859	NMT	N-myristoyltransferase (NMT)								50.528	22.9	0	21.116	2	0.480388	0.00634143	2.19781	14.3	4	4	1.3298	0.411209	6	25.435	22.9	6	6	1.4005	0.485942	7	33.065	14.3	4	4	1.45802	0.544014	6	17.85
	1228	Tb927.11.13740	Tb927.11.13740		receptor-type adenylate cyclase GRESAG 4, putative								133.78	13	0	66.64	1	0.483465	0.0142663	1.84569	11.6	10	8	1.3596	0.443182	9	18.951	11.6	10	8	1.3275	0.408712	9	23.293	13	11	9	1.51414	0.598501	10	24.053
	2788	Tb927.7.270	Tb927.7.270		ribosome biogenesis protein, putative								41.798	23	0	83.294	1	0.484446	0.00715071	2.14565	17.3	5	5	1.3904	0.4755	7	3.7007	17.3	5	5	1.4741	0.559834	9	8.0947	23	6	6	1.33608	0.418003	9	13.452
	1411	Tb927.11.2250	Tb927.11.2250		hypothetical protein, conserved								26.94	25.3	0	45.331	1	0.486565	0.0205469	1.68725	22.8	4	4	1.2801	0.356257	6	64.757	25.3	5	5	1.5156	0.599889	7	34.347	22.8	4	4	1.4177	0.503548	8	47.638
	2781	Tb927.7.2550	Tb927.7.2550	RPT5	proteasome regulatory ATPase subunit 5 (RPT5)								49.149	13.5	0	52.667	1	0.487672	0.0163114	1.78751	9.9	3	3	1.2884	0.365581	4	49.318	9.9	3	3	1.4908	0.576087	3	8.7993	13.5	4	4	1.4353	0.521349	5	22.089
	784	Tb927.10.4570;Tb927.10.4560	Tb927.10.4570;Tb927.10.4560		elongation factor 2								94.333	67.3	0	323.31	2	0.488033	0.0231535	1.63538	63.6	44	44	1.2726	0.347779	100	44.7	62.3	43	43	1.4234	0.509341	89	29.374	62.9	44	44	1.52307	0.606979	103	19.356
	2782	Tb927.7.2600	Tb927.7.2600		hypothetical protein, conserved								15.138	22.1	0	8.6172	1	0.488433	0.0269395	1.56961	22.1	1	1	1.5198	0.603881	2	36.497	22.1	1	1	1.4451	0.531169	2	6.9087	22.1	1	1	1.25723	0.330247	2	16.121
	88	Tb927.10.4430;Tb10.v4.0033;Tb11.v5.0767	Tb927.10.4430;Tb10.v4.0033;Tb11.v5.0767	PUF1;PUF1	pumillo RNA binding protein PUF1 (PUF1)								63.851	30.2	0	229.49	3	0.488828	0.0051993	2.28405	28.3	9	9	1.3876	0.472592	15	8.6468	30.2	10	10	1.4708	0.556601	16	58.493	26	8	8	1.35406	0.437291	16	13.648
	2253	Tb927.4.3620;Tb927.4.3640;Tb927.4.3630	Tb927.4.3620	PP1-6;PP1-5;PP1-4	protein phosphatase 1, putative								33.713	27.9	0	27.934	3	0.489408	0.00226094	2.64571	19.4	4	4	1.4459	0.531968	3	36.354	20.4	4	4	1.3676	0.451646	4	26.568	27.9	6	6	1.39921	0.48461	5	18.886
	3387	Tb927.9.10770	Tb927.9.10770	PABP2	Polyadenylate-binding protein 2 (Poly(A)-binding protein 2) (Poly(A)-binding protein II) (PABII) (Polyadenylate-binding nuclear protein 1) (Nuclear poly(A)-binding protein 1) (PABP2), putative (PABP2)								62.147	63.4	0	323.31	1	0.499506	0.0157765	1.80199	59.6	33	33	1.5168	0.601031	100	21.524	62	33	33	1.4288	0.514804	90	20.028	63.4	33	33	1.30376	0.382683	100	19.561
	166	Tb927.11.7270;Tb11.v5.0256	Tb927.11.7270;Tb11.v5.0256	PSB3	proteasome beta 3 subunit, putative (PSB3)								22.484	14.6	0	27.109	2	0.500033	0.0120419	1.9193	14.6	2	2	1.3922	0.477366	3	22.363	14.6	2	2	1.3356	0.417488	4	17.411	14.6	3	3	1.52124	0.605244	5	23.191
	1403	Tb927.11.2120	Tb927.11.2120		hypothetical protein, conserved								88.832	11.2	0	41.221	1	0.506141	0.00887683	2.05174	11.2	6	6	1.4267	0.512682	7	31.898	9.4	5	5	1.5009	0.585828	5	30.502	9.4	5	5	1.33785	0.419912	5	17.009
	926	Tb927.10.7750	Tb927.10.7750		hypothetical protein, conserved								26.919	4.8	0	11.171	1	0.506753	0.0208255	1.68141	4.8	1	1	1.4306	0.51662	1	NaN	4.8	1	1	1.5478	0.630219	1	NaN	4.8	1	1	1.29542	0.373421	1	NaN
	1816	Tb927.2.2950	Tb927.2.2950		hypothetical protein, conserved								105.08	10.6	0	76.855	1	0.510058	0.0351745	1.45377	10.6	7	7	1.2842	0.36087	7	15.021	6.3	4	4	1.3888	0.473839	4	21.753	8.2	5	5	1.61941	0.695466	6	14.143
	2787	Tb927.7.2680	Tb927.7.2680	ZC3H22	zinc finger protein family member, putative (ZC3H22)								76.183	22.3	0	68.494	1	0.510463	0.0270777	1.56739	17.2	9	9	1.4716	0.557386	11	47.98	20.1	11	11	1.2694	0.344147	11	26.649	15.3	8	8	1.54741	0.629858	10	30.759
	3407	Tb927.9.11410;Tb927.9.11380	Tb927.9.11410;Tb927.9.11380		unspecified product								14.962	74.1	0	183.61	2	0.512269	0.00864034	2.06347	66.9	9	9	1.4561	0.542109	26	32.814	74.1	11	11	1.3365	0.41846	26	26.254	74.1	11	11	1.49096	0.576239	29	13.374
	2661	Tb927.6.4440	Tb927.6.4440	RBP42	hypothetical protein, conserved								37.718	48.9	0	209.05	1	0.513914	0.0265522	1.5759	46	10	10	1.2823	0.358734	24	31.783	46	11	11	1.573	0.653519	25	34.348	48.9	12	12	1.44342	0.529489	28	29.911
	2023	Tb927.3.3590	Tb927.3.3590		U3 small nucleolar ribonucleoprotein protein MPP10, putative								75.271	9.1	0	62.824	1	0.515304	0.000751119	3.12429	9.1	4	4	1.4559	0.541911	6	20.587	9.1	4	4	1.4081	0.49375	5	11.52	9.1	4	4	1.4243	0.510252	6	9.6059
	3419	Tb927.9.11840	Tb927.9.11840	PNO1	hypothetical protein, conserved								24.075	23.5	0	21.067	1	0.517611	0.0124363	1.90531	23.5	5	5	1.321	0.40163	8	43.201	23.5	5	5	1.5005	0.585443	8	45.294	23.5	5	5	1.48017	0.565759	8	27.949
	1728	Tb927.11.8950	Tb927.11.8950	TbLRRP1	leucine rich repeat (TbLRRP1)								78.96	25.8	0	114.95	1	0.517915	0.046467	1.33285	22	12	12	1.6718	0.741402	15	24.297	22	12	12	1.2782	0.354114	17	20.469	25.8	14	14	1.37385	0.458227	21	22.231
	125	Tb927.7.4700;Tb11.v5.0154	Tb927.7.4700;Tb11.v5.0154		hypothetical protein, conserved								77.7	24.6	0	68.844	2	0.519098	0.00225047	2.64773	21.8	12	12	1.4374	0.523462	14	17.817	23.1	13	13	1.3893	0.474358	19	64.686	17.9	11	11	1.47373	0.559473	17	14.136
	595	Tb927.10.14790	Tb927.10.14790		aminopeptidase, putative,metallo-peptidase, Clan MG, Family M24								42.69	36.1	0	132.3	1	0.519561	0.00506173	2.2957	33.8	9	9	1.3723	0.456596	20	26.789	29.1	9	9	1.5001	0.585059	16	23.302	29.1	10	10	1.431	0.517028	26	25.901
	1035	Tb927.11.10030	Tb927.11.10030		60S ribosomal protein L29, putative								8.2224	38	0	2.9752	1	0.520375	0.0165887	1.78019	16.9	2	2	1.4421	0.528171	4	22.275	16.9	2	2	1.3187	0.399116	3	1.824	38	3	3	1.55169	0.633837	4	25.983
	1033	Tb927.11.10010	Tb927.11.10010		vacuolar sorting-associated protein-like, putative								41.363	16.5	0	9.1313	1	0.523505	0.00300355	2.52237	12	2	2	1.4947	0.579856	2	46.432	16.5	4	4	1.4194	0.505281	4	43.672	16.5	3	3	1.39995	0.485378	3	39.175
	855	Tb927.10.6070	Tb927.10.6070		universal minicircle sequence binding protein (UMSBP), putative,predicted zinc finger protein								14.566	56.4	0	120.21	1	0.524909	0.00334746	2.47528	56.4	6	5	1.382	0.466758	42	35.138	56.4	6	5	1.4523	0.538339	42	54.093	56.4	6	5	1.48414	0.569629	43	27.271
	2775	Tb927.7.2340;Tb927.7.2370	Tb927.7.2340;Tb927.7.2370		40S ribosomal protein S15, putative								17.474	30.9	0	78.775	2	0.525245	0.0159623	1.7969	30.9	4	4	1.3597	0.443288	19	48.769	30.9	4	4	1.389	0.474047	16	9.8646	30.9	4	4	1.57833	0.658401	22	10.176
	3153	Tb927.8.3750	Tb927.8.3750	NOP56	nucleolar protein, putative								54.358	55.7	0	323.31	1	0.525849	0.00392135	2.40656	53.6	20	19	1.4771	0.562768	47	25.427	54	21	20	1.3755	0.459956	39	23.615	55.7	22	21	1.46899	0.554824	49	20.659
	1876	Tb927.2.5150	Tb927.2.5150		TPR-repeat protein, putative								54.016	8.8	0	2.9196	1	0.525927	0.0342339	1.46554	8.8	3	3	1.6238	0.699374	1	NaN	6.5	2	2	1.439	0.525067	2	19.478	6.5	2	2	1.27751	0.35334	5	14.907
	1694	Tb927.11.800	Tb927.11.800		hypothetical protein, conserved								14.186	26.6	0.00088391	2.4396	1	0.528986	0.0299426	1.52371	26.6	2	2	1.3157	0.395831	2	16.287	26.6	3	3	1.6354	0.709644	3	4.538	25.8	2	2	1.39618	0.481485	3	14.853
	2263	Tb927.4.3850	Tb927.4.3850		hypothetical protein, conserved								49.106	7.9	0	13.732	1	0.530254	0.00938117	2.02774	4.9	2	2	1.4997	0.584674	3	12.335	7.9	3	3	1.3443	0.426855	3	14.401	7.9	3	3	1.49405	0.579232	4	30.755
	2116	Tb927.3.5580	Tb927.3.5580	TrpRS-1	tryptophanyl-tRNA synthetase								44.246	8.2	0.00029895	2.7023	1	0.530344	0.0437496	1.35903	4.9	2	2	1.6526	0.724738	2	46.152	8.2	3	3	1.2549	0.327572	3	26.292	2.3	1	1	1.45269	0.538723	1	NaN
	2199	Tb927.4.2220	Tb927.4.2220		TPR-repeat-containing chaperone protein DNAJ, putative								80.445	14.3	0	61.209	1	0.531637	0.0204483	1.68934	12.6	7	7	1.6084	0.685626	9	25.593	12.8	7	7	1.38	0.464668	7	33.117	13.3	7	7	1.36095	0.444616	7	25.68
	681	Tb927.10.230	Tb927.10.230	TbPSA5	proteasome alpha 5 subunit, putative,20S proteasome subunit alpha 5								27.176	29.7	0	28.502	1	0.532995	0.000643474	3.19147	21.5	4	4	1.4596	0.545573	4	34.651	25.2	4	4	1.4615	0.54745	4	52.762	29.7	5	5	1.42007	0.505963	5	68.804
	1857	Tb927.2.470;Tb927.4.220;Tb11.v5.0495;Tb927.2.480;Tb927.6.5170	Tb927.2.470		retrotransposon hot spot protein 4 (RHS4), putative								98.316	29.2	0	26.504	5	0.534198	0.00234528	2.62981	27.9	23	2	1.481	0.566572	4	8.9693	26.4	23	2	1.4672	0.553066	3	8.2754	26.5	22	2	1.3976	0.482956	4	6.6819
	1825	Tb927.2.340	Tb927.2.340		retrotransposon hot spot protein 4 (RHS4), putative								97.84	38	0	132.77	1	0.536093	0.0198976	1.7012	38	32	9	1.5647	0.645886	15	31.694	38	32	9	1.4888	0.57415	14	42.381	35.4	30	9	1.3088	0.388242	19	13.217
	3250	Tb927.8.5880	Tb927.8.5880		eukaryotic translation initiation factor 1A, putative								19.445	23.3	0	40.243	1	0.542621	0.022424	1.64929	23.3	3	3	1.4922	0.577441	5	17.211	23.3	3	3	1.3061	0.385265	6	4.179	23.3	3	3	1.58574	0.665157	6	12.143
	1626	Tb927.11.6390	Tb927.11.6390		hypothetical protein, conserved								32.852	12	0	10.577	1	0.542952	0.0326072	1.48669	12	2	2	1.3605	0.444137	2	26.45	12	2	2	1.3573	0.44074	2	56.783	12	2	2	1.67479	0.74398	2	3.9666
	136	Tb927.7.4900;Tb11.v5.0171	Tb927.7.4900;Tb11.v5.0171	XRNA	5'-3' exonuclease XRNA, putative,exoribonuclease 1, putative (XRNA)								158.67	24	0	147.09	2	0.546739	0.00065551	3.18342	17.6	17	17	1.4352	0.521252	21	31.629	16.2	17	17	1.4635	0.549423	19	44.652	21.4	20	20	1.48405	0.569543	21	19.841
	1377	Tb927.11.16970	Tb927.11.16970		protein phosphatase 4, putative								34.432	12.2	0	16.639	1	0.547745	0.00137437	2.8619	5.9	1	1	1.4513	0.537346	1	NaN	12.2	2	2	1.5021	0.586981	2	22.14	12.2	2	2	1.43287	0.518908	2	11.333
	3680	Tb927.9.8200;Tb11.v5.0687	Tb927.9.8200;Tb11.v5.0687		hypothetical protein, conserved								76.419	20.4	0	11.138	2	0.548218	0.00480323	2.31847	12.6	8	8	1.4266	0.512581	9	30.031	17.8	9	9	1.5416	0.624428	8	37.067	13.7	9	9	1.42173	0.507644	11	27.707
	3669	Tb927.9.7670	Tb927.9.7670		hypothetical protein, conserved								26.419	35.3	0	160	1	0.549738	0.0179922	1.74492	25.1	5	5	1.3302	0.411643	8	29.579	34	6	6	1.5893	0.668392	8	53.061	35.3	7	7	1.48368	0.569179	12	44.253
	1475	Tb927.11.3400	Tb927.11.3400		hypothetical protein, conserved								34.88	10.6	0	32.124	1	0.549989	0.00979325	2.00907	7.1	1	1	1.4503	0.536351	1	NaN	10.6	2	2	1.5703	0.65104	2	14.436	10.6	2	2	1.378	0.462575	2	43.119
	665	Tb927.10.1980;Tb11.v5.0642	Tb927.10.1980;Tb11.v5.0642		hypothetical protein, conserved								77.636	13.7	0	5.2243	2	0.551873	0.00243996	2.61262	4.8	3	3	1.4613	0.547252	4	20.634	13.7	5	5	1.5171	0.601316	5	46.937	13.7	5	5	1.42114	0.50705	4	14.968
	3454	Tb927.9.12890	Tb927.9.12890		hypothetical protein, conserved								16.341	19.3	0	27.024	1	0.551933	0.00928701	2.03212	19.3	2	2	1.5061	0.590818	2	7.5487	19.3	2	2	1.3623	0.446044	2	17.242	11.4	1	1	1.53574	0.618938	1	NaN
	205	Tb927.10.15390;Tb11.v5.0434;Tb927.7.5650;Tb11.v5.0849	Tb927.10.15390;Tb11.v5.0434		kinesin, putative								123.56	7	0	7.6397	4	0.555577	0.0224069	1.64962	5.8	6	5	1.3079	0.387252	5	17.883	4.8	5	4	1.5422	0.62499	4	27.421	3.7	4	4	1.57406	0.65449	4	21.921
	1194	Tb927.11.13190;Tb927.11.13090	Tb927.11.13190;Tb927.11.13090		elongation factor 1 gamma, putative								46.275	47	0	149.52	2	0.556436	0.0421736	1.37496	40.6	13	13	1.6694	0.73933	39	39.591	47	15	15	1.5097	0.594262	48	32.048	47	15	15	1.262	0.335717	49	18.764
	635	Tb927.10.15700	Tb927.10.15700		hypothetical protein, conserved								377.23	6.8	0.0033765	1.7106	1	0.560245	0.0195973	1.7078	6.8	1	1	1.3262	0.407298	2	9.5866	6.8	1	1	1.5966	0.675003	2	22.819	6.8	1	1	1.51407	0.598435	2	5.084
	3718	Tb927.9.9670	Tb927.9.9670	TbPSA6	proteasome alpha 1 subunit, putative,20S proteasome subunit alpha-6, (putative) (TbPSA6)								27.543	24	0	30.914	1	0.561907	0.035224	1.45316	17.2	2	2	1.3139	0.393855	2	8.0397	24	3	3	1.4414	0.527471	3	57.382	16.4	2	2	1.69866	0.764396	2	31.152
	3556	Tb927.9.2760	Tb927.9.2760		hypothetical protein, conserved								56.997	26.9	0	36.463	1	0.564972	0.005219	2.28241	26.5	9	9	1.3989	0.484293	14	23.171	25	9	9	1.5345	0.617769	11	34.969	23.9	8	8	1.50823	0.592854	15	54.11
	78	Tb927.5.4420;Tb05.5K5.70	Tb927.5.4420;Tb05.5K5.70		nucleolar RNA helicase II, putative,nucleolar RNA helicase Gu, putative								68.786	47.9	0	164.95	2	0.56736	0.0163411	1.78672	40.7	19	19	1.4031	0.488618	38	23.128	35.6	18	18	1.4136	0.499374	36	15.918	45.3	20	20	1.64045	0.714089	40	24.737
	3614	Tb927.9.5320	Tb927.9.5320		nucleolar RNA binding protein, putative								46.864	58.3	0	323.31	1	0.571246	0.0169735	1.77023	54.8	20	19	1.6229	0.698574	33	50.128	54.1	18	17	1.3544	0.437654	25	31.945	51.8	18	17	1.49227	0.577509	34	28.658
	3603	Tb927.9.4900	Tb927.9.4900		condensin subunit 1, putative								141.11	5.6	0	24.517	1	0.571642	0.0145849	1.8361	3.1	3	3	1.5404	0.623305	3	15.269	4.5	4	4	1.3505	0.433494	5	23.341	5.6	5	5	1.57803	0.658128	5	30.653
	449	Tb927.10.11760	Tb927.10.11760	PUF6	pumilio/PUF RNA binding protein 6 (PUF6)								93.062	29.4	0	323.31	1	0.575621	0.00128071	2.89255	25.3	16	16	1.4543	0.540325	26	32.154	27.6	18	18	1.5281	0.611739	29	36.094	29.4	19	19	1.48947	0.574799	31	34.347
	1147	Tb927.11.12150	Tb927.11.12150	BILBO1	flagellar protein essential for flagellar pocket biogenesis (BILBO1)								67.325	38.5	0	90.856	1	0.579912	0.00164407	2.78408	30.5	15	15	1.4616	0.547548	23	27.278	36.8	17	17	1.4809	0.566474	27	30.135	33.4	16	16	1.54297	0.625712	26	33.628
	910	Tb927.10.7500	Tb927.10.7500	NOP1	fibrillarin (NOP1)								31.643	52.7	0	179.98	1	0.579927	0.0117339	1.93056	48.7	14	14	1.6152	0.691713	30	22.08	48.7	14	14	1.3873	0.47228	31	22.155	52.7	15	15	1.49049	0.575787	29	23.026
	2854	Tb927.7.3880	Tb927.7.3880		protein kinase, putative								87.072	9.8	0	5.4341	1	0.580172	0.0158962	1.79871	7.7	4	4	1.3512	0.434241	3	24.236	4.1	2	2	1.5491	0.63143	2	38.295	6.2	3	3	1.59642	0.674844	3	36.299
	488	Tb927.11.9730;Tb927.10.12680	Tb927.11.9730;Tb927.10.12680		60S ribosomal protein L34, putative								19.336	21.8	0	42.26	2	0.580619	0.0224861	1.64809	21.8	3	3	1.4508	0.536849	16	10.201	21.8	3	3	1.3697	0.45386	15	25.691	21.8	3	3	1.68313	0.751149	15	17.535
	1462	Tb927.2.6090;Tb927.11.3230	Tb927.2.6090;Tb927.11.3230	RPL44	60S ribosomal protein L44,ribosomal protein L36a.e (RPL44)								12.454	30.2	0	24.704	2	0.580842	0.0113525	1.94491	29.2	4	4	1.4279	0.513895	11	28.606	29.2	4	4	1.437	0.52306	14	17.004	30.2	5	5	1.63079	0.70557	12	17.551
	2251	Tb927.4.3590;Tb927.4.3570	Tb927.4.3590;Tb927.4.3570		translation elongation factor 1-beta, putative								24.334	65.5	0	163.16	2	0.580997	0.0402441	1.3953	65.5	14	11	1.761	0.816395	35	12.225	59.3	12	9	1.3388	0.42094	35	18.777	59.3	12	9	1.41977	0.505656	40	15.593
	3668	Tb927.9.7620;Tb927.9.7590	Tb927.9.7620;Tb927.9.7590		60S ribosomal protein L11, putative								22.369	39.2	0	83.175	2	0.582011	0.0317411	1.49838	26.8	4	4	1.3064	0.385597	8	23.18	39.2	6	6	1.5263	0.610039	8	12.52	35.1	5	5	1.68226	0.750397	9	24.377
	2602	Tb927.6.3090	Tb927.6.3090		hypothetical protein, conserved								179.07	5.4	0	16.712	1	0.582599	0.0110711	1.95581	3.1	4	4	1.631	0.705757	5	22.629	4.8	6	6	1.4443	0.53037	7	24.717	4.8	6	6	1.4257	0.51167	6	53.337
	703	Tb927.10.270;Tb927.9.15420	Tb927.10.270;Tb927.9.15420		60S ribosomal protein L32, putative								15.396	56.1	0	123.05	2	0.586206	0.0144507	1.84011	56.1	10	10	1.6568	0.728399	22	33.177	56.1	10	10	1.4213	0.507211	22	41.406	56.1	10	10	1.43695	0.523007	23	25.288
	3037	Tb927.8.1270	Tb927.8.1270		hypothetical protein, conserved								53.545	32.7	0	234.65	1	0.58644	0.0036732	2.43496	32.7	13	13	1.4345	0.520548	16	22.094	30.2	12	12	1.5615	0.642933	14	18.961	30.2	12	12	1.51135	0.595838	17	15.672
	147	Tb927.10.6060;Tb11.v5.0199	Tb927.10.6060;Tb11.v5.0199		universal minicircle sequence binding protein (UMSBP), putative,DNA-binding protein HEXBP, putative,zinc finger protein								21.836	75.6	0	190.06	2	0.586718	0.0328803	1.48306	75.6	10	9	1.4754	0.561106	41	38.043	75.6	10	9	1.7257	0.787182	42	17.955	75.6	9	8	1.33041	0.411867	39	20.942
	3539	Tb927.9.2160	Tb927.9.2160		hypothetical protein, conserved								22.67	27.8	0	21.999	1	0.59072	0.000849055	3.07106	27.8	3	3	1.5371	0.620211	6	5.7067	27.8	3	3	1.5067	0.591392	3	51.045	27.8	3	3	1.47484	0.560558	5	83.549
	2880	Tb927.7.4250;Tb927.7.4240	Tb927.7.4250;Tb927.7.4240		hypothetical protein, conserved								12.486	28.6	0	11.088	2	0.592089	0.0288916	1.53923	28.6	2	2	1.4056	0.491186	2	12.709	17.9	1	1	1.7385	0.797843	1	NaN	17.9	1	1	1.40176	0.487237	1	NaN
	509	Tb927.10.13180	Tb927.10.13180		hypothetical protein, conserved								136.67	14.5	0	139.41	1	0.592712	0.0456983	1.3401	9.6	8	8	1.3051	0.38416	7	29.752	11.9	10	10	1.7839	0.835035	11	41.348	10.4	8	8	1.47319	0.558942	8	20.723
	863	Tb927.10.6260;Tb11.v5.0279	Tb927.10.6260		ATP-dependent DEAD/H RNA helicase, putative								68.678	14.7	0	123.18	2	0.593892	0.002704	2.56799	9.9	4	4	1.4486	0.534659	3	16.201	14.7	6	6	1.5573	0.639047	4	25.064	9.9	4	4	1.52411	0.607968	4	9.1247
	3331	Tb927.8.7480	Tb927.8.7480		hypothetical protein, conserved								70.712	8.8	0	13.655	1	0.601518	0.00100683	2.99705	5.8	3	3	1.551	0.633199	5	34.778	7.4	4	4	1.5201	0.604166	5	26.69	8.8	5	5	1.48164	0.56719	8	15.504
	2633	Tb927.6.3870	Tb927.6.3870	SGN1	RNA-binding protein, putative (SGN1)								22.904	21	0	118.55	1	0.602606	0.0105256	1.97775	15.4	3	3	1.4041	0.489646	5	14.534	21	4	4	1.6298	0.704695	7	48.477	21	4	4	1.52994	0.613476	9	2.9757
	89	Tb927.10.4450;Tb11.v5.0757;Tb10.v4.0035	Tb927.10.4450;Tb11.v5.0757;Tb10.v4.0035		stress-inducible protein STI1-like, putative								28.425	9.7	0.0025605	1.8538	3	0.602758	0.018048	1.74357	5.4	1	1	1.5236	0.607484	2	11.749	5.4	1	1	1.6731	0.742524	1	NaN	9.7	2	2	1.37389	0.458267	1	NaN
	3487	Tb927.9.13990	Tb927.9.13990	DRBD2	RNA-binding protein, putative (DRBD2)								34.618	46.2	0	112.44	1	0.607561	0.00541856	2.26612	44.6	13	13	1.5157	0.599984	25	21.729	37.4	12	12	1.612	0.688852	23	24.714	39	13	13	1.44779	0.533848	27	32.775
	593	Tb927.10.14750;Tb927.10.14630	Tb927.10.14750;Tb927.10.14630		fibrillarin, putative								31.672	45.7	0	154.75	2	0.607804	0.00181354	2.74147	45.7	15	15	1.5285	0.612117	33	14.056	44.4	15	15	1.4752	0.560911	29	20.846	44.4	15	15	1.56959	0.650386	32	26.406
	1241	Tb927.11.13930	Tb927.11.13930		U3 small nucleolar ribonucleoprotein protein IMP3, putative								26.668	12.4	0	7.2836	1	0.610234	0.0355077	1.44968	12.4	2	2	1.7982	0.846553	2	34.414	12.4	2	2	1.4067	0.492315	2	37.833	12.4	2	2	1.40623	0.491835	3	1.124
	908	Tb927.10.7440	Tb927.10.7440	MTR4	MTR4 (MTR4)								107.35	11.1	0	19.001	1	0.618345	0.00152444	2.81689	8.4	5	5	1.5874	0.666666	6	14.705	7.6	5	5	1.5109	0.595408	5	15.802	9.5	6	6	1.50834	0.592963	7	22.283
	193	Tb11.v5.0366	Tb11.v5.0366										120.58	29.8	0	12.263	1	0.619614	0.0446583	1.3501	27.3	17	2	1.5134	0.597793	5	34.019	28.7	19	2	1.8207	0.864493	3	12.985	27.4	18	2	1.31636	0.396555	5	3.5887
	1854	Tb927.2.4550	Tb927.2.4550		FtsJ cell division protein, putative								102.88	14.7	0	20.644	1	0.621242	0.017875	1.74775	11.6	7	7	1.6501	0.722553	6	15.694	10.7	6	6	1.61	0.687061	7	15.156	14.7	9	9	1.36994	0.454111	12	21.96
	1266	Tb927.11.14590	Tb927.11.14590	G5-IP	hypothetical protein, conserved								70.339	12.9	0	30.012	1	0.623764	0.0476248	1.32217	10.8	3	3	1.3354	0.417272	3	12.535	9.1	3	3	1.4744	0.560128	5	23.22	9.1	3	3	1.85818	0.893893	4	14.164
	1972	Tb927.3.2470	Tb927.3.2470	PUF8	pumilio RNA binding protein, putative (PUF8)								69.055	7.5	0	5.0876	1	0.623822	0.00812765	2.09003	7.5	4	4	1.5353	0.618521	4	46.791	7.5	4	4	1.4425	0.528571	5	105.96	7.5	4	4	1.65218	0.724373	6	28.242
	274	Tb11.v5.0895;Tb927.9.12340	Tb11.v5.0895;Tb927.9.12340										63.762	6.6	0	3.5028	2	0.62469	0.0189935	1.72139	6.6	4	4	1.6355	0.709732	4	32.815	6.6	4	4	1.6407	0.714311	4	31.639	4.7	3	3	1.36606	0.450025	2	25.573
	2891	Tb927.7.4420	Tb927.7.4420	TbPSA3	proteasome alpha 3 subunit, putative								32.154	18.2	0	49.139	1	0.626054	0.0194759	1.7105	18.2	4	4	1.3656	0.449535	6	4.2559	12.9	3	3	1.624	0.699552	4	25.351	12.9	3	3	1.65758	0.729076	4	9.3268
	2815	Tb927.7.320	Tb927.7.320	TbRBP8	hypothetical protein, conserved (TbRBP8)								20.27	44.4	0	122.62	1	0.630914	0.0247199	1.60695	44.4	6	6	1.6002	0.678252	7	52.599	44.4	6	6	1.7141	0.777451	5	32.509	35.6	5	5	1.35382	0.437037	5	22.032
	1510	Tb927.11.4190	Tb927.11.4190		hypothetical protein, conserved								59.057	11.5	0	45.547	1	0.635579	0.000908896	3.04149	7.8	3	3	1.5141	0.59846	4	9.6395	9.5	4	4	1.5646	0.645794	7	80.001	11.5	5	5	1.5828	0.662483	8	26.899
	426	Tb927.10.11230	Tb927.10.11230		hypothetical protein, conserved								34.706	13.3	0	3.0276	1	0.636144	0.0343716	1.4638	3.1	1	1	1.6328	0.707348	1	NaN	6.5	2	2	1.7423	0.800993	2	4.3532	13.3	3	3	1.31959	0.400092	3	29.746
	3609	Tb927.9.5150	Tb927.9.5150	NHP2	ribosomal protein S6, putative,NHP2/RS6-like protein (NHP2)								13.572	41.3	0	323.31	1	0.639385	0.00404139	2.39347	41.3	5	5	1.6001	0.678162	16	0.098372	41.3	5	5	1.4721	0.557876	13	220.84	41.3	5	5	1.60449	0.682117	14	12.744
	419	Tb927.10.1100;Tb927.6.4690	Tb927.10.1100;Tb927.6.4690		60S ribosomal protein L9, putative								21.857	49.7	0	211	2	0.648151	0.0137225	1.86257	49.7	11	11	1.6485	0.721154	35	18.089	49.7	11	11	1.4091	0.494774	30	31.764	48.7	10	10	1.65695	0.728527	34	14.477
	3470	Tb927.9.13340	Tb927.9.13340		hypothetical protein, conserved								35.95	7.7	0	3.5128	1	0.653607	0.0185019	1.73278	2.9	1	1	1.782	0.833497	1	NaN	2.9	1	1	1.467	0.552869	1	NaN	7.7	2	2	1.48911	0.574455	2	33.124
	3372	Tb927.9.10400	Tb927.9.10400		hypothetical protein, conserved								50.645	10.3	0	92.969	1	0.65422	0.00924143	2.03426	10.3	6	6	1.4834	0.568908	13	14.447	10.3	6	6	1.7147	0.777956	12	13.699	10.3	6	6	1.5324	0.615795	15	19.095
	575	Tb927.10.14470	Tb927.10.14470	IFT140	intraflagellar transport protein IFT140, putative (IFT140)								186.61	5.9	0	42.596	1	0.65708	0.0458414	1.33874	3	4	4	1.4756	0.561302	3	6.0978	5	6	6	1.3818	0.466549	5	26.873	3.4	4	4	1.92304	0.943389	4	46.187
	833	Tb927.10.5670	Tb927.10.5670	NAT1	N-acetyltransferase subunit Nat1, putative (NAT1)								82.189	23.1	0	245.91	1	0.660097	0.0310426	1.50804	19.1	11	11	1.5023	0.587173	15	24.667	23.1	13	13	1.4144	0.50019	16	18.127	21	12	12	1.85694	0.892928	18	18.731
	818	Tb927.10.5480;Tb927.10.5460	Tb927.10.5480;Tb927.10.5460		60S ribosomal protein L24, putative								14.595	37.6	0	52.248	2	0.661459	0.00920685	2.03589	37.6	4	4	1.6315	0.706199	6	20.071	37.6	4	4	1.6734	0.742782	8	36.86	37.6	4	4	1.44934	0.535394	10	23.976
	1979	Tb927.3.2750	Tb927.3.2750		hypothetical protein, conserved								95.98	5.4	0	16.123	1	0.661819	0.00285511	2.54438	4	3	3	1.5295	0.61306	3	10.935	5.3	4	4	1.6595	0.730749	4	14.16	4.1	3	3	1.56011	0.641649	3	15.361
	2997	Tb927.7.7210	Tb927.7.7210		hypothetical protein, conserved		1						77.526	8.8	0	84.852	1	0.66338	0.0461266	1.33605	4.6	2	2	1.6161	0.692516	3	20.821	6.2	3	3	1.8703	0.90327	3	22.456	7.2	3	3	1.31435	0.394354	3	24.694
	600	Tb927.10.1490;Tb11.v5.0875	Tb927.10.1490		hypothetical protein, conserved								134.81	7.8	0	109.52	2	0.664615	0.0104708	1.98002	5.9	4	4	1.7077	0.772055	5	26.504	6.1	5	5	1.4511	0.537147	5	44.476	4.3	3	3	1.6073	0.684642	6	18.338
	160	Tb927.10.5340;Tb927.10.5330;Tb11.v5.1060;Tb11.v5.0243	Tb927.10.5340;Tb927.10.5330;Tb11.v5.1060;Tb11.v5.0243	RPS18	40S ribosomal protein S18, putative (RPS18)								17.51	60.1	0	54.708	4	0.665768	0.0140898	1.85109	55.6	12	12	1.5046	0.58938	22	36.414	60.1	13	13	1.4974	0.58246	28	27.93	60.1	14	14	1.77211	0.825466	31	22.61
	2274	Tb927.4.410	Tb927.4.410	CAF40	CAF 40 (CAF40)								35.32	35.1	0	21.005	1	0.669967	0.0385546	1.41392	35.1	10	10	1.6794	0.747946	11	14.524	35.1	10	10	1.3252	0.40621	14	20.439	31.3	8	8	1.80969	0.855745	11	13.972
	2987	Tb927.7.700	Tb927.7.700		hypothetical protein, conserved								74.25	12.2	0	16.791	1	0.676989	0.0299054	1.52425	7.8	3	3	1.8796	0.910426	3	35.279	9.8	4	4	1.4277	0.513693	4	45.442	5.4	2	2	1.52293	0.606848	2	27.373
	3051	Tb927.8.1510	Tb927.8.1510	DBP2.1	ATP-dependent DEAD/H RNA helicase, putative								62.439	30.2	0	50.134	1	0.678027	0.0126022	1.89955	26.5	12	12	1.5714	0.652051	19	22.56	26	12	12	1.4741	0.559834	17	12.628	25.7	12	11	1.7681	0.822197	17	18.266
	3602	Tb927.9.4680	Tb927.9.4680		ATP-dependent DEAD box helicase, putative								45.361	45.5	0	160.32	1	0.681611	0.00271566	2.56612	45.3	14	14	1.6113	0.688225	29	33.804	45.5	15	15	1.5336	0.616922	29	24.291	45.5	15	15	1.66981	0.739685	32	26.319
	2805	Tb927.7.3040	Tb927.7.3040		hypothetical protein, conserved								69.073	9.6	0	8.6665	1	0.683407	0.00753586	2.12287	7.6	4	4	1.5597	0.641269	6	11.32	9.6	5	5	1.7425	0.801159	6	16.805	9.6	5	5	1.52393	0.607793	7	29.195
	581	Tb927.10.14550	Tb927.10.14550		ATP-dependent DEAD/H RNA helicase, putative								71.366	30.3	0	155.69	1	0.685607	0.00715168	2.14559	28.5	16	15	1.4852	0.570657	33	38.721	30.3	17	16	1.6543	0.726221	29	29.26	30.3	17	16	1.69342	0.759942	31	16.685
	873	Tb927.10.6630	Tb927.10.6630	HEL64	ATP-dependent DEAD/H RNA helicase HEL64, putative (HEL64)								64.082	22.2	0	29.624	1	0.688513	0.030668	1.51331	19.5	8	8	1.4917	0.576957	8	19.194	16.2	7	7	1.9119	0.935007	6	48.461	20.6	9	8	1.46772	0.553574	8	30.47
	1630	Tb927.11.6440	Tb927.11.6440		hypothetical protein, conserved								48.841	22.4	0	25.171	1	0.689565	0.013832	1.85912	22.4	12	12	1.7552	0.811635	18	35.146	20.6	11	11	1.6509	0.723253	20	48.553	20.6	11	11	1.44774	0.533806	21	42.774
	3010	Tb927.7.7450	Tb927.7.7450		GTP-binding protein, putative								68.482	5.5	0	8.2446	1	0.690218	0.00627716	2.20224	5.5	3	3	1.6775	0.746313	5	22.552	5.5	3	3	1.4952	0.580339	4	12.365	5.5	3	3	1.67482	0.744004	8	21.596
	650	Tb927.10.170	Tb927.10.170		pseudouridine synthase, Cbf5p								48.285	31.6	0	59.494	1	0.691163	0.0147872	1.83011	27.6	9	9	1.7341	0.794187	14	31.364	31.6	11	11	1.4365	0.522558	15	25.747	30.7	10	10	1.68967	0.756745	19	16.715
	1415	Tb927.11.2300	Tb927.11.2300	ERF1	eukaryotic peptide chain release factor subunit 1, putative (ERF1)								50.976	22.8	0	64.528	1	0.692142	0.0141075	1.85055	20.8	7	7	1.4504	0.536451	15	20.107	20.8	7	7	1.6468	0.719665	13	28.435	19.7	7	7	1.76579	0.820311	19	19.836
	3531	Tb927.9.1850;Tb927.9.1810	Tb927.9.1850;Tb927.9.1810		60S ribosomal protein L35, putative								15.144	30.7	0	16.626	2	0.692801	0.033872	1.47016	27.6	4	4	1.5896	0.668664	12	59.689	25.2	5	5	1.906	0.930548	18	25.18	25.2	4	4	1.39396	0.479191	15	29.278
	124	Tb927.7.4670;Tb11.v5.0152	Tb927.7.4670;Tb11.v5.0152	RRP4	ribosomal RNA processing protein 4,exosome complex exonuclease (RRP4)								35.668	4.6	0	7.3525	2	0.69409	0.0367507	1.43473	0	0	0	NaN		0	NaN	4.6	1	1	1.5735	0.653977	1	NaN	4.6	1	1	1.66348	0.734203	1	NaN
	3164	Tb927.8.4130;Tb927.8.4080;Tb927.8.4030;Tb11.v5.0861	Tb927.8.4130;Tb927.8.4080;Tb927.8.4030;Tb11.v5.0861	CITFA-5a;CITFA-5b	class I transcription factor A, subunit 5b (CITFA-5b)								23.529	13.3	0	8.1436	4	0.694777	0.00314174	2.50283	13.3	2	2	1.7053	0.770026	4	26.097	13.3	2	2	1.5574	0.63914	3	21.911	13.3	2	2	1.59678	0.675166	4	1.5699
	2639	Tb927.6.4000	Tb927.6.4000	SGT	small glutamine-rich tetratricopeptide repeat protein, putative (SGT)								45.966	64.2	0	186.37	1	0.696802	0.00429583	2.36695	64.2	19	19	1.5354	0.618615	29	29.039	57	17	17	1.7139	0.777283	25	35.305	57.5	17	17	1.61833	0.694508	25	21.282
	1785	Tb927.2.1120;Tb11.0820;Tb11.v5.0295	Tb927.2.1120;Tb11.0820		retrotransposon hot spot protein (RHS, pseudogene), putative,retrotransposon hot spot protein 4 (RHS4), point mutation								80.856	22.9	0	11.899	3	0.698092	0.0379296	1.42102	21.5	14	1	NaN		0	NaN	22.9	15	1	1.5762	0.656451	1	NaN	21.5	14	1	1.66987	0.739733	1	NaN
	3432	Tb927.9.12170	Tb927.9.12170		leucine-rich repeat protein (LRRP), putative								32.359	28.2	0	89.444	1	0.698311	0.00209688	2.67843	28.2	5	5	1.5932	0.671927	7	23.381	28.2	5	5	1.6959	0.762051	8	20.978	28.2	5	5	1.58113	0.660954	7	17.023
	1507	Tb927.11.4130	Tb927.11.4130		ubiquitin-like protein, putative								67.282	19.8	0	25.44	1	0.69864	0.00925996	2.03339	17.7	5	5	1.7438	0.802235	6	60.395	19.8	6	6	1.4859	0.571337	7	44.882	17.7	5	5	1.64987	0.722349	7	42.051
	1349	Tb927.11.16470	Tb927.11.16470		hypothetical protein, conserved								85.058	14.4	0	20.135	1	0.699812	0.0107935	1.96684	7.5	4	4	1.5468	0.629287	4	20.759	9.6	5	5	1.5409	0.623773	4	16.111	13	7	7	1.79798	0.846376	5	45.976
	1496	Tb927.11.3830	Tb927.11.3830		hypothetical protein, conserved								39.063	15.8	0	26.643	1	0.700026	0.0190629	1.71981	15.8	4	4	1.5729	0.653427	5	40.812	15.8	4	4	1.851	0.888305	5	35.707	15.8	4	4	1.47258	0.558347	5	29.143
	1805	Tb927.2.2440	Tb927.2.2440	RPN6	proteasome regulatory non-ATPase subunit 6 (RPN6)								57.323	14.2	0	2.9312	1	0.703236	0.00867433	2.06176	11.1	4	4	1.5011	0.58602	3	44.054	4.7	2	2	1.6353	0.709555	2	24.363	14.2	5	5	1.75824	0.814133	5	36.696
	1111	Tb927.11.11330;Tb11.v5.1035;Tb11.v5.1034	Tb927.11.11330;Tb11.v5.1035		heat shock protein 70								71.408	69.3	0	323.31	3	0.703477	0.00527947	2.27741	69.1	49	36	1.729	0.789938	155	30.198	69.3	50	37	1.6337	0.708143	147	27.71	69.3	50	37	1.52875	0.612351	161	20.75
	2749	Tb927.7.1730;Tb927.7.1750;Tb927.7.1740	Tb927.7.1730;Tb927.7.1750;Tb927.7.1740		60S ribosomal protein L7, putative								27.713	59.1	0	87.775	3	0.708812	0.0117455	1.93013	50.8	13	13	1.7902	0.840121	31	38.24	55	14	14	1.4864	0.571822	38	36.25	59.1	16	16	1.6409	0.714491	41	47.745
	1473	Tb927.11.3380	Tb927.11.3380		Ran-binding protein 1, putative								17.703	38.2	0	42.031	1	0.711962	0.0190147	1.72091	38.2	6	6	1.4439	0.529971	7	19.054	38.2	5	5	1.8316	0.873104	7	18.509	38.2	6	6	1.66188	0.732812	6	13.251
	2264	Tb927.4.3890	Tb927.4.3890		ATP-dependent RNA helicase, putative								122.8	16.1	0	57.351	1	0.713258	0.0109237	1.96163	14.3	11	11	1.6635	0.734222	12	46.277	14.3	11	11	1.4885	0.573859	12	35.264	14.6	12	12	1.77977	0.831692	14	27.328
	2335	Tb927.4.750	Tb927.4.750		50S ribosomal protein L7Ae, putative								16.32	39.3	0	8.0899	1	0.716209	0.0381848	1.41811	39.3	4	4	1.7903	0.840201	9	31.325	39.3	4	4	1.8398	0.879549	8	27.56	39.3	4	4	1.34618	0.428877	8	17.805
	1960	Tb927.3.2190	Tb927.3.2190	TbCET1	RNA triphosphatase (TbCET1)								29.326	11.5	0.00029904	2.7062	1	0.716427	0.046492	1.33262	0	0	0	NaN		0	NaN	6.3	1	1	1.7039	0.768841	1	NaN	11.5	2	2	1.58448	0.664014	2	31.306
	3433	Tb927.9.12240;Tb927.9.12200	Tb927.9.12240;Tb927.9.12200		unspecified product								21.692	25	0	22.4	2	0.717921	0.017745	1.75092	25	5	5	1.8793	0.910195	16	41.994	25	5	5	1.5161	0.600365	15	29.115	25	5	5	1.56179	0.643203	17	15.964
	594	Tb927.10.14770	Tb927.10.14770		protein kinase, putative								70.531	30.8	0	108.88	1	0.720249	0.00282454	2.54905	27.8	12	12	1.5933	0.672018	21	22.665	21.7	9	9	1.6163	0.692695	20	33.331	29.1	14	14	1.73632	0.796035	26	21.617
	609	Tb927.10.1510	Tb927.10.1510	NOT1	NOT1 (NOT1)								259.12	30.9	0	323.31	1	0.720623	4.82475e-05	4.31653	27.1	51	51	1.6508	0.723165	88	26.7	28	51	51	1.6369	0.710966	86	23.833	28.5	52	52	1.65604	0.727738	90	22.489
	814	Tb927.10.5370;Tb927.10.5360	Tb927.10.5370;Tb927.10.5360		40S ribosomal protein S10, putative								19.285	32	0	29.197	2	0.721007	0.0426386	1.3702	29.7	5	5	1.3606	0.444243	10	27.912	32	6	6	1.6736	0.742955	11	50.38	32	6	6	1.96676	0.975822	14	28.622
	2306	Tb927.4.4940	Tb927.4.4940		hypothetical protein, conserved								73.839	9.9	0	27.205	1	0.72182	0.00869837	2.06056	6.6	3	3	1.7248	0.786429	4	67.823	6.6	3	3	1.7323	0.792689	4	44.085	9.9	4	4	1.50143	0.586341	4	11.363
	3312	Tb927.8.6990	Tb927.8.6990		hypothetical protein, conserved								10.759	19.6	0	48.564	1	0.723312	0.0256793	1.59042	19.6	1	1	1.5777	0.657823	1	NaN	19.6	1	1	1.4736	0.559345	1	NaN	19.6	1	1	1.93558	0.952769	1	NaN
	2182	Tb927.4.1850	Tb927.4.1850		hypothetical protein, conserved								64.384	15.6	0	24.009	1	0.726032	0.0160067	1.7957	8.5	3	3	1.5305	0.614003	3	42.497	13	5	5	1.8798	0.910579	5	24.548	15.6	6	6	1.57299	0.653514	7	72.753
	338	Tb927.1.3270	Tb927.1.3270										98.508	12.6	0	14.216	1	0.72647	0.0151387	1.81991	12.6	6	6	1.4871	0.572502	7	11.914	12.6	6	6	1.6487	0.721329	6	54.412	7.2	4	4	1.84751	0.88558	4	23.688
	2882	Tb927.7.4290	Tb927.7.4290		hypothetical protein, conserved								33.703	12.8	0	6.8223	1	0.726985	0.00184874	2.73312	4	1	1	NaN		0	NaN	12.8	3	3	1.6576	0.729096	3	29.5	8.4	2	2	1.65276	0.724874	2	16.616
	3242	Tb927.8.5710	Tb927.8.5710		recombination initiation protein NBS1, putative								100.49	11.4	0	55.414	1	0.731386	0.00271261	2.56661	7.3	5	5	1.7366	0.796266	6	28.102	11.4	8	8	1.663	0.733788	8	24.742	9.4	6	6	1.58459	0.664105	8	29.214
	2214	Tb927.4.2530	Tb927.4.2530		hypothetical protein, conserved								16.835	24.1	0	16.473	1	0.731672	0.0192858	1.71476	24.1	3	3	1.9151	0.93742	5	187.2	24.1	3	3	1.5592	0.640806	3	120.89	24.1	3	3	1.53346	0.616791	4	97.641
	1704	Tb927.11.8200	Tb927.11.8200		ribosomal protein S26, putative								12.806	42.3	0	40.945	1	0.731939	0.0195572	1.70869	42.3	4	4	1.9011	0.926834	14	5.0736	42.3	5	5	1.4867	0.572114	15	58.86	42.3	4	4	1.62098	0.696868	14	28.101
	1901	Tb927.2.830;Tb11.v5.0655	Tb927.2.830;Tb11.v5.0655		retrotransposon hot spot protein (RHS, pseudogene), putative,retrotransposon hot spot protein 1 (RHS1), interrupted								40.504	24.7	0	18.245	2	0.737279	0.0366582	1.43583	21.9	7	2	1.8379	0.878058	3	15.609	24.7	8	2	1.8491	0.886823	3	43.366	24.7	8	2	1.36316	0.446954	3	8.2979
	730	Tb927.10.3150	Tb927.10.3150		N-acetyltransferase, putative								23.621	13.7	0.00087848	2.2998	1	0.73808	0.0435371	1.36114	4.9	1	1	1.5221	0.606063	2	2.1112	13.7	2	2	1.4672	0.553066	2	24.674	13.7	2	2	2.07788	1.05511	4	27.094
	2938	Tb927.7.570	Tb927.7.570		prefoldin, putative								22.754	12.2	0	130.68	1	0.73903	0.0197202	1.70509	7.1	1	1	1.47	0.555816	2	2.9341	12.2	2	2	1.6708	0.740539	3	8.7451	7.1	1	1	1.89308	0.920734	2	0.82647
	2912	Tb927.7.5180;Tb927.7.5170	Tb927.7.5180;Tb927.7.5170		60S ribosomal protein L23a, putative								18.17	41.5	0	22.979	2	0.73961	0.0056758	2.24597	34.8	6	6	1.72	0.782409	21	25.185	34.8	5	5	1.7505	0.807767	19	35.638	41.5	7	7	1.54612	0.628653	21	20.055
	1971	Tb927.3.2440	Tb927.3.2440		serine/threonine-protein kinase, putative,protein kinase, putative								45.811	12.8	0	11.589	1	0.743176	0.0255245	1.59304	12.8	4	4	1.4177	0.503552	6	14.388	10.8	3	3	1.8571	0.893052	5	66.746	10.8	3	3	1.78129	0.832925	4	58.372
	721	Tb927.10.3030;Tb927.10.2980	Tb927.10.3030;Tb927.10.2980	RPN11;RPN11	proteasome regulatory non-ATPase subunit 11,19S proteasome regulatory subunit, Metallo-peptidase, Clan MP, Family M67 (RPN11)								33.847	17	0	43.633	2	0.745733	0.0279872	1.55304	9.5	2	2	1.4114	0.497127	1	NaN	17	4	4	1.8905	0.918768	3	19.454	17	4	4	1.767	0.821304	3	37.07
	74	Tb927.5.4380;Tb05.5K5.30	Tb927.5.4380;Tb05.5K5.30		kinetoplastid-specific phospho-protein phosphatase, putative								71.37	15.3	0	63.639	2	0.746232	0.0122681	1.91122	12.6	6	6	1.554	0.635987	6	35.969	12.3	7	7	1.8788	0.909812	13	51.225	12.9	7	7	1.61653	0.692898	8	34.984
	3670	Tb927.9.7720	Tb927.9.7720		predicted tetratricopeptide repeat protein								152.89	4	0	17.305	1	0.746332	0.0293693	1.53211	2.6	2	2	1.6393	0.71308	2	0.38362	4	3	3	1.4522	0.53824	3	155.68	1.4	1	1	1.98299	0.987675	1	NaN
	1562	Tb927.11.5140	Tb927.11.5140		ubiquitin carboxyl-terminal hydrolase, putative,cysteine peptidase, Clan CA, family C12, putative								34.627	10.4	0	12.827	1	0.747014	0.0164307	1.78434	10.4	2	2	1.8901	0.918463	2	16.677	10.4	2	2	1.4978	0.582845	2	25.087	6.5	1	1	1.66987	0.739733	1	NaN
	2786	Tb927.7.2670	Tb927.7.2670	ZC3H21	zinc finger protein family member, putative (ZC3H21)								49.686	26.2	0	52.351	1	0.749818	0.00344478	2.46284	24.3	7	5	1.6243	0.699818	7	26.109	26.2	8	5	1.6379	0.711847	9	13.125	24.3	7	5	1.78731	0.83779	8	36.016
	3426	Tb927.9.12070	Tb927.9.12070		hypothetical protein, conserved								109.87	11.3	0	112.15	1	0.755328	0.00333358	2.47709	9.4	6	6	1.6117	0.688583	8	25.772	8.2	6	6	1.7871	0.83762	7	18.693	10.5	7	7	1.66992	0.739782	10	23.375
	2989	Tb927.7.7030	Tb927.7.7030		hypothetical protein, conserved								68.705	13.2	0	23.324	1	0.760596	0.0261811	1.58201	4.9	2	2	2.0037	1.00267	2	53.485	5.7	2	2	1.4967	0.581785	2	27.701	13.2	5	5	1.62151	0.697336	4	22.555
	118	Tb927.10.15270;Tb11.v5.0998;Tb11.1240	Tb927.10.15270;Tb11.v5.0998;Tb11.1240		methionine aminopeptidase, putative,metallo- peptidase, Clan MG, Family M24								43.784	10.4	0	22.456	3	0.761188	0.00290089	2.53747	8.1	2	2	1.7742	0.827169	2	9.9243	10.4	3	3	1.706	0.770618	3	31.805	10.4	3	3	1.60857	0.685779	3	38.48
	2780	Tb927.7.2440	Tb927.7.2440	P5CR	pyrroline-5-carboxylate reductase, putative (P5CR)								28.271	18.1	0	26.402	1	0.761853	0.0108711	1.96373	18.1	3	3	1.5902	0.669208	3	20.069	18.1	3	3	1.6189	0.695014	3	5.3053	18.1	3	3	1.89387	0.921335	3	22.631
	1946	Tb927.3.1920	Tb927.3.1920	NOT5	NOT5 protein (NOT5)								66.856	25.3	0	123.32	1	0.763773	0.00106226	2.97377	20.9	8	8	1.7274	0.788602	12	25.622	25.3	10	10	1.7276	0.788769	11	16.308	25.3	10	10	1.64029	0.713947	13	33.984
	140	Tb927.7.5020;Tb927.7.5000;Tb11.v5.0182;Tb11.v5.0181	Tb927.7.5020;Tb927.7.5000;Tb11.v5.0182;Tb11.v5.0181		60S ribosomal protein L19, putative								29.408	26.9	0	18.391	4	0.769781	0.00282513	2.54896	26.9	9	9	1.6947	0.76103	20	21.202	26.9	9	9	1.6285	0.703544	23	36.15	26.9	9	9	1.79598	0.844769	25	18.588
	2302	Tb927.4.470	Tb927.4.470		snoRNP protein GAR1, putative								21.783	40.2	0	55.289	1	0.773494	0.00868456	2.06125	40.2	6	6	1.6195	0.695549	14	13.313	40.2	5	5	1.6318	0.706464	9	25.003	40.2	5	5	1.89011	0.918469	12	8.6066
	1296	Tb927.11.15370	Tb927.11.15370	TbKap123	hypothetical protein, conserved (TbKap123)								117.88	26.2	0	167.24	1	0.774348	0.00151213	2.82041	20.6	12	12	1.7627	0.817787	12	16.649	19.6	10	10	1.6431	0.71642	10	32.982	16.4	10	10	1.72768	0.788838	14	47.444
	3011	Tb927.7.7460	Tb927.7.7460		hypothetical protein, conserved								22.358	87	0	143.99	1	0.774539	0.00127067	2.89597	87	12	12	1.7528	0.809661	27	12.265	87	12	12	1.7338	0.793938	25	27.151	74	11	11	1.6472	0.720018	28	15.648
	948	Tb927.10.8190	Tb927.10.8190	TCP-1-theta	T-complex protein 1, theta subunit, putative,CCT-theta, putative (TCP-1-theta)								58.081	38.2	0	191.78	1	0.779067	0.0235479	1.62805	26.1	10	10	1.5347	0.617957	13	23.05	35.6	13	13	1.6263	0.701593	16	28.281	30.9	11	11	2.02462	1.01765	16	11.927
	417	Tb927.10.10850	Tb927.10.10850	AGO1	argonaute-like protein (AGO1)								99.184	26.1	0	86.625	1	0.782498	0.00238169	2.62311	23.7	18	18	1.6565	0.728138	21	40.043	22.5	16	16	1.8104	0.856308	21	39.766	23.4	18	18	1.69707	0.763048	22	18.868
	123	Tb11.1810b;Tb11.1810;Tb11.v5.0839	Tb11.1810b;Tb11.1810										29.007	44.9	0	5.2715	3	0.784034	0.0419818	1.37694	17.3	4	2	1.8145	0.859572	3	8.9755	26	5	2	2.0365	1.02609	4	21.006	41.3	7	2	1.38169	0.466437	2	13.915
	2761	Tb927.7.2160	Tb927.7.2160		hypothetical protein, conserved								37.233	38.4	0	323.31	1	0.784107	0.0233908	1.63095	38.4	10	10	2.0204	1.01464	19	12.484	38.4	10	10	1.5149	0.599223	15	25.195	38.4	10	10	1.66839	0.738457	19	21.182
	1392	Tb927.11.1900	Tb927.11.1900		T-complex protein 1, beta subunit, putative								58.057	52.6	0	280.53	1	0.786477	0.0366915	1.43543	42.3	15	15	1.4399	0.525969	23	17.626	48.4	20	20	1.7069	0.771379	30	22.016	48	18	18	2.08794	1.06208	33	25.224
	3258	Tb927.8.6030;Tb927.9.14000	Tb927.8.6030;Tb927.9.14000		60S ribosomal protein L12, putative								17.564	45.1	0	30.891	2	0.793347	0.0111167	1.95403	36	4	4	1.5421	0.624896	16	36.133	45.1	5	5	1.8475	0.885574	16	31.944	45.1	5	5	1.82712	0.86957	16	31.843
	3440	Tb927.9.12510	Tb927.9.12510	DED1	ATP-dependent DEAD/H RNA helicase, putative (DED1)	1							82.74	43.4	0	311.78	1	0.803649	0.00188453	2.7248	41.9	26	25	1.668	0.738119	48	28.394	40.7	26	25	1.7598	0.815411	47	33.351	41.9	27	26	1.81179	0.857417	51	18.905
	3701	Tb927.9.9060	Tb927.9.9060		Lsm12 protein, putative								21.06	20.5	0	5.1929	1	0.804975	0.00304225	2.51681	20.5	3	3	1.7527	0.809579	5	41.799	16.3	2	2	1.6537	0.725698	3	13.958	20.5	4	4	1.83993	0.879648	7	32.196
	3616	Tb927.9.5380	Tb927.9.5380		hypothetical protein, conserved								81.195	4.9	0	3.3825	1	0.805523	0.00193021	2.7144	4.9	2	2	1.7928	0.842215	2	17.394	4.9	2	2	1.664	0.734655	2	2.9789	4.9	2	2	1.78968	0.839699	2	1.8558
	1470	Tb927.11.3300	Tb927.11.3300		hypothetical protein, conserved								107.86	20.2	0	124.57	1	0.807447	0.0243663	1.61321	18.2	15	15	1.4734	0.559149	18	26.201	16.6	13	13	1.9839	0.988339	16	33.907	17.2	14	14	1.83382	0.874851	20	31.246
	3131	Tb927.8.3150	Tb927.8.3150	TCP-1-gamma	T-complex protein 1, gamma subunit, putative (TCP-1-gamma)								60.817	53.8	0	257.1	1	0.814033	0.0280889	1.55147	52.3	19	19	1.5149	0.599223	26	34.593	36.3	16	16	1.7024	0.76757	24	28.946	48.9	18	18	2.10717	1.07531	28	44.412
	1207	Tb927.11.13400	Tb927.11.13400		hypothetical protein, conserved								73.634	23.5	0	58.07	1	0.815045	0.00949397	2.02255	22	8	8	1.7252	0.786764	13	41.167	18.9	7	7	1.9528	0.965544	11	33.741	16.1	7	7	1.61645	0.692828	10	13.276
	1463	Tb927.11.3240	Tb927.11.3240	TCP-1-zeta	T-complex protein 1, zeta subunit, putative (TCP-1-zeta)								59.579	32.9	0	234.71	1	0.816782	0.0195597	1.70864	29	12	12	1.6471	0.719928	20	23.267	31.4	12	12	1.6052	0.682753	19	21.156	32.9	14	14	2.06718	1.04767	27	18.235
	365	Tb927.1.4690	Tb927.1.4690	PRMT1									39.206	14.2	0	75.524	1	0.818038	0.0396157	1.40213	13.9	3	3	2.1158	1.0812	3	34.41	14.2	4	4	1.8238	0.866948	4	30.371	13.9	3	3	1.42007	0.505963	4	96.92
	404	Tb927.10.1060	Tb927.10.1060	TCP-1-delta	T-complex protein 1, delta subunit, putative (TCP-1-delta)								58.361	36.9	0	119.79	1	0.81809	0.0272236	1.56506	32.3	13	13	1.6329	0.707436	24	22.983	30.8	13	13	1.5744	0.654802	23	26.693	36.9	15	15	2.13174	1.09203	31	22.067
	1390	Tb927.11.1890	Tb927.11.1890		hypothetical protein, conserved								36.025	47.2	0	180.08	1	0.820935	0.000718603	3.14351	45.7	10	10	1.7981	0.846473	15	18.063	44.2	10	10	1.7891	0.839234	17	22.915	47.2	11	11	1.71368	0.777096	19	28.583
	1548	Tb927.11.4900	Tb927.11.4900		guanine nucleotide-binding beta subunit-like protein,G-protein (beta)-like protein,beta transducin-like protein								61.857	13.9	0	8.9814	1	0.823731	0.0104948	1.97903	7.1	4	4	1.8118	0.857424	5	13.58	12.3	6	6	1.5828	0.662479	6	29.862	13.9	7	7	1.9336	0.951289	8	15.833
	2698	Tb927.6.600	Tb927.6.600	CAF1	CCR4 associated factor, putative (CAF1)								38.863	18.5	0	30.256	1	0.825227	0.00913821	2.03914	10.8	3	3	1.5913	0.670206	4	18.023	14.2	3	3	1.909	0.932817	5	9.5339	18.5	4	4	1.83103	0.872657	5	14.893
	418	Tb927.10.10880	Tb927.10.10880	ABCF1	ATP-binding cassette protein, putative,ABC transporter, putative,ATPase, putative								77.697	12.7	0	17.508	1	0.826243	0.0463637	1.33382	8.9	4	4	1.8062	0.852958	5	37.058	7.7	4	4	1.4087	0.494364	5	32.092	9.9	5	5	2.19072	1.13141	8	34.248
	3437	Tb927.9.12360	Tb927.9.12360	RBP35	RNA-binding protein, putative (RBP35)								61.658	11.6	0	17.682	1	0.828443	0.0110654	1.95603	11.6	3	3	1.6084	0.685626	3	37.978	11.6	3	3	1.7546	0.811142	4	0.76784	11.6	3	3	1.98421	0.988562	4	43.979
	969	Tb927.10.8720	Tb927.10.8720		CCR4-NOT transcription complex subunit 10, putative								61.501	14.2	0	68.068	1	0.833345	0.0117834	1.92873	14.2	6	6	1.8031	0.850479	7	106.79	13	5	5	1.5882	0.667393	7	60.888	13	5	5	1.97543	0.982164	6	16.073
	1039	Tb927.11.10070	Tb927.11.10070		hypothetical protein, conserved								25.415	52.9	0	183.11	1	0.834369	0.0079196	2.1013	35.3	7	7	1.6183	0.694479	15	21.221	48	8	8	1.9315	0.949722	16	10.491	52.9	9	9	1.81366	0.858907	15	9.6578
	610	Tb927.2.5910;Tb927.10.15120	Tb927.2.5910;Tb927.10.15120		40S ribosomal protein S13, putative								17.309	36.4	0	19.032	2	0.837071	0.00830533	2.08064	36.4	9	9	1.8141	0.859254	19	13.828	36.4	9	9	1.942	0.957543	22	25.507	36.4	9	9	1.61823	0.694415	23	15.961
	711	Tb927.3.1370;Tb927.10.2840	Tb927.3.1370;Tb927.10.2840		40S ribosomal protein S25, putative								12.56	32.7	0	70.559	2	0.840713	0.0051582	2.2875	31	4	4	1.6477	0.720454	12	21.596	31	4	4	1.8844	0.914105	15	8.1943	32.7	5	5	1.85007	0.88758	13	61.105
	2723	Tb927.7.1100	Tb927.7.1100		hypothetical protein, conserved								82.315	7.1	0	14.332	1	0.841168	0.00505608	2.29619	7.1	3	3	1.679	0.747602	3	16.204	4.6	2	2	1.7688	0.822771	1	NaN	7.1	3	3	1.93607	0.953132	3	35.338
	3468	Tb927.9.13320	Tb927.9.13320		hypothetical protein, conserved								55.399	15.8	0	23.48	1	0.843605	0.000390219	3.40869	13.8	6	6	1.7538	0.810484	10	20.172	14	6	6	1.8194	0.863463	9	15.956	14	6	6	1.8111	0.856868	8	22.066
	2046	Tb927.3.4140	Tb927.3.4140		hypothetical protein, conserved								61.891	13.5	0	95.262	1	0.848897	0.0131516	1.88102	13.5	6	6	2.0641	1.04551	9	10.446	13.5	6	6	1.6861	0.75369	8	20.516	11.6	5	5	1.67887	0.747487	7	19.247
	1613	Tb927.11.6200;Tb927.11.6180	Tb927.11.6200;Tb927.11.6180		60S ribosomal protein L28, putative								16.861	38.4	0	52.706	2	0.850078	0.0191113	1.71871	38.4	9	9	1.955	0.967169	23	16.845	38.4	9	9	1.9608	0.971442	22	28.308	38.4	9	9	1.52798	0.611623	23	14.062
	2615	Tb927.6.3500	Tb927.6.3500		endosomal trafficking protein RME-8, putative								253.87	16.2	0	323.31	1	0.851471	0.0285939	1.54373	13.6	20	20	1.8927	0.920446	19	81.861	13.3	21	21	1.4837	0.569199	21	45.968	13.5	20	20	2.09183	1.06477	23	67.502
	895	Tb927.10.720	Tb927.10.720		hypothetical protein, conserved								118.09	9.3	0	37.83	1	0.853109	0.00182638	2.73841	7.8	5	5	1.7345	0.79452	5	42.327	7.8	5	5	1.8923	0.920141	6	24.947	2.3	2	2	1.79585	0.844665	3	42.13
	3080	Tb927.8.2050	Tb927.8.2050		GDP-mannose pyrophosphorylase								40.704	9.2	0	19.878	1	0.854	0.000503871	3.29768	6.5	1	1	1.7866	0.837217	2	46.665	6.5	1	1	1.7808	0.832525	1	NaN	9.2	2	2	1.85608	0.892259	3	12.179
	68	Tb927.5.4460;Tb05.5K5.110;Tb11.v5.0866	Tb927.5.4460;Tb05.5K5.110	MVP	major vault protein, putative (MVP)								94.102	23.6	0	40.361	3	0.859624	0.00408838	2.38845	21.6	10	10	1.7206	0.782912	10	17.288	15	8	8	1.9542	0.966578	8	20.449	20.4	11	11	1.77692	0.829383	12	11.925
	1396	Tb927.11.1980	Tb927.11.1980	ZC3H41	zinc finger protein family member, putative (ZC3H41)								58.459	51.1	0	127.77	1	0.864021	0.00842826	2.07426	50.7	21	21	1.9222	0.942758	36	27.595	51.1	22	22	1.9251	0.944933	39	22.297	49.5	21	21	1.62943	0.704371	44	19.665
	1859	Tb927.2.4710	Tb927.2.4710	TRRM1	RNA-binding protein, putative (TRRM1)								49.983	42.2	0	178.62	1	0.869479	0.00167632	2.77564	39.5	15	15	1.8334	0.874522	28	53.809	37.2	15	15	1.7476	0.805375	27	34.902	42.2	17	17	1.90335	0.928539	31	21.965
	1647	Tb927.11.6720	Tb927.11.6720		hypothetical protein, conserved								117.56	15.2	0	41.066	1	0.872141	0.0283407	1.54759	13.1	10	10	1.7928	0.842215	10	60.016	13.8	11	11	1.546	0.62854	10	63.615	14.2	11	11	2.21249	1.14567	11	48.185
	3220	Tb927.8.5260	Tb927.8.5260		60S ribosomal protein L39, putative								6.5468	19.6	0.00088183	2.3868	1	0.877766	0.0284472	1.54596	19.6	1	1	2.0973	1.06853	2	4.4943	19.6	1	1	1.9804	0.985792	2	12.617	19.6	1	1	1.49379	0.578973	2	8.1846
	3265	Tb927.8.6160;Tb927.8.6150	Tb927.8.6160;Tb927.8.6150		40S ribosomal protein S8, putative								24.937	41.8	0	135.14	2	0.878618	0.00263768	2.57878	40.9	8	8	1.7893	0.839395	18	24.811	40.9	8	8	1.9572	0.968791	18	26.602	41.8	9	9	1.77481	0.827666	20	19.786
	2930	Tb927.7.5490	Tb927.7.5490	PRMT7	arginine N-methyltransferase, type III (PRMT7)								44.026	5.1	0	3.183	1	0.878814	0.0439344	1.35719	5.1	1	1	1.4655	0.551393	1	NaN	5.1	1	1	2.3156	1.21139	1	NaN	5.1	1	1	1.83231	0.873662	1	NaN
	1024	Tb927.11.4300;Tb927.10.9880	Tb927.11.4300;Tb927.10.9880	TbL18LP;RPL18	60S ribosomal protein L18, putative (RPL18)								21.874	46.6	0	166.51	2	0.87892	0.00269734	2.56906	46.6	10	10	1.9476	0.961697	29	36.441	46.6	10	10	1.7457	0.803806	28	34.493	46.6	10	10	1.82926	0.871258	30	23.491
	1487	Tb927.11.370	Tb927.11.370	RAP1	repressor activator protein 1 (RAP1)								92.869	17	0	109.45	1	0.879918	0.000902624	3.04449	6.4	3	3	1.854	0.890641	3	70.507	10.4	5	5	1.7773	0.829687	6	40.615	15.3	8	8	1.89136	0.919424	7	20.812
	122	Tb11.1790;Tb927.11.17840;Tb927.2.720;Tb927.5.160	Tb11.1790										64.461	16.1	0.0014397	2.0349	4	0.882218	0.0231823	1.63484	15.4	9	1	1.9383	0.954792	1	NaN	15.4	9	1	2.1056	1.07423	1	NaN	16.1	10	1	1.53435	0.617632	1	NaN
	2687	Tb927.6.5040	Tb927.6.5040		ribosomal protein L15, putative								24.433	25.5	0	36.738	1	0.882847	0.0127516	1.89443	25.5	6	1	1.7348	0.794769	3	12.922	25.5	6	1	1.7054	0.77011	3	2.1482	25.5	6	1	2.11941	1.08366	3	16.714
	3712	Tb927.9.9450	Tb927.9.9450	ZC3H28	zinc finger protein family member, putative (ZC3H28)								114.75	6.8	0	35.24	1	0.883186	0.0325829	1.48701	6.8	5	5	1.5302	0.61372	9	40.825	6.8	5	5	1.8121	0.857663	9	56.965	6.8	5	5	2.2629	1.17818	12	55.924
	1611	Tb927.11.6160	Tb927.11.6160	ERF3	eukaryotic release factor 3, putative (ERF3)								76.914	32.5	0	104.46	1	0.885393	0.00724232	2.14012	25.8	14	14	1.6663	0.736648	20	23.964	25.4	14	14	1.979	0.984772	16	34.816	31.4	18	18	1.91157	0.934759	20	19.923
	3041	Tb927.8.1340;Tb927.8.1330	Tb927.8.1340;Tb927.8.1330		60S ribosomal protein L7a, putative								30.879	47.1	0	220.77	2	0.888945	0.00459027	2.33816	47.1	13	13	1.7753	0.828063	24	37.959	47.1	13	13	1.7764	0.828956	25	17.536	47.1	13	13	2.01365	1.00981	28	20.669
	1566	Tb927.11.5230	Tb927.11.5230		hypothetical protein, conserved								25.968	32.3	0	15.781	1	0.890281	0.00643518	2.19144	32.3	6	6	1.9123	0.935309	7	17.948	32.3	5	5	1.9804	0.985792	7	16.773	32.3	5	5	1.68149	0.749742	9	33.159
	1254	Tb927.11.14250	Tb927.11.14250	TCP-1-epsilon	T-complex protein 1, epsilon subunit, putative (TCP-1-epsilon)								59.381	33.1	0	144.46	1	0.892468	0.0222485	1.6527	31.8	15	15	1.631	0.705757	20	28.287	27.5	15	15	1.7605	0.815985	19	43.354	31.8	15	15	2.22787	1.15566	21	31.256
	3623	Tb927.9.5690	Tb927.9.5690		60S acidic ribosomal protein, putative								11.09	74.3	0	159.2	1	0.896667	0.000898016	3.04672	74.3	6	6	1.7956	0.844466	21	16.97	74.3	6	6	1.8811	0.911577	19	17.008	74.3	6	6	1.91051	0.933959	22	11.478
	253	Tb927.10.2770;Tb11.v5.0684	Tb927.10.2770;Tb11.v5.0684		eukaryotic translation initiation factor 5, putative								42.945	29.6	0	58.297	2	0.897965	0.0161639	1.79145	24.6	7	7	1.5979	0.676177	11	16.672	26.4	8	8	2.0925	1.06523	14	23.639	29.6	9	9	1.93521	0.952489	11	36.989
	746	Tb927.10.3500	Tb927.10.3500	RBSR4	RNA-binding protein, putative (RBSR4)								96.56	5.1	0	9.9542	1	0.901208	0.0386695	1.41263	5.1	4	4	1.4589	0.544881	4	139.04	3.8	3	3	2.0145	1.01042	6	21.282	3.8	3	3	2.21656	1.14832	8	32.321
	659	Tb927.10.190	Tb927.10.190		40S ribosomal protein S6, putative								28.44	33.2	0	80.747	1	0.901425	0.0100991	1.99572	32	9	3	2.07	1.04963	4	58.549	33.2	11	5	1.6644	0.735002	8	74.978	30.4	9	4	1.89165	0.919643	7	27.632
	3058	Tb927.8.1600	Tb927.8.1600	LysRS-1	lysyl-tRNA synthetase, putative								66.786	32.5	0	169.52	1	0.901685	0.0443888	1.35273	26.7	14	14	2.3231	1.21605	18	23.516	30.1	15	15	1.454	0.540027	21	30.428	22.9	12	12	1.9305	0.948976	20	22.005
	115	Tb927.4.1100;Tb927.11.680;Tb11.0880	Tb927.4.1100;Tb927.11.680;Tb11.0880		ribosomal protein L21E (60S), putative								18.015	46.5	0	25.111	3	0.903034	0.00348268	2.45809	34	5	5	1.8767	0.908198	15	21.026	39.6	6	6	1.7508	0.808014	17	30.621	46.5	7	7	1.99017	0.992891	20	12.758
	2434	Tb927.5.3170	Tb927.5.3170	PRPS5	ribose-phosphate pyrophosphokinase, putative (PRPS5)								39.188	9.5	0	3.4184	1	0.90779	0.0197063	1.70539	5.6	1	1	1.5682	0.64911	1	NaN	5.6	1	1	2.0474	1.03379	1	NaN	9.5	2	2	2.05689	1.04047	1	NaN
	2353	Tb927.5.1100	Tb927.5.1100	TbPEX5	peroxisome targeting signal 1 receptor (TbPEX5)								72.095	6	0	6.4895	1	0.908829	0.0485208	1.31407	1.1	1	1	1.4275	0.513491	1	NaN	2.1	2	2	1.9935	0.995304	2	10.268	6	3	3	2.32574	1.21769	3	68.921
	633	Tb927.10.15640	Tb927.10.15640		hypothetical protein, conserved								73.508	5.3	0.0044556	1.585	1	0.911691	0.0456843	1.34023	2.6	1	1	1.4959	0.581014	1	NaN	2.6	1	1	2.4243	1.27757	1	NaN	5.3	2	2	1.83591	0.876493	2	0.50889
	3653	Tb927.9.7070	Tb927.9.7070	RRP40	exosome complex exonuclease RRP40 (RRP40)								31.952	6.2	0	14.034	1	0.911824	0.0355208	1.44952	6.2	1	1	1.4851	0.57056	1	NaN	6.2	1	1	2.2365	1.16124	2	40.848	6.2	1	1	2.00509	1.00367	1	NaN
	3408	Tb927.9.11490;Tb927.9.11470	Tb927.9.11490;Tb927.9.11470	RPL27A	60S ribosomal protein L27a,60S ribosomal protein L28,60S ribosomal protein L29 (RPL27A)								16.266	45.5	0	33.403	2	0.913634	0.00816603	2.08799	45.5	6	6	1.7769	0.829363	20	14.253	45.5	6	6	2.1137	1.07977	20	13.178	45.5	6	6	1.77987	0.831769	20	8.6045
	533	Tb927.10.13800	Tb927.10.13800		hypothetical protein, conserved								34.401	21.4	0	6.6281	1	0.91422	0.00728046	2.13784	14.6	4	4	2.0986	1.06943	7	37.967	18	5	5	1.7616	0.816886	6	82.456	21.4	7	7	1.81045	0.856345	7	13.524
	1027	Tb927.10.9910	Tb927.10.9910		hypothetical protein, conserved								48.986	18	0	86.632	1	0.914372	0.022779	1.64247	15.6	4	4	1.7686	0.822608	6	36.082	15.6	4	4	1.6591	0.730401	5	38.206	9.1	3	3	2.2817	1.19011	4	65.177
	1068	Tb927.11.10560	Tb927.11.10560		eukaryotic translation initation factor 4 gamma, putative								79.7	16.8	0	25.56	1	0.91462	0.0179892	1.74499	11.5	7	7	1.7642	0.819014	10	20.804	11.5	7	7	1.6977	0.763582	10	22.547	13.6	9	9	2.23654	1.16127	14	11.717
	3675	Tb927.9.8420;Tb927.9.8070	Tb927.9.8420;Tb927.9.8070	QM	60S ribosomal protein L10, putative,QM-like protein								24.736	52.1	0	146.43	2	0.916783	0.00478512	2.32011	52.1	15	15	2.0126	1.00906	35	29.115	52.1	15	15	1.9273	0.946581	34	25.818	52.1	15	15	1.73473	0.794708	45	23.969
	1366	Tb927.11.16760	Tb927.11.16760	TCP-1-alpha	T-complex protein 1, alpha subunit, putative (TCP-1-alpha)								54.623	39.4	0	77.431	1	0.918616	0.0229825	1.6386	35	14	14	1.651	0.72334	20	15.199	37	15	15	1.788	0.838347	20	30.465	39.4	16	16	2.28812	1.19416	23	15.39
	1412	Tb927.11.2260	Tb927.11.2260	eIF4E	eukaryotic translation initiation factor 4e, putative (eIF4E)								26.024	12.4	0	74.034	1	0.919825	0.0162113	1.79018	12.4	2	2	1.8864	0.915636	2	10.436	12.4	2	2	1.6433	0.716596	2	38.364	12.4	2	2	2.18441	1.12724	4	56.099
	2692	Tb927.6.5130;Tb927.6.5120	Tb927.6.5130;Tb927.6.5120		60S acidic ribosomal protein P2, putative								10.444	36.4	0	66.713	2	0.920261	0.00677058	2.16937	36.4	6	6	2.0995	1.07005	14	15.956	36.4	7	7	1.8262	0.868845	16	18.7	36.4	7	7	1.76772	0.821891	18	15.034
	2091	Tb927.3.5050	Tb927.3.5050		60S ribosomal protein L4								41.856	64.2	0	269.97	1	0.92322	0.000248524	3.60463	64.2	24	24	1.8771	0.908506	80	26.841	60.2	23	23	1.935	0.952334	70	40.445	60.2	25	25	1.87751	0.908821	84	20.122
	1926	Tb927.3.1620	Tb927.3.1620		hypothetical protein, conserved								174.37	4.6	0	22.754	1	0.924511	0.0257374	1.58944	3.7	3	3	2.0656	1.04656	3	111.26	4.6	4	4	2.1483	1.1032	5	23.197	3.7	3	3	1.5409	0.623776	5	98.594
	1768	Tb927.11.9700	Tb927.11.9700		nascent polypeptide associated complex alpha subunit, putative								11.406	60.4	0	127.53	1	0.924532	0.000508817	3.29344	60.4	5	5	1.9186	0.940054	9	33.659	41.6	4	4	1.8445	0.88323	6	7.7312	47.5	4	4	1.93229	0.950313	12	32.423
	1452	Tb927.9.9210;Tb927.11.3000	Tb927.9.9210;Tb927.11.3000		60S ribosomal protein L37, putative								10.1	20.2	0	3.0805	2	0.926582	0.0184588	1.7338	20.2	2	2	1.9057	0.930321	7	19.574	20.2	2	2	2.2127	1.14581	6	44.015	20.2	2	2	1.62858	0.703619	11	8.7702
	643	Tb927.9.15210;Tb927.10.1590	Tb927.9.15210;Tb927.10.1590		ribosomal protein L36, putative								12.457	34.9	0	20.56	2	0.927712	0.0016644	2.77874	34.9	4	4	1.8157	0.860526	16	18.285	34.9	4	4	1.9885	0.991681	15	30.08	34.9	4	4	1.90651	0.93093	20	17.691
	3186	Tb927.8.4500;Tb11.v5.0763	Tb927.8.4500;Tb11.v5.0763	eif4g5	eukaryotic translation initation factor 4 gamma, putative								84.574	11.5	0	27.953	2	0.930282	0.00253993	2.59518	7.6	4	4	1.859	0.894527	7	32.139	7.6	4	4	2.0327	1.0234	5	27.641	8.5	5	5	1.83137	0.872921	6	39.78
	179	Tb927.10.6310;Tb11.v5.0275	Tb927.10.6310;Tb11.v5.0275	MVP	major vault protein, putative (MVP)								96.198	8.9	0	29.356	2	0.930783	0.00788947	2.10295	7.4	4	4	2.1367	1.09538	5	14.089	5.2	3	3	1.7749	0.827738	3	33.302	6.7	4	4	1.82668	0.869227	4	22.678
	1399	Tb927.11.2060;Tb927.11.2050	Tb927.11.2060;Tb927.11.2050		60S acidic ribosomal subunit protein, putative								34.627	60.2	0	323.31	2	0.932794	0.00349094	2.45706	55.2	10	10	1.9382	0.954717	22	23.256	49.7	9	9	2.0218	1.01564	22	26.886	60.2	12	12	1.77525	0.828025	33	23.758
	436	Tb927.10.11390	Tb927.10.11390		60S ribosomal protein L6, putative								21.185	55.7	0	206.49	1	0.93369	0.0171298	1.76625	51.6	12	12	1.9078	0.93191	31	17.121	55.7	14	14	2.2176	1.149	30	50.372	55.7	14	14	1.64737	0.72016	36	20.884
	556	Tb927.10.1420;Tb11.v5.0783	Tb927.10.1420	MetAP2	methionine aminopeptidase 2, putative,metallo- peptidase, Clan MG, Family M24 (MetAP2)								51.382	37.8	0	189.04	2	0.934012	0.0156291	1.80607	31.1	8	8	2.0813	1.05748	13	40.332	37.8	10	10	2.0659	1.04677	12	22.428	33.5	9	9	1.62201	0.69778	14	29.647
	3074	Tb927.8.1960	Tb927.8.1960		hypothetical protein, conserved								48.425	25.6	0	18.422	1	0.936151	0.0179164	1.74675	16.1	6	6	2.2818	1.19017	11	49.129	19.6	7	7	1.7552	0.811635	10	23.25	25.6	8	8	1.74914	0.806645	13	23.526
	2006	Tb927.3.3320;Tb927.3.3310	Tb927.3.3320;Tb927.3.3310		60S ribosomal protein L13, putative								25.427	43.6	0	67.187	2	0.937178	0.00180141	2.74439	43.6	13	13	2.0228	1.01635	34	13.744	43.6	13	13	1.8728	0.905197	38	17.118	43.6	13	13	1.85316	0.889984	40	26.205
	1340	Tb927.5.1110;Tb927.11.16280	Tb927.5.1110;Tb927.11.16280		60S ribosomal protein L2, putative,60S ribosomal protein L8, putative								28.314	55.4	0	161.9	2	0.939239	0.00473791	2.32441	52.7	11	11	2.0936	1.06599	36	87.759	52.3	11	11	1.866	0.899949	34	32.295	55.4	12	12	1.80473	0.851782	51	24.691
	2242	Tb927.4.3350	Tb927.4.3350		hypothetical protein, conserved								47.244	5.8	0.0025641	1.8973	1	0.939793	0.0344061	1.46337	5.8	2	2	2.3801	1.25102	2	14.42	5.8	2	2	1.5487	0.631058	2	21.255	5.8	2	2	1.91494	0.937298	2	1.234
	3723	Tb927.9.9780	Tb927.9.9780		peptidyl-prolyl cis-trans isomerase (cyclophilin- 40), putative,cyclophilin-40, putative								38.095	7.9	0	5.1925	1	0.941482	0.0486961	1.31251	2.8	1	1	1.4616	0.547548	1	NaN	2.8	1	1	1.9808	0.986083	1	NaN	7.9	2	2	2.44666	1.29082	2	31.078
	3281	Tb927.8.6430	Tb927.8.6430		hypothetical protein, conserved								11.709	23.8	0	3.1989	1	0.943332	0.0355224	1.4495	0	0	0	NaN		0	NaN	23.8	1	1	1.854	0.890641	1	NaN	23.8	1	1	1.9945	0.996024	1	NaN
	584	Tb927.11.4820;Tb927.10.14580	Tb927.11.4820;Tb927.10.14580		60S ribosomal protein L17, putative								19.105	33.7	0	114.89	2	0.944069	0.0288564	1.53976	33.7	5	5	1.7952	0.844145	14	10.495	33.7	5	5	2.4024	1.26448	16	51.15	33.7	5	5	1.65128	0.723587	16	15.959
	521	Tb927.11.9710;Tb927.10.13500	Tb927.11.9710;Tb927.10.13500	RPL10A	60S ribosomal protein L10a, putative (RPL10A)								24.597	55.1	0	118.2	2	0.945828	0.0406782	1.39064	55.1	15	15	2.2296	1.15678	26	24.215	55.1	16	16	2.1858	1.12816	25	33.356	55.1	16	16	1.46666	0.552537	28	20.663
	1453	Tb927.11.3030	Tb927.11.3030	PRS	phosphoribosylpyrophosphate synthetase, putative (PRS)								39.402	33.1	0	88.226	1	0.947623	0.0259508	1.58585	21.9	5	5	1.6481	0.720804	6	29.192	33.1	7	7	1.8356	0.876252	8	24.678	21.9	5	5	2.37152	1.24581	7	6.7267
	3515	Tb927.9.15360	Tb927.9.15360		40S ribosomal protein S6, putative								28.476	33.2	0	49.666	1	0.949998	0.00538183	2.26907	33.2	10	4	1.7651	0.81975	10	23.584	33.2	10	4	1.9599	0.97078	7	12.572	30.4	9	4	2.08416	1.05946	9	20.781
	2392	Tb927.5.2140	Tb927.5.2140	upf1	regulator of nonsense transcripts UPF1								93.324	11.8	0	32.646	1	0.950353	0.0150316	1.82299	9.6	5	5	1.7058	0.770449	4	36.578	9.6	5	5	1.877	0.908429	3	60.812	5.3	3	3	2.25352	1.17218	4	18.988
	666	Tb927.10.1990;Tb11.v5.0641	Tb927.10.1990	MVP	major vault protein, putative (MVP)								95.062	10.1	0	9.3861	2	0.950832	0.0197328	1.70481	10.1	5	5	1.6287	0.703721	6	10.023	6.8	3	3	2.2518	1.17108	3	31.39	7.8	4	4	1.96932	0.977696	4	24.238
	1761	Tb927.11.9610	Tb927.11.9610	eIF-3 beta	eukaryotic translation initiation factor 3 subunit 2, putative (eIF-3 beta)								37.736	30.1	0	70.96	1	0.950948	0.0398218	1.39988	30.1	6	6	1.4858	0.57124	7	23.305	30.1	6	6	2.0833	1.05887	8	54.37	25.7	5	5	2.33389	1.22273	8	33.8
	1617	Tb927.11.6270	Tb927.11.6270		inositol-1,4,5-trisphosphate (IP3) 5-phosphatase, putative								62.121	8.3	0	17.676	1	0.950949	0.00303799	2.51741	8.3	4	4	1.9648	0.974382	4	23.513	8.3	4	4	2.0391	1.02793	4	19.397	8.3	4	4	1.80317	0.850533	4	15.413
	1004	Tb927.10.9430	Tb927.10.9430	PRS	phosphoribosylpyrophosphate synthetase, putative (PRS)								40.477	6.1	0	5.2892	1	0.951814	0.0426357	1.37023	6.1	2	2	1.5716	0.652234	2	10.699	6.1	2	2	2.53	1.33914	2	14.935	6.1	2	2	1.82017	0.864071	2	56.299
	1592	Tb927.11.5840	Tb927.11.5840		Protein translation factor SUI1 homolog, putative								12.738	22.9	0	4.1258	1	0.95454	0.0310189	1.50837	9.2	1	1	1.6302	0.705049	1	NaN	22.9	2	2	1.8325	0.873813	1	NaN	22.9	2	2	2.43641	1.28476	3	185.94
	3358	Tb927.8.900	Tb927.8.900	TSR1	splicing factor TSR1 (TSR1)								37.469	19.5	0	10.307	1	0.960389	0.000536859	3.27014	8.2	2	2	1.9214	0.942158	3	18.816	15.2	4	4	1.911	0.934328	6	47.205	19.5	5	5	2.0065	1.00468	6	13.997
	1320	Tb927.11.15900;Tb927.11.15880	Tb927.11.15900;Tb927.11.15880		60S ribosomal protein L27, putative								15.581	41.4	0	13.621	2	0.964754	0.0035485	2.44996	33.1	8	8	1.9927	0.994725	21	37.066	41.4	9	9	2.065	1.04614	19	35.756	41.4	9	9	1.80675	0.853397	23	22.001
	2014	Tb927.3.3490	Tb927.3.3490	TDP1	high mobility group protein, putative (TDP1)								30.866	41	0	78.309	1	0.964881	0.0107224	1.96971	41	14	14	2.1439	1.10024	23	30.611	41	14	14	1.7029	0.767994	20	32.266	35.4	12	12	2.03695	1.02641	23	23.293
	2186	Tb927.4.1930	Tb927.4.1930	EIF3D	RNA-binding protein, putative (EIF3D)								31.293	32.7	0	66.683	1	0.965102	0.0389531	1.40946	26.8	7	6	1.5347	0.617957	10	9.1437	26.8	7	6	1.9725	0.980025	9	24.58	30.1	8	8	2.45773	1.29732	12	31.378
	1122	Tb927.11.11590	Tb927.11.11590		eukaryotic translation initiation factor, putative								46.677	37.3	0	272.87	1	0.975036	0.0229284	1.63963	25.7	8	8	1.6053	0.682843	11	25.637	25.7	8	8	2.0856	1.06046	12	26.168	37.3	10	10	2.2686	1.1818	13	29.116
	3619	Tb927.9.5460	Tb927.9.5460	eif4g2	eukaryotic translation initation factor 4 gamma, putative								110.26	6.4	0	55.074	1	0.975544	0.043739	1.35913	4.4	3	3	1.4873	0.572696	3	19.283	4.4	4	4	2.4383	1.28588	4	18.78	5.3	4	4	2.09661	1.06806	7	68.356
	2796	Tb927.7.2780	Tb927.7.2780		hypothetical protein, conserved								12.723	10.3	0	7.8891	1	0.975913	0.0437596	1.35893	10.3	1	1	2.4049	1.26598	1	NaN	10.3	1	1	2.1386	1.09667	1	NaN	10.3	1	1	1.47949	0.565097	2	18.602
	861	Tb927.10.6220	Tb927.10.6220	XRND	5'-3' exoribonuclease 2, putative (XRND)								90.941	4.7	0	4.6182	1	0.977057	0.00572277	2.24239	3.4	2	2	2.0008	1.00058	2	30.791	3.4	2	2	1.788	0.838347	3	22.488	3.1	2	2	2.13206	1.09225	3	4.4448
	3396	Tb927.9.11050	Tb927.9.11050		4E-interacting protein, putative								58.54	6.2	0	10.913	1	0.978466	0.0124264	1.90565	6.2	3	3	2.2631	1.1783	3	54.059	6.2	3	3	1.9435	0.958657	3	39.438	6.2	3	3	1.73922	0.798441	4	38.163
	3200	Tb927.8.4820;Tb11.v5.0659	Tb927.8.4820	eIF4G3	eukaryotic translation initation factor 4 gamma, putative								69.338	22.5	0	65.342	2	0.980077	0.0107538	1.96844	13.7	7	7	1.7365	0.796182	8	18.59	19.8	10	10	1.9913	0.993711	8	26.681	19.1	9	9	2.21966	1.15034	9	26.266
	3050	Tb927.8.1500	Tb927.8.1500		hypothetical protein, conserved								63.206	12.5	0	55.603	1	0.981143	0.01227	1.91116	8.2	3	3	1.9192	0.940505	7	46.469	12.5	4	4	1.759	0.814755	8	31.919	8.2	3	3	2.27863	1.18817	7	13.148
	218	Tb927.10.3940;Tb11.v5.0501;Tb927.10.3930	Tb927.10.3940;Tb11.v5.0501;Tb927.10.3930		40S ribosomal protein S3A, putative								29.422	49.2	0	61.166	3	0.985305	0.000833771	3.07895	45.7	14	14	1.9808	0.986083	29	25.107	49.2	16	16	1.9127	0.935611	29	29.218	48.8	15	15	2.04801	1.03422	31	20.099
	2440	Tb927.5.3250	Tb927.5.3250		hypothetical protein, conserved								172.16	5.5	0	8.6581	1	0.986836	0.00861218	2.06489	3.1	3	3	2.2146	1.14705	4	88.754	4.3	5	5	1.9803	0.985719	4	34.917	3.1	4	4	1.77491	0.827743	5	25.426
	3034	Tb927.8.1190;Tb927.8.1170;Tb11.v5.0871	Tb927.8.1190;Tb927.8.1170;Tb11.v5.0871		hypothetical protein, conserved								36.419	30.5	0	61.994	3	0.987534	0.00733569	2.13456	23	6	6	1.7697	0.823505	10	13.161	30.5	7	7	2.0428	1.03055	11	22.764	30.5	6	6	2.15629	1.10855	10	8.8601
	3509	Tb927.9.15190	Tb927.9.15190		ribosomal protein L15, putative								24.401	25.5	0	6.0915	1	0.987759	0.028181	1.55004	25.5	6	1	1.8277	0.870029	2	11.154	25.5	6	1	1.707	0.771463	1	NaN	25.5	6	1	2.49975	1.32178	2	24.912
	603	Tb927.10.14980	Tb927.10.14980	IFT52	intraflagellar transport protein IFT52, putative (IFT52)								72.377	11.9	0	158.98	1	0.98925	0.00269864	2.56886	10.5	5	5	1.858	0.893751	4	53.662	11.9	5	5	2.1	1.07039	6	34.755	3.5	2	2	2.00501	1.00361	2	81.027
	2103	Tb927.3.5340	Tb927.3.5340		Hsc70-interacting protein (Hip), putative								42.028	8.9	0	56.205	1	0.99243	0.0192682	1.71516	8.9	2	2	1.6459	0.718877	2	2.0836	8.9	2	2	2.1129	1.07922	3	27.524	8.9	2	2	2.26449	1.17919	3	3.5638
	3187	Tb927.8.4540	Tb927.8.4540	PBP1	PAB1-binding protein , putative								59.599	18.2	0	182.37	1	0.994607	0.0038889	2.41017	16	5	5	2.1499	1.10427	6	36.645	15.3	5	5	1.9871	0.990664	6	25.526	18.2	6	6	1.85175	0.888889	9	9.4059
	2676	Tb927.6.4770	Tb927.6.4770	MKT1	protein mkt1, putative								83.306	26.1	0	85.915	1	0.996011	0.00405915	2.39156	24.9	15	15	2.0897	1.0633	19	27.392	20.7	12	12	2.0791	1.05596	14	32.523	19.2	12	12	1.82612	0.868779	18	30.609
	3588	Tb927.9.3990;Tb927.9.3920	Tb927.9.3990;Tb927.9.3920		ribosomal protein S7, putative								23.841	56.4	0	146.01	2	0.996996	0.0137011	1.86324	56.4	14	14	1.7006	0.766044	32	21.854	55.9	13	13	2.1011	1.07114	25	39.874	50	12	12	2.22499	1.1538	29	9.8365
	953	Tb927.10.8290;Tb927.10.8270;Tb11.v5.0877	Tb927.10.8290;Tb927.10.8270;Tb11.v5.0877		eukaryotic translation initiation factor 3 subunit 8, putative								84.339	17.3	0	119.98	3	1.01048	0.0166397	1.77886	15.1	8	8	1.6894	0.756511	11	24.814	15.1	8	8	2.1068	1.07505	11	13.818	17.3	9	9	2.29721	1.19988	10	16.978
	1132	Tb927.11.11770	Tb927.11.11770		eukaryotic translation initiation factor 4e, putative								47.963	6.8	0	4.7102	1	1.01143	0.00902421	2.04459	4.3	2	2	2.0783	1.0554	2	19.046	6.8	3	3	1.7731	0.826274	3	87.726	4.3	2	2	2.22316	1.15261	2	29.741
	2459	Tb927.5.3800	Tb927.5.3800		glutamine hydrolysing (not ammonia-dependent) carbomoyl phosphate synthase, putative								204.09	9.7	0	76.798	1	1.01255	0.0018845	2.7248	8	11	11	1.9261	0.945683	12	20.823	6.5	9	9	1.995	0.996389	13	56.767	9.7	13	13	2.13698	1.09557	19	21.889
	2024	Tb927.3.3610	Tb927.3.3610	PEX7	peroxisomal targeting signal type 2 receptor, putative,peroxin 7 (PEX7)								39.734	8	0	4.4178	1	1.02034	0.0119638	1.92213	8	2	2	1.7457	0.803806	2	9.4452	8	2	2	2.1066	1.07492	3	21.981	8	2	2	2.26937	1.18229	4	31.963
	1961	Tb927.3.2220	Tb927.3.2220		hypothetical protein, conserved								23.8	16.4	0	21.146	1	1.02184	0.0293682	1.53212	5.9	1	1	2.0531	1.0378	1	NaN	16.4	2	2	1.629	0.703987	2	11.128	16.4	2	2	2.50313	1.32373	3	51.446
	1199	Tb927.11.13250	Tb927.11.13250	eIF-2-gamma	eukaryotic translation initiation factor 2 gamma, putative (eIF-2-gamma)								52.2	34.6	0	75.254	1	1.02184	0.00367621	2.4346	29.8	9	9	1.8638	0.898247	9	18.871	31.4	9	9	2.1357	1.09471	9	25.701	31.4	9	9	2.10318	1.07257	10	20.706
	1905	Tb927.3.1030	Tb927.3.1030	RPB28	RNA-binding protein (RPB28)								39.272	38.1	0	48.083	1	1.02344	0.00573609	2.24138	30.5	9	9	1.9091	0.932893	11	19.275	38.1	10	10	1.944	0.959028	13	77.567	30.5	9	9	2.26326	1.1784	14	35.62
	2543	Tb927.6.1880	Tb927.6.1880	AspRS-1	aspartyl-tRNA synthetase, putative								62.989	35.4	0	168.24	1	1.02422	0.00937193	2.02817	31.6	14	14	1.8435	0.882447	23	22.741	31.6	13	13	1.9633	0.973281	18	18.039	35.4	14	14	2.3245	1.21692	18	18.688
	3676	Tb927.9.8130;Tb927.9.8100	Tb927.9.8130;Tb927.9.8100		nascent polypeptide associated complex subunit, putative								20.129	51.6	0	148.28	2	1.02462	0.00105146	2.97821	51.6	6	6	2.1289	1.09011	16	14.14	51.6	6	6	1.975	0.981853	17	10.985	51.6	6	6	2.00264	1.00191	16	16.514
	2545	Tb927.6.1900	Tb927.6.1900	enp1	U3/U14 snoRNA-associated small subunit rRNA processing protein, putative								52.9	11.8	0	10.761	1	1.02519	0.0185244	1.73226	2.1	1	1	1.7891	0.839234	4	30.039	6.5	2	2	2.4673	1.30293	5	37.937	7.4	3	3	1.90978	0.933408	7	23.524
	3611	Tb927.9.5210	Tb927.9.5210	GlnRS	glutaminyl-tRNA synthetase, putative	1							67.278	5.9	0	26.942	1	1.02679	0.0303676	1.51759	4.3	2	2	1.5874	0.666666	2	16.882	5.9	3	3	2.4027	1.26466	3	22.361	4.5	2	2	2.21769	1.14906	2	12.306
	959	Tb927.10.8430	Tb927.10.8430		40S ribosomal protein S12, putative								16.061	75.4	0	113.29	1	1.03287	0.0033041	2.48095	69.7	8	8	1.9111	0.934403	17	28.012	75.4	9	9	2.0338	1.02418	18	22.372	58.5	7	7	2.20386	1.14003	18	30.724
	1742	Tb927.11.9290	Tb927.11.9290		hypothetical protein, conserved								85.448	4.7	0	41.389	1	1.03428	0.00568878	2.24498	4.7	2	2	2.2317	1.15814	3	18.287	1.7	1	1	1.8522	0.88924	2	11.792	4.7	2	2	2.07835	1.05544	3	9.9579
	803	Tb927.10.5030;Tb927.7.3680	Tb927.10.5030;Tb927.7.3680		ubiquitin/ribosomal protein S27a, putative								16.705	27.2	0	32.771	2	1.03832	0.0116991	1.93185	27.2	4	4	1.8322	0.873577	6	50.254	27.2	4	4	2.3874	1.25544	7	38.725	27.2	4	4	1.98059	0.985931	9	22.949
	2660	Tb927.6.4370	Tb927.6.4370		eukaryotic translation initiation factor 3 subunit 7-like protein								57.974	33.6	0	22.107	1	1.03892	0.00436953	2.35956	20.8	9	9	1.9021	0.927593	12	79.942	33.6	12	12	2.2422	1.16491	15	74.356	28.7	11	11	2.03388	1.02424	16	54.192
	749	Tb927.10.3560	Tb927.10.3560		arginine N-methyltransferase, putative								42.121	18.5	0	98.349	1	1.04049	0.0024113	2.61775	12.3	4	4	2.1345	1.0939	4	4.9651	15.2	5	5	2.1279	1.08943	5	9.1533	15.7	5	5	1.91608	0.938155	5	32.605
	1549	Tb927.11.4910	Tb927.11.4910		predicted ankyrin repeat family protein								43.647	11	0	6.0208	1	1.04112	0.0151881	1.8185	11	4	4	1.761	0.816395	3	20.623	11	4	4	2.0576	1.04096	3	18.056	7.7	3	3	2.40494	1.266	5	0.70639
	786	Tb927.10.4640	Tb927.10.4640	EIF3L	eukaryotic translation initiation factor 3 subunit L, putative								55.649	17.8	0	130.06	1	1.04234	0.0131084	1.88245	13.1	4	4	1.7833	0.834549	7	11.888	13.1	4	4	2.0568	1.0404	7	13.747	17.8	5	5	2.3818	1.25205	6	12.912
	2180	Tb927.4.1800;Tb927.4.1790	Tb927.4.1800;Tb927.4.1790		ribosomal protein L3, mitochondrial, putative								48.691	52.7	0	323.31	2	1.04616	0.000445269	3.35138	48	22	22	2.0159	1.01142	58	20.541	52.4	23	23	2.0561	1.03991	59	34.833	52.7	23	23	2.12454	1.08715	66	30.435
	2950	Tb927.7.6090	Tb927.7.6090		hypothetical protein, conserved								88.162	31.6	0	287.1	1	1.04655	0.0205656	1.68686	23	15	15	1.7444	0.802731	21	37.461	23.6	15	15	2.0138	1.00992	21	53.428	29	17	17	2.50878	1.32699	30	16.035
	1086	Tb927.11.10860	Tb927.11.10860		hypothetical protein, conserved								47.301	19.7	0	101.39	1	1.04915	0.00656032	2.18308	17.4	5	5	1.8755	0.907275	5	48.668	10	3	3	2.053	1.03773	3	33.669	14.6	4	4	2.30128	1.20244	4	12.407
	1521	Tb927.11.440	Tb927.11.440		hypothetical protein, conserved								33.107	6.1	0	2.9801	1	1.05263	0.032934	1.48236	2.7	1	1	2.3721	1.24616	1	NaN	6.1	2	2	1.581	0.660837	2	17.666	6.1	2	2	2.37988	1.25089	2	3.6452
	1298	Tb927.11.15420	Tb927.11.15420		hypothetical protein, conserved								23.057	32.2	0	16.688	1	1.05397	0.0190477	1.72016	32.2	6	6	1.6992	0.764856	9	26.798	26.8	5	5	2.2146	1.14705	8	28.318	26.8	5	5	2.3784	1.24999	7	15.35
	3434	Tb927.9.12290	Tb927.9.12290		Peroxin 19								30.86	23.9	0	18.452	1	1.0551	0.00199106	2.70092	19.3	3	3	2.1476	1.10273	3	51.106	15.8	3	3	2.1462	1.10178	3	44.029	23.9	4	4	1.9464	0.960806	4	37.616
	2411	Tb927.5.2570	Tb927.5.2570	EIF3B	translation initiation factor, putative (EIF3B)								79.81	17.4	0	82.617	1	1.05594	0.00455315	2.34169	15.2	7	7	1.8851	0.914641	10	26.406	17.4	8	8	2.1549	1.10762	10	30.36	13.8	6	6	2.21234	1.14557	9	61.461
	490	Tb927.10.12710	Tb927.10.12710		heat shock protein 110, putative								90.863	33.5	0	89.864	1	1.05773	0.00375317	2.4256	24.9	15	15	1.9087	0.93259	25	12.985	28	18	18	2.1286	1.0899	28	22.289	31.6	21	21	2.2202	1.15069	33	19.393
	2707	Tb927.6.720;Tb927.11.11230	Tb927.6.720;Tb927.11.11230		40S ribosomal protein L14, putative								21.443	34.4	0	86.091	2	1.06238	0.00506194	2.29568	33.9	8	8	2.1159	1.08127	19	15.581	30.2	7	7	2.271	1.18333	17	33.213	34.4	9	9	1.89545	0.922538	22	12.792
	1135	Tb927.11.11830;Tb927.11.11820	Tb927.11.11830;Tb927.11.11820		40S ribosomal protein S17, putative								16.222	62.7	0	40.307	2	1.06649	9.0507e-05	4.04332	50.7	7	7	2.0651	1.04621	21	18.374	57	9	9	2.1083	1.07608	25	38.317	56.3	9	9	2.10993	1.07719	21	16.066
	829	Tb927.8.1110;Tb927.10.5610	Tb927.8.1110;Tb927.10.5610		40S ribosomal protein S9, putative								22.051	36.8	0	17.366	2	1.07752	0.0165583	1.78098	32.1	6	6	1.865	0.899176	15	31.637	36.8	7	7	1.9709	0.978855	13	33.518	33.2	6	6	2.55715	1.35454	13	23.348
	678	Tb927.10.2240	Tb927.10.2240		hypothetical protein, conserved								66.352	33.3	0	323.31	1	1.07811	0.000625184	3.20399	27.9	13	13	2.1891	1.13034	26	21.122	33.3	15	15	2.0567	1.04033	26	27.092	33.3	16	16	2.09021	1.06365	36	23.193
	240	Tb11.v5.0624	Tb11.v5.0624										62.492	21.1	0	216.54	1	1.07811	0.00343696	2.46382	19.1	7	2	2.2435	1.16575	3	10.411	21.1	8	2	2.1638	1.11357	4	2.2123	21.1	8	2	1.93859	0.955004	3	10.167
	766	Tb927.11.14130;Tb927.10.3840	Tb927.11.14130;Tb927.10.3840		ribosomal protein L18, putative								20.904	64.8	0	129.36	2	1.08268	0.000959217	3.01808	64.8	13	13	2.1182	1.08284	35	30.144	64.8	14	14	2.2049	1.14071	35	32.972	64.8	13	13	2.03422	1.02447	39	20.778
	2109	Tb927.3.5490	Tb927.3.5490	PIFTB2	flagellar transport protein, putative (PIFTB2)								77.659	17.8	0	166.22	1	1.085	0.0176556	1.75312	10.7	5	5	2.1461	1.10172	5	37.842	16.1	7	7	2.5128	1.3293	7	52.362	16.6	7	7	1.77029	0.823984	10	42.677
	1426	Tb927.11.2510	Tb927.11.2510		hypothetical protein, conserved								145.69	10.3	0	84.403	1	1.08801	0.0174742	1.7576	8.7	8	8	2.5949	1.37568	10	25.563	6.9	6	6	1.9791	0.984845	9	20.296	8.5	7	7	1.87059	0.903495	8	19.883
	2249	Tb927.5.1610;Tb927.4.3550	Tb927.5.1610;Tb927.4.3550		60S ribosomal protein L13a, putative								25.711	28.4	0	78.38	2	1.08868	3.44535e-05	4.46277	28.4	8	8	2.1192	1.08352	15	27.359	28.4	7	7	2.1456	1.10138	13	25.308	28.4	7	7	2.11569	1.08113	16	38.897
	1081	Tb927.11.10910;Tb927.11.10790	Tb927.11.10910;Tb927.11.10790		40S ribosomal protein SA, putative								27.609	40.6	0	110.69	2	1.10432	0.00183458	2.73646	35.2	6	6	2.0189	1.01357	16	35.636	35.2	6	6	2.1828	1.12618	13	17.925	40.6	7	7	2.25515	1.17322	18	6.4809
	275	Tb11.v5.0902;Tb927.10.6700	Tb11.v5.0902;Tb927.10.6700										44.395	4.7	0	9.0073	2	1.1058	0.0199181	1.70075	4.7	1	1	1.996	0.997112	2	46.299	4.7	1	1	2.672	1.41792	1	NaN	4.7	1	1	1.86912	0.902362	3	27.191
	585	Tb927.10.14710;Tb927.10.14600	Tb927.10.14710;Tb927.10.14600	RPS2;RPS2	40S ribosomal protein S2, putative (RPS2)								28.642	57.1	0	185.35	2	1.10764	0.00205025	2.68819	55.6	15	15	2.0721	1.05109	35	19.034	57.1	15	15	2.3099	1.20783	37	30.721	57.1	16	16	2.09074	1.06401	46	16.295
	1355	Tb927.11.1660	Tb927.11.1660		vesicular transport protein (CDC48 homologue), putative								73.318	11.5	0	10.739	1	1.11071	0.0411759	1.38536	4.8	2	2	2.5558	1.35377	3	55.365	9.7	4	4	1.5644	0.645609	5	28.901	6.5	3	3	2.51883	1.33275	4	66.106
	3508	Tb927.9.15150;Tb927.9.15110	Tb927.9.15150;Tb927.9.15110		unspecified product								34.636	35.1	0	176.09	2	1.11399	0.00163354	2.78687	30.8	10	10	2.2116	1.14509	28	24.314	35.1	12	12	2.2528	1.17172	30	21.245	35.1	12	12	2.03517	1.02515	32	22.125
	604	Tb927.10.14990	Tb927.10.14990	IFT80	intraflagellar transport protein IFT80/CHE2, putative (IFT80)								86.676	15.9	0	60.327	1	1.11431	0.0369878	1.43194	7.7	4	4	2.4837	1.31249	5	50.152	11.9	7	7	1.5956	0.674099	7	39.127	13.7	7	7	2.56036	1.35635	8	74.403
	2572	Tb927.6.2360;Tb927.6.2300	Tb927.6.2360;Tb927.6.2300		adenosine kinase, putative								37.958	9.9	0	12.122	2	1.11574	0.0189886	1.72151	9.9	3	3	2.6694	1.41652	4	32.024	9.9	3	3	1.8579	0.893673	4	26.469	9.9	3	3	2.052	1.03703	4	33.913
	2758	Tb927.7.2070	Tb927.7.2070		heat shock protein DNAJ, putative	1							36.377	25	0	16.431	1	1.11858	0.00615319	2.2109	14.3	4	4	2.3718	1.24598	6	29.993	25	7	7	2.2352	1.1604	8	32.585	25	7	7	1.93099	0.949338	10	13.166
	1502	Tb927.11.3970	Tb927.11.3970		hypothetical protein, conserved								78.028	8	0	51.795	1	1.11965	0.000954028	3.02044	8	4	4	2.2268	1.15497	5	10.82	8	4	4	2.2246	1.15355	6	13.49	8	4	4	2.07117	1.05044	7	17.09
	680	Tb927.10.2290	Tb927.10.2290		chaperone protein DNAj, putative								46.795	34.1	0	138.8	1	1.12353	0.0329104	1.48267	28.6	7	7	2.6399	1.40048	13	15.327	27.4	7	7	2.3887	1.25623	9	17.784	26.7	6	6	1.6402	0.713876	13	38.743
	828	Tb927.10.560	Tb927.10.560		40S ribosomal proteins S11, putative								20.087	49.4	0	8.8841	1	1.12398	0.00366575	2.43584	33.3	8	1	2.1593	1.11056	1	NaN	49.4	9	1	2.0182	1.01307	2	7.2487	49.4	9	1	2.37564	1.24831	2	5.6606
	2542	Tb927.6.1870	Tb927.6.1870		eukaryotic translation initiation factor 4e, putative								46.541	19.9	0	42.367	1	1.12495	0.00818325	2.08707	14.8	4	4	2.0008	1.00058	5	10.67	19.9	6	6	2.5106	1.32803	8	37.713	15.5	5	5	2.06513	1.04624	7	23.793
	3333	Tb927.8.750	Tb927.8.750		nucleolar RNA-binding protein, putative								39.761	15.8	0	12.172	1	1.12624	0.0158282	1.80057	12.6	3	3	2.6097	1.38388	5	31.396	15.8	4	4	2.1533	1.10655	5	22.654	12.6	3	3	1.85099	0.888301	5	35.623
	2567	Tb927.6.2210	Tb927.6.2210		hypothetical protein, conserved								123.85	6.1	0	84.763	1	1.1372	0.00787426	2.10379	6.1	4	4	1.9178	0.939452	5	14.964	3.8	3	3	2.4215	1.2759	4	5.492	6.1	4	4	2.29142	1.19624	6	19.593
	2198	Tb927.4.2180	Tb927.4.2180		60S ribosomal protein L35a, putative								17.021	59.1	0	62.393	1	1.14284	0.00363117	2.43995	53.7	11	11	2.2391	1.16292	32	24.492	59.1	12	12	2.3803	1.25114	29	32.361	59.1	12	12	2.02016	1.01447	30	14.615
	2422	Tb927.5.2940	Tb927.5.2940		stress-induced protein sti1, putative								62.327	21.3	0	45.944	1	1.15227	0.0280545	1.552	16	6	6	1.6911	0.757962	10	21.027	14.9	7	7	2.5566	1.35423	10	23.89	21.3	9	9	2.53962	1.34461	12	22.652
	2603	Tb927.6.3100	Tb927.6.3100		hypothetical protein, conserved								48.134	7.8	0	10.979	1	1.15359	0.00355122	2.44962	7.8	2	2	2.3285	1.2194	3	19.841	7.8	2	2	2.022	1.01578	3	33.425	7.8	2	2	2.33852	1.2256	3	28.629
	3324	Tb927.8.730	Tb927.8.730		nucleolar RNA-binding protein, putative								28.338	5.1	0	3.9142	1	1.15414	0.00862506	2.06424	5.1	1	1	1.9616	0.972031	2	20.782	5.1	1	1	2.2114	1.14496	2	16.344	5.1	1	1	2.54104	1.34542	2	6.2146
	1987	Tb927.3.2900	Tb927.3.2900		eukaryotic initiation factor 2a, putative								46.824	34.7	0	59.968	1	1.15428	0.00772871	2.11189	22.2	6	6	2.1414	1.09855	9	44.357	21.1	5	5	2.0168	1.01207	5	50.346	28.9	7	7	2.55304	1.35222	10	13.171
	1929	Tb927.3.1680	Tb927.3.1680		hypothetical protein, conserved								35.191	11.3	0	27.481	1	1.16024	0.0146653	1.83371	11.3	3	3	1.8546	0.891108	5	11.62	11.3	3	3	2.3228	1.21586	3	8.3924	11.3	3	3	2.59141	1.37374	7	9.2958
	1664	Tb927.11.7140	Tb927.11.7140		cell cycle sequence binding phosphoprotein (RBP45), putative								35.476	18.5	0	32.19	1	1.16978	0.037337	1.42786	8.3	2	2	2.1131	1.07936	2	3.8117	12.1	3	3	3.0529	1.61018	2	55.468	14.7	3	3	1.76516	0.819801	3	92.632
	3537	Tb927.9.2110	Tb927.9.2110		hypothetical protein, conserved	1							13.122	17.7	0	4.1879	1	1.17105	0.0125751	1.90049	17.7	2	2	2.2566	1.17415	2	4.7722	9.7	1	1	2.6374	1.39912	1	NaN	17.7	2	2	1.91839	0.939897	2	21.019
	1467	Tb927.11.3280	Tb927.11.3280	Kif13-5	kinesin, putative,MCAK-like kinesin, putative (Kif13-5)								80.07	23.5	0	139.04	1	1.17223	0.00907925	2.04195	16	9	8	2.2629	1.17817	12	27.835	20	9	8	1.965	0.974529	11	39.853	18.1	9	8	2.57394	1.36398	13	35.755
	646	Tb927.10.16100;Tb11.v5.0411	Tb927.10.16100;Tb11.v5.0411		FK506-binding protein (FKBP)-type peptidyl-prolyl isomerase, putative								47.604	18.4	0	5.0054	2	1.17337	0.00596357	2.22449	12.7	4	4	2.1139	1.07991	3	29.712	12.2	3	3	2.1211	1.08481	4	12.986	14.4	4	4	2.55866	1.35539	5	11.163
	1244	Tb927.11.14020;Tb927.11.14000	Tb927.11.14020;Tb927.11.14000	NRBD1;NRBD2	RNA-binding protein (NRBD2)								30.274	45.9	0	150.39	2	1.17929	0.011558	1.93712	45.9	11	11	2.3703	1.24507	32	25.928	45.9	11	11	2.5677	1.36048	31	26.905	45.9	11	11	1.90836	0.932334	47	34.424
	1491	Tb927.11.3740	Tb927.11.3740	RPT2	proteasome regulatory ATPase subunit 2 (RPT2)								48.928	13.7	0	4.5448	1	1.1793	0.0343005	1.4647	6.6	2	2	2.1295	1.09051	2	14.96	9.2	3	3	1.7938	0.843019	2	14.696	6.4	2	2	3.04062	1.60437	2	0.29407
	1112	Tb927.11.11370;Tb927.11.11360	Tb927.11.11370;Tb927.11.11360	RACK1;RACK1	receptor for activated C kinase 1 (RACK1)								34.69	68.6	0	283.87	2	1.1807	0.00110689	2.9559	68.6	17	17	2.2263	1.15465	39	26.986	61.9	16	16	2.1878	1.12948	36	22.026	68.6	17	17	2.3916	1.25798	36	26.112
	235	Tb11.v5.0589;Tb927.3.1110	Tb11.v5.0589;Tb927.3.1110	PIFTA1									49.399	22.7	0	21.783	2	1.18363	0.0396777	1.40145	11.7	4	4	2.3642	1.24135	5	40.494	22.7	6	6	2.9748	1.57279	5	16.239	20.1	5	5	1.66642	0.736749	5	47.338
	3486	Tb927.9.13970	Tb927.9.13970		hypothetical protein, conserved								36.788	4.4	0	17.64	1	1.18674	0.000804717	3.09436	4.4	1	1	2.311	1.20852	1	NaN	4.4	1	1	2.3474	1.23106	1	NaN	4.4	1	1	2.17443	1.12064	2	11.768
	802	Tb927.10.5020	Tb927.10.5020	eif4e5	hypothetical protein, conserved								21.98	12.8	0	9.4612	1	1.18764	0.0180002	1.74472	7.2	1	1	2.7268	1.44721	1	NaN	12.8	2	2	2.3366	1.22441	2	81.283	12.8	2	2	1.85484	0.891295	2	49.648
	1991	Tb927.3.3000	Tb927.3.3000	PIFTC3	flagellar transport protein, putative (PIFTC3)								64.892	14.3	0	48.81	1	1.18772	0.00998548	2.00063	13.1	6	6	1.9842	0.988557	8	20.761	14.3	7	7	2.2542	1.17262	8	27.261	13.1	6	6	2.64264	1.40198	9	17.137
	335	Tb927.1.3180	Tb927.1.3180										20.059	54.6	0	25.259	1	1.20732	0.00491402	2.30856	33.3	8	1	2.4862	1.31394	2	30.089	54.6	10	2	2.4092	1.26855	2	13.158	49.4	9	1	2.05546	1.03946	4	28.912
	590	Tb927.10.14700	Tb927.10.14700		hypothetical protein, conserved								37.7	26.9	0	11.204	1	1.20825	0.00025163	3.59924	23.7	5	5	2.2715	1.18365	5	37.219	23.7	5	5	2.2896	1.1951	8	29.065	16.1	5	5	2.37186	1.24602	6	12.518
	447	Tb927.10.1170;Tb11.0560;Tb11.v5.0858	Tb927.10.1170;Tb11.0560	IFT172	intraflagellar transport protein IFT172, putative (IFT172)								196.6	18.9	0	124.56	3	1.21264	0.0109021	1.96249	9.3	12	12	1.9444	0.959325	13	30.461	11.5	15	15	2.5793	1.36698	12	31.733	15.7	20	20	2.48219	1.31161	23	25.066
	2771	Tb927.7.240;Tb927.7.230	Tb927.7.240;Tb927.7.230		40S ribosomal protein S33, putative								11.17	27.2	0	28.552	2	1.24156	0.00284397	2.54608	27.2	3	3	2.2536	1.17223	7	6.0319	27.2	3	3	2.263	1.17824	7	16.384	27.2	3	3	2.59229	1.37422	7	0.48492
	442	Tb927.9.6070;Tb927.10.11540	Tb927.9.6070;Tb927.10.11540	RPS3;RPS3	40S ribosomal protein S3, putative (RPS3)								24.216	62.1	0	98.205	2	1.24614	7.53463e-05	4.12294	57.9	12	12	2.3384	1.22552	30	36.624	61.7	13	13	2.3797	1.25078	36	34.158	62.1	14	14	2.39848	1.26212	41	31.583
	2400	Tb927.5.2320	Tb927.5.2320		hypothetical protein, conserved								82.159	10.2	0	63.49	1	1.2505	0.0100786	1.9966	5.8	3	3	2.3538	1.23499	4	19.343	10.2	5	5	2.0556	1.03956	7	42.747	7.3	4	4	2.78358	1.47694	6	59.993
	2718	Tb927.7.1050;Tb927.7.1040	Tb927.7.1050;Tb927.7.1040		40S ribosomal protein S16, putative								16.998	40.9	0	47.473	2	1.25885	0.0162728	1.78854	40.9	7	7	1.9487	0.962512	19	31.823	40.9	7	7	2.8737	1.52291	18	31.915	40.9	7	7	2.4472	1.29113	19	12.73
	227	Tb927.10.10960;Tb927.10.10950;Tb927.10.10940;Tb927.10.10920;Tb927.10.10900;Tb927.10.10890;Tb11.v5.0543;Tb927.10.10980;Tb927.10.10970;Tb927.10.10930;Tb927.10.10910	Tb927.10.10960;Tb927.10.10950;Tb927.10.10940;Tb927.10.10920;Tb927.10.10900;Tb927.10.10890;Tb11.v5.0543;Tb927.10.10980;Tb927.10.10970;Tb927.10.10930;Tb927.10.10910		heat shock protein, putative								80.763	47.4	0	323.31	11	1.26955	0.00141436	2.84944	39.3	31	31	2.2597	1.17613	64	20.332	44.2	29	29	2.4601	1.29872	64	25.965	43.3	34	34	2.52067	1.33381	81	46.175
	902	Tb927.10.7340;Tb927.10.7330	Tb927.10.7340;Tb927.10.7330		40S ribosomal protein S24E, putative								15.683	35	0	156.78	2	1.28713	0.000551929	3.25812	35	5	5	2.4396	1.28664	18	14.187	35	5	5	2.5311	1.33976	16	13.815	35	5	5	2.35377	1.23497	16	11.833
	2824	Tb927.7.3370	Tb927.7.3370		hypothetical protein, conserved								67.485	20.6	0	38.555	1	1.29111	0.00358645	2.44534	17.8	10	10	2.1986	1.13659	9	22.482	18.6	11	11	2.6018	1.37951	10	33.747	10.9	7	7	2.56193	1.35723	6	16.799
	2114	Tb927.3.5550	Tb927.3.5550	TbRX1	small GTP-binding protein, putative (TbRX1)								20.638	23.5	0	65.511	1	1.2995	0.00451422	2.34542	23.5	3	3	2.1913	1.13179	4	33.918	23.5	3	3	2.5305	1.33942	4	19.379	18.6	2	2	2.6894	1.42728	3	29.701
	2371	Tb927.5.1660	Tb927.5.1660		protein phosphatase 2C, putative								46.85	26.4	0	40.792	1	1.32891	0.00300552	2.52208	12	5	5	2.3431	1.22842	6	15.443	16	8	8	2.772	1.47093	10	16.712	21.2	8	8	2.44087	1.2874	8	20.911
	1974	Tb927.3.2600	Tb927.3.2600		ATP-dependent DEAD/H RNA helicase, putative								244.99	20.2	0	214.21	1	1.33261	0.016079	1.79374	14.3	22	22	2.239	1.16285	24	31.852	16.4	25	25	2.235	1.16027	29	26.792	17.5	26	26	3.19254	1.67471	31	23.458
	2183	Tb927.4.1860	Tb927.4.1860		ribosomal protein S19, putative								18.846	51.5	0	16.362	1	1.34018	0.00222672	2.65233	44.9	8	8	2.3696	1.24464	11	37.104	44.9	8	8	2.7511	1.46001	11	52.506	44.9	8	8	2.48954	1.31588	17	10.804
	1900	Tb927.2.820	Tb927.2.820		retrotransposon hot spot protein (RHS, pseudogene), putative,retrotransposon hot spot protein 1 (RHS1), interrupted	1							60.527	22.6	0	53.334	1	1.34215	0.0141804	1.84831	11.8	5	2	2.0611	1.04341	3	19.367	18.8	7	3	2.6116	1.38493	4	31.074	17.6	7	2	3.02746	1.59811	3	12.558
	1620	Tb927.11.6300	Tb927.11.6300		40S ribosomal protein S5, putative								21.386	56.8	0	57.101	1	1.34224	0.000752757	3.12335	51.1	9	9	2.5291	1.33862	20	47.573	56.8	12	12	2.6533	1.40779	24	64.693	56.8	13	13	2.42889	1.2803	32	59.714
	431	Tb927.10.11310	Tb927.10.11310	IFT57/55	intraflagellar transport protein IFT55/IFT57, putative (IFT57/55)								46.366	38.7	0	83.676	1	1.35547	0.00940672	2.02656	36.8	8	8	2.1849	1.12757	10	29.254	32.2	7	7	2.5538	1.35265	8	4.9298	27.4	8	8	3.00255	1.58619	8	13.302
	82	Tb927.7.2140;Tb07.11L3.90	Tb927.7.2140;Tb07.11L3.90	ZC3H18;ZC3H18									40.864	9	0	20.589	2	1.35626	0.0161464	1.79192	9	2	2	2.622	1.39067	2	18.424	0	0	0	NaN		0	NaN	6.6	1	1	2.49988	1.32186	1	NaN
	783	Tb927.10.450	Tb927.10.450		hypothetical protein, conserved								65.63	16.2	0	23.331	1	1.3606	0.00517425	2.28615	16.1	6	6	2.4132	1.27095	5	17.123	11.6	5	5	2.385	1.25399	3	18.878	16.1	6	6	2.94213	1.55686	7	43.886
	1204	Tb927.11.13360	Tb927.11.13360		AAA ATPase, putative								141.17	6.9	0	30.593	1	1.36925	0.00822881	2.08466	4.3	4	4	2.2201	1.15062	4	37.207	6.3	5	5	2.5912	1.37362	5	48.928	4.9	5	5	2.99697	1.58351	10	31.839
	286	Tb927.11.3600;Tb927.11.3590;Tb11.v5.1059	Tb927.11.3600;Tb927.11.3590;Tb11.v5.1059		40S ribosomal protein S4, putative								30.644	58.6	0	63.522	3	1.37341	0.00234315	2.6302	56	17	17	2.6013	1.37923	33	27.241	56	18	18	2.8006	1.48574	32	34.172	54.2	16	16	2.38709	1.25525	35	17.42
	854	Tb927.10.6050;Tb11.v5.0198;Tb11.v5.0197	Tb927.10.6050;Tb11.v5.0198	CHC	clathrin heavy chain (CHC)								190.62	12	0	28.025	3	1.37433	0.00387853	2.41133	8.5	10	10	2.3285	1.2194	11	27.13	8.2	10	10	2.6167	1.38775	14	25.69	10.3	11	11	2.85968	1.51585	13	22.298
	3328	Tb927.8.740;Tb927.8.760	Tb927.8.740;Tb927.8.760	Nopp44/46	nucleolar RNA-binding protein, truncated								12.663	7.9	0	4.9049	2	1.3821	0.000654333	3.1842	7.2	1	1	2.7356	1.45186	2	8.6194	7.9	2	2	2.5622	1.35738	3	13.038	7.9	2	2	2.52634	1.33705	3	10.41
	445	Tb927.10.11610	Tb927.10.11610		hypothetical protein, conserved								15.824	12.3	0	18.559	1	1.38563	0.0173273	1.76127	12.3	1	1	2.0677	1.04803	1	NaN	12.3	1	1	3.2148	1.68473	1	NaN	12.3	1	1	2.68356	1.42415	1	NaN
	613	Tb927.10.15180	Tb927.10.15180		nucleosome assembly protein, putative								41.302	19.9	0	83.329	1	1.43486	0.011202	1.95071	11.5	4	4	2.3778	1.24963	5	12.073	14.5	5	5	2.4901	1.3162	5	7.3979	16.9	5	5	3.33745	1.73875	5	9.0644
	1877	Tb927.2.5160	Tb927.2.5160		chaperone protein DNAj, putative								44.327	46	0	193.23	1	1.44435	0.000680313	3.16729	35.2	9	9	2.5829	1.36899	14	15.613	35.2	9	9	2.7968	1.48378	15	23.456	46	11	11	2.79002	1.48028	19	48.547
	2037	Tb927.3.3950	Tb927.3.3950		hypothetical protein, conserved								62.246	10.9	0	10.231	1	1.46238	0.0114406	1.94155	4	2	2	2.2621	1.17766	2	49.297	7.1	3	3	3.3002	1.72255	3	70.959	9.1	4	4	2.80293	1.48693	3	130.48
	3625	Tb927.9.5730	Tb927.9.5730		nucleosome assembly protein-like protein								47.584	46.9	0	229.24	1	1.46748	0.00392724	2.40591	45	10	10	2.8353	1.5035	12	51.075	31.8	9	9	3.0444	1.60616	12	22.768	36.5	9	9	2.45002	1.29279	17	32.142
	2609	Tb927.6.3290	Tb927.6.3290	IFT20	intraflagellar transport protein 20, putative (IFT20)								15.419	36.9	0	19.397	1	1.4784	0.0478987	1.31968	36.9	3	3	2.834	1.50284	3	69.214	27.7	2	2	4.1334	2.04733	2	21.841	36.9	4	4	1.84682	0.885047	5	199.83
	699	Tb927.10.2640;Tb11.v5.0525	Tb927.10.2640;Tb11.v5.0525		intraflagellar transport protein IFT81, putative								84.645	17.2	0	55.831	2	1.49325	0.00107778	2.96747	10.9	7	7	2.7497	1.45927	8	20.216	12.4	8	8	3.0104	1.58996	8	24.202	12.6	8	8	2.69542	1.43051	9	22.32
	2051	Tb927.3.4250	Tb927.3.4250		hypothetical protein, conserved								25.138	5.9	0	2.8118	1	1.60492	0.0357351	1.44691	5.9	1	1	2.7567	1.46294	1	NaN	5.9	1	1	4.6005	2.20179	1	NaN	5.9	1	1	2.21916	1.15002	1	NaN
	1333	Tb927.11.16130	Tb927.11.16130	NDPK	nucleoside diphosphate kinase (NDPK)								16.857	59.5	0	112.87	1	1.98206	0.0118062	1.92789	59.5	10	10	3.2891	1.71769	41	16.918	59.5	10	10	3.5199	1.81553	41	30.044	59.5	10	10	5.32566	2.41296	37	19.267
	3168	Tb927.8.4210	Tb927.8.4210		hypothetical protein, conserved								46.138	6.2	0	17.604	1	2.00131	0.00522606	2.28183	3.3	1	1	3.7201	1.89534	1	NaN	3.3	1	1	4.8856	2.28854	1	NaN	6.2	2	2	3.53095	1.82006	3	44.086
	2159	Tb927.4.1330	Tb927.4.1330		DNA topoisomerase IB, large subunit								79.257	15.9	0	87.083	1	2.18725	0.0065399	2.18443	12.4	7	7	3.6043	1.84972	11	14.678	15.9	9	9	4.7877	2.25933	11	70.114	12.4	7	7	5.47435	2.45269	9	49.736
	336	Tb927.1.3200	Tb927.1.3200										24.493	7.7	0	18.795	1	3.31406	0.00916396	2.03792	7.7	1	1	9.6221	3.26635	1	NaN	7.7	1	1	10.28	3.36177	1	NaN	0	0	0	NaN		0	NaN
	1250	Tb927.11.14190	Tb927.11.14190		hypothetical protein, conserved								100.47	27.8	0	268.56	1	0.809167	0.0500682	1.30044	24.2	15	15	1.3677	0.451752	22	22.448	25.2	16	16	1.8476	0.885652	21	29.817	27.8	18	18	2.12888	1.0901	26	28.908
	175	Tb927.7.4570;Tb11.v5.0270	Tb927.7.4570;Tb11.v5.0270	IG-NH	inosine-guanine nucleoside hydrolase (IG-NH)								39.39	30.8	0	105.03	2	0.148917	0.0500756	1.30037	28.6	8	8	1.0671	0.0936954	12	21.936	30.8	9	9	1.1589	0.212756	12	14.082	25.8	7	7	1.10213	0.140301	11	18.21
	645	Tb927.10.1610	Tb927.10.1610		hypothetical protein, conserved								16.358	19.7	0	31.762	1	0.118762	0.0502343	1.299	19.7	2	2	1.0536	0.0753272	3	21.837	19.7	2	2	1.1252	0.170182	2	45.855	19.7	2	2	1.07981	0.110776	3	31.417
	1708	Tb927.11.8270	Tb927.11.8270		hypothetical protein, conserved								84.474	24.9	0	150.28	1	0.251304	0.0502374	1.29897	18.7	10	10	1.1188	0.161952	16	26.345	22	12	12	1.2848	0.361544	15	35.701	22.9	13	13	1.17317	0.230414	19	34.309
	977	Tb927.10.8920	Tb927.10.8920	TbGRP	ras-like small GTPase, putative (TbGRP)								38.395	5	0	65.126	1	0.395711	0.0502832	1.29858	5	1	1	1.208	0.27262	2	4.5307	5	1	1	1.491	0.57628	2	32.348	5	1	1	1.26421	0.338232	2	1.0401
	3022	Tb927.7.920;Tb11.v5.0698	Tb927.7.920		dynein heavy chain, putative								468.08	22.9	0	323.31	2	-0.0780857	0.0503765	1.29777	19.1	52	50	0.97111	-0.0422934	62	29.846	17	45	43	0.93179	-0.101923	54	26.936	16.3	47	45	0.939496	-0.0900404	59	33.404
	815	Tb927.10.5400	Tb927.10.5400		hypothetical protein, conserved				1				63.396	11.1	0	9.3863	1	-0.152286	0.0504395	1.29723	11.1	5	5	0.85677	-0.22302	8	19.453	9.1	4	4	0.91806	-0.12334	7	17.802	7.7	3	3	0.926269	-0.110497	6	23.67
	1949	Tb927.3.2010	Tb927.3.2010		hypothetical protein, conserved	1							62.262	24.5	0	59.42	1	-0.265521	0.0505437	1.29633	18.2	8	8	0.80891	-0.305949	9	40.907	18.6	7	7	0.78624	-0.346958	8	20.121	16.8	7	7	0.905223	-0.143655	6	15.744
	3422	Tb927.9.11880	Tb927.9.11880		hypothetical protein, conserved	1			1				51.045	27.7	0	107.93	1	-0.657233	0.050553	1.29625	27.5	8	8	0.78003	-0.358398	13	27.46	23.6	7	7	0.59686	-0.744536	11	25.498	26.1	8	8	0.547615	-0.868766	13	16.398
	2538	Tb927.6.1770	Tb927.6.1770		kinesin, putative								69.409	25	0	73.414	1	0.357838	0.0505971	1.29587	25	11	11	1.1651	0.220454	15	23.776	25	11	11	1.269	0.343692	14	20.031	23.6	10	10	1.42343	0.509368	15	14.888
	1600	Tb927.11.5990	Tb927.11.5990		hypothetical protein, conserved	1			1				69.307	17.4	0	10.397	1	-0.993602	0.0506569	1.29536	15.7	6	6	0.52382	-0.932857	6	27.407	10.2	5	5	0.37285	-1.42333	5	26.025	8	4	4	0.648593	-0.624616	4	15.006
	3267	Tb927.9.14370;Tb927.8.6180	Tb927.9.14370;Tb927.8.6180		60S ribosomal protein L26, putative								16.454	37.8	0	72.74	2	0.870059	0.0508739	1.2935	37.1	5	5	2.3083	1.20683	13	50.613	37.8	6	6	1.868	0.901494	13	56.656	37.1	5	5	1.41603	0.501851	14	14.529
	1255	Tb927.11.1430	Tb927.11.1430		hypothetical protein, conserved			1					86.855	71.7	0	323.31	1	-0.101593	0.0509597	1.29277	70.7	53	53	0.93721	-0.0935557	118	27.542	70.6	55	55	0.90354	-0.14634	112	28.446	71.4	53	53	0.956023	-0.0648829	109	23.933
	1102	Tb927.11.11160	Tb927.11.11160		phosphate transporter, putative								81.45	4.7	0	2.9545	1	0.314797	0.0509758	1.29264	2.2	2	2	1.3552	0.438506	2	16.185	3.6	2	2	1.251	0.323082	2	26.239	4.7	3	3	1.13509	0.182802	4	60.802
	571	Tb927.10.14390	Tb927.10.14390		hypothetical protein, conserved								60.759	16.4	0	16.991	1	0.858798	0.0510133	1.29232	5	3	3	1.4836	0.569102	5	15.048	11.4	4	4	1.6939	0.760349	5	14.882	10.1	4	4	2.37338	1.24694	5	15.277
	874	Tb927.10.6640	Tb927.10.6640		COP-coated vesicle membrane protein erv25 precursor, putative,ER--golgi transport protein erv25 precursor, putative								28.188	51	0	229.72	1	-0.105093	0.0510892	1.29167	50.6	11	11	0.95933	-0.0599009	22	18.018	43.1	11	11	0.90437	-0.145015	25	17.684	43.1	11	11	0.926355	-0.110363	27	22.417
	952	Tb927.10.8240	Tb927.10.8240		hypothetical protein, conserved								42.845	14.7	0	21.149	1	0.137818	0.0511135	1.29146	9.6	3	3	1.1186	0.161694	7	18.539	12.3	4	4	1.0524	0.0736831	7	29.575	14.7	5	5	1.13138	0.178078	9	23.526
	3319	Tb927.8.7120	Tb927.8.7120		squalene synthase, putative		1						51.478	11.6	0	23.22	1	-0.287126	0.0511888	1.29082	9.2	3	3	0.89297	-0.163316	3	32.697	11.6	4	4	0.75996	-0.396005	4	42.726	5.7	2	2	0.811096	-0.302056	2	4.9128
	3240	Tb927.8.5680	Tb927.8.5680		hypothetical protein, conserved	1							66.873	8.1	0	79.715	1	-0.403726	0.0512547	1.29027	4.3	2	2	0.8569	-0.222801	3	19.742	4.3	2	2	0.6854	-0.544982	2	24.553	8.1	3	3	0.735402	-0.443394	4	26.345
	1239	Tb927.11.13910	Tb927.11.13910		hypothetical protein, conserved	1			1				28.921	37	0	100.6	1	-0.74019	0.0513997	1.28904	37	7	7	0.60904	-0.715391	11	21.24	37	7	7	0.48154	-1.05427	12	40.544	37	7	7	0.731582	-0.450908	10	27.7
	379	Tb927.1.860	Tb927.1.860										29.562	39.2	0	135.22	1	-0.116275	0.0514338	1.28875	35.8	8	8	0.90915	-0.13741	12	18.917	35.8	8	8	0.90152	-0.149569	12	25.137	39.2	9	9	0.958038	-0.0618453	13	18.013
	2446	Tb927.5.3390	Tb927.5.3390		ADG1, pseudogene	1		1					13.175	36.4	0	9.4947	1	-0.325462	0.0517923	1.28574	33.1	5	5	0.82804	-0.272228	8	13.909	33.1	4	4	0.71827	-0.477402	7	17.693	36.4	6	6	0.854555	-0.226755	10	21.374
	3318	Tb927.8.7100	Tb927.8.7100		acetyl-CoA carboxylase								242.91	5.9	0	33.25	1	0.915179	0.051943	1.28447	3.1	6	6	1.4208	0.506703	6	73.807	3	5	5	1.9886	0.991753	6	90.966	3.7	6	6	2.37361	1.24708	7	42.396
	3217	Tb927.8.5220	Tb927.8.5220		hypothetical protein, conserved	1							114.05	10.8	0	18.816	1	-1.60592	0.051968	1.28426	4.3	2	2	0.19371	-2.36803	2	14.974	3.6	2	2	0.43127	-1.21334	2	40.772	8.2	5	5	0.42443	-1.2364	4	18.354
	3332	Tb927.8.7490;Tb927.4.4930	Tb927.8.7490;Tb927.4.4930		hypothetical protein, conserved								157.97	18.1	0	323.31	2	-0.146671	0.0521132	1.28305	14.3	14	14	0.8973	-0.156338	14	31.465	14	13	13	0.94472	-0.0820413	14	13.618	13.9	13	13	0.869565	-0.201634	15	22.529
	2575	Tb927.6.2420	Tb927.6.2420		p22 protein precursor	1			1				25.349	57.3	0	144.53	1	-0.385857	0.0522892	1.28159	57.3	10	10	0.77558	-0.366653	31	16.082	48	9	9	0.68126	-0.553723	32	23.965	48	9	9	0.848392	-0.237197	30	13.346
	479	Tb927.10.12510	Tb927.10.12510		P-type H -ATPase, putative								100.63	44.8	0	47.974	1	0.171795	0.0522959	1.28153	44.8	35	5	1.119	0.16221	16	8.9288	44.8	34	5	1.1867	0.246955	16	12.7	43.3	34	5	1.0764	0.106219	17	16.994
	937	Tb927.10.7940	Tb927.10.7940		methyltransferase, putative								40.895	17.3	0	14.327	1	0.491743	0.0525926	1.27907	10.8	3	3	1.3253	0.406319	4	32.093	17.3	4	4	1.2701	0.344942	4	14.544	10.8	3	3	1.65172	0.723968	4	22.668
	993	Tb927.10.9190	Tb927.10.9190	IleRS	isoleucyl-tRNA synthetase, putative (IleRS)	1							130.6	27.9	0	117.61	1	-0.555607	0.0526507	1.2786	21.3	20	20	0.56609	-0.820897	23	37.863	27.9	24	24	0.74034	-0.43374	23	35.162	23.6	20	20	0.751484	-0.412185	23	20.296
	2901	Tb927.7.4760;Tb11.v5.0159	Tb927.7.4760;Tb11.v5.0159		hypothetical protein, conserved								58.815	14.7	0	150.02	2	0.194011	0.0526759	1.27839	14.7	5	5	1.0768	0.10675	9	17.102	14.7	5	5	1.157	0.210389	8	21.326	14.7	5	5	1.20155	0.264894	9	34.068
	1983	Tb927.3.2840	Tb927.3.2840		inorganic pyrophosphatase, putative	1							28.675	19.9	0	13.591	1	-0.55871	0.0527016	1.27818	19.9	3	3	0.81647	-0.292528	7	108.99	19.9	3	3	0.62782	-0.671577	5	42.39	10.3	2	2	0.610463	-0.712023	3	65.224
	2980	Tb927.7.6910	Tb927.7.6910		hypothetical protein, conserved								92.255	38.5	0	285.99	1	-0.148308	0.0527667	1.27764	37.1	24	24	0.9284	-0.107182	46	37.238	36.1	23	23	0.92097	-0.118774	40	28.511	33.8	21	21	0.85918	-0.218967	42	23.163
	1789	Tb927.2.1680;Tb927.2.1560	Tb927.2.1680;Tb927.2.1560		cyclophilin-type peptidyl-prolyl cis-trans isomerase, putative	1							21.165	71.4	0	232.08	2	-0.529776	0.052877	1.27673	69.9	13	13	0.76362	-0.389073	45	28.311	70.9	13	13	0.74889	-0.417174	54	32.286	70.9	13	13	0.581125	-0.78308	42	23.524
	827	Tb927.10.5590	Tb927.10.5590		protein phosphatase 2C, putative				1				66.75	27.8	0	85.712	1	-0.342756	0.0529316	1.27628	22.1	7	7	0.75167	-0.411829	10	14.14	24.7	8	8	0.88325	-0.179106	10	30.688	21.1	7	7	0.738498	-0.437334	9	33.103
	1370	Tb927.11.16860	Tb927.11.16860	MRB8620	mitochondrial RNA binding protein (MRB8620)	1			1				53.077	25.1	0	32.87	1	-0.607591	0.0529624	1.27603	22	8	8	0.57075	-0.809069	13	32.59	22.8	8	8	0.62023	-0.689125	11	28.394	17.8	6	6	0.798531	-0.32458	11	26.966
	2784	Tb927.7.2650	Tb927.7.2650		hypothetical protein, conserved								62.171	31.8	0	135.69	1	0.14645	0.0530496	1.27532	29.6	17	9	1.1266	0.171975	15	16.374	27.4	16	8	1.0548	0.0769695	12	17.165	23.1	13	6	1.14108	0.190404	12	17.121
	1057	Tb927.11.10330	Tb927.11.10330		hypothetical protein, conserved								70.392	29.3	0	139.78	1	-0.204195	0.053093	1.27496	23.1	10	10	0.92581	-0.111212	15	30.849	24.1	11	11	0.85634	-0.223744	13	23.025	23.5	10	10	0.824946	-0.277628	14	35.724
	1570	Tb927.11.5300	Tb927.11.5300	Kif13-3	kinesin, putative,mitotic centromere-associated kinesin, putative (Kif13-3)								62.524	42.4	0	323.31	1	0.198519	0.0531862	1.2742	38.2	16	16	1.1069	0.146525	29	22.234	38.9	17	17	1.1136	0.155231	24	21.193	35.5	16	16	1.22587	0.293801	23	24.211
	2879	Tb927.7.4220	Tb927.7.4220		hypothetical protein, conserved								120.46	17.7	0	39.488	1	0.303462	0.0532509	1.27367	14.1	10	10	1.138	0.186501	10	30.58	12.5	9	9	1.3543	0.437547	9	21.739	15.5	10	10	1.21954	0.286339	11	17.915
	2785	Tb927.7.2660	Tb927.7.2660	ZC3H20	zinc finger protein family member, putative (ZC3H20)								43.757	27.9	0	39.214	1	0.971458	0.0532626	1.27358	25.7	5	3	1.7346	0.794603	3	9.6469	27.9	6	3	2.7028	1.43445	3	7.2998	20.7	4	2	1.60805	0.685315	2	26.298
	955	Tb927.10.8320	Tb927.10.8320	COXIX	cytochrome oxidase subunit IX (COXIX)	1		1	1				13.786	46	0	44.33	1	-0.542693	0.0532967	1.2733	46	3	3	0.77717	-0.363698	6	8.3173	20.2	2	2	0.7232	-0.467533	3	10.428	46	3	3	0.575606	-0.796847	5	21.861
	1425	Tb927.11.2500	Tb927.11.2500		carboxypeptidase, putative,metallo-peptidase, Clan MA(E) Family M32	1							57.683	44.9	0	149.53	1	-0.345174	0.05336	1.27278	41.4	15	15	0.70275	-0.508916	25	36.329	38.6	15	15	0.81907	-0.287941	17	34.064	42.9	16	16	0.847529	-0.238665	21	17.001
	3027	Tb927.8.1010	Tb927.8.1010		chaperone protein DNAj, putative								55.325	6.9	0	17.573	1	-0.45463	0.0535921	1.2709	6.9	2	2	0.84745	-0.2388	4	16.854	6.9	2	2	0.69335	-0.528344	3	37.668	6.9	2	2	0.661244	-0.596744	3	18.948
	499	Tb927.10.12940	Tb927.10.12940		predicted zinc finger protein								34.477	33	0	33.706	1	0.269747	0.0536421	1.27049	24.4	7	7	1.103	0.141433	11	22.502	27.5	7	7	1.2436	0.314523	8	19.529	18.8	6	6	1.27747	0.353284	9	25.196
	2192	Tb927.4.2040;Tb927.4.2030	Tb927.4.2040;Tb927.4.2030	ALBA4;ALBA3	ALBA-Domain Protein (ALBA3)								20.808	30	0	23.854	2	0.363858	0.0537431	1.26968	30	7	7	1.1486	0.199876	25	27.267	30	6	6	1.4151	0.500904	24	24.982	30	6	6	1.31111	0.390793	29	22.322
	2098	Tb927.3.5190	Tb927.3.5190		hypothetical protein, conserved								41.094	10.9	0.0057995	1.4517	1	-1.19078	0.053837	1.26892	6.4	1	1	0.55045	-0.861317	1	NaN	4.5	1	1	0.51899	-0.946221	1	NaN	4.5	1	1	0.294265	-1.76481	1	NaN
	3405	Tb927.9.11270	Tb927.9.11270	TCP-1-eta	T-complex protein 1, eta subunit, putative,t- complex protein 1 (eta subunit), putative (TCP-1-eta)								61.471	62.3	0	323.31	1	0.630114	0.0538653	1.26869	51.8	20	20	1.3666	0.450591	38	30.557	61.1	21	21	1.4205	0.506399	34	27.067	57.6	21	21	1.90971	0.933353	40	19.564
	1770	Tb927.11.9750	Tb927.11.9750		hypothetical protein, conserved			1					72.849	23.7	0	28.749	1	-0.624669	0.0538781	1.26859	11	6	6	0.52752	-0.922702	7	4.5647	18.6	8	8	0.6975	-0.519735	9	22.831	8.7	4	4	0.741455	-0.43157	6	45.171
	939	Tb927.10.8000	Tb927.10.8000		hypothetical protein, conserved								151.01	23.5	0	187.04	1	-0.253155	0.0540723	1.26703	22.4	18	18	0.9135	-0.130523	20	36.977	17.7	14	14	0.80133	-0.319532	14	19.143	17.4	14	14	0.806972	-0.309409	13	17.05
	1850	Tb927.2.4445	Tb927.2.4445	Cx9C motif	hypothetical protein, conserved	1		1					15.441	51.9	0	42.891	1	-0.342251	0.0541081	1.26674	51.9	4	4	0.78039	-0.357733	7	60.712	51.9	4	4	0.87579	-0.191343	8	35.514	51.9	4	4	0.718133	-0.477677	7	13.063
	2694	Tb927.6.560	Tb927.6.560	TbcatB	cysteine peptidase C (CPC),CPC cysteine peptidase, Clan CA, family C1, Cathepsin B-like (TbcatB)								37.223	8.5	0	49.77	1	-0.309954	0.0541504	1.2664	8.5	2	2	0.78152	-0.355645	3	20.803	8.5	2	2	0.75198	-0.411234	3	8.6196	8.5	2	2	0.893176	-0.162983	3	21.743
	1130	Tb927.11.11730	Tb927.11.11730		MRP protein, putative	1							30.668	28.9	0	8.1026	1	-0.739262	0.0542898	1.26528	23.9	5	5	0.54174	-0.884327	6	20.905	25.4	5	5	0.51713	-0.951401	6	23.018	28.9	6	6	0.767342	-0.382059	7	30.622
	867	Tb927.10.6510;Tb927.10.6400	Tb927.10.6510;Tb927.10.6400	HSP60;HSP60	chaperonin HSP60, mitochondrial precursor (HSP60)								59.503	81.1	0	323.31	2	0.135019	0.0543168	1.26507	81.1	48	47	1.1063	0.145743	341	16.893	81.1	48	47	1.1374	0.18574	321	29.956	81.1	48	47	1.05232	0.0735754	338	16.694
	3233	Tb927.8.5560	Tb927.8.5560		hypothetical protein, conserved	1		1					59.988	10.9	0	29.456	1	-0.685844	0.0543415	1.26487	10.9	5	5	0.70561	-0.503057	7	15.78	10.9	5	5	0.49352	-1.01882	7	16.621	10.9	5	5	0.689846	-0.535655	9	14.426
	1208	Tb927.11.13450	Tb927.11.13450		hypothetical protein, conserved								30.691	7.6	0.0022825	1.9312	1	-0.321276	0.0544077	1.26434	7.6	2	2	0.74953	-0.415942	1	NaN	2.9	1	1	0.76754	-0.381686	1	NaN	7.6	2	2	0.891186	-0.166201	2	1.4288
	209	Tb927.1.1560;Tb11.v5.0464	Tb927.1.1560;Tb11.v5.0464										79.953	30.1	0	102.96	2	-0.319674	0.0544191	1.26425	27.9	14	14	0.80677	-0.309771	22	16.045	27.9	14	14	0.72745	-0.45908	17	21.756	23	14	14	0.876501	-0.190172	18	25.012
	3546	Tb927.9.2450	Tb927.9.2450		electon transport protein SCO1/SCO2, putative	1		1					44.135	31.1	0	269.53	1	-0.360953	0.0544342	1.26413	30.8	7	7	0.86458	-0.209929	11	21.024	30.8	7	7	0.77985	-0.358731	11	11.352	27.5	7	7	0.700182	-0.514198	10	11.263
	2507	Tb927.5.970	Tb927.5.970	CITFA-6	class I transcription factor A, subunit 6 (CITFA-6)								21.712	30	0	120.29	1	0.550054	0.0545775	1.26299	30	4	4	1.6935	0.760008	9	14.374	30	4	4	1.5047	0.589476	7	13.472	30	4	4	1.23172	0.300679	6	21.749
	441	Tb927.10.11530	Tb927.10.11530		hypothetical protein, conserved								11.032	31.7	0	3.0761	1	0.772385	0.0548118	1.26113	31.7	3	3	1.6843	0.752149	3	41.288	31.7	3	3	1.3719	0.456175	4	22.417	31.7	3	3	2.15671	1.10883	5	9.7708
	2825	Tb927.7.3380	Tb927.7.3380		hypothetical protein, conserved								32.854	9.4	0	3.8371	1	0.338458	0.0548173	1.26108	9.4	2	2	1.1277	0.173383	3	39.156	9.4	2	2	1.331	0.412511	3	50.726	9.4	2	2	1.34675	0.429479	2	28.428
	1240	Tb927.11.13920	Tb927.11.13920		kinesin-II 85 Kd subunit, putative								127.47	19.8	0	66.239	1	0.1499	0.0549947	1.25968	16	12	12	1.0545	0.0765591	21	20.445	19.8	14	14	1.1394	0.188274	19	15.988	15.4	12	12	1.13671	0.184867	19	19.156
	2546	Tb927.6.1920	Tb927.6.1920		hypothetical protein, conserved								42.421	12.8	0	50.903	1	0.757849	0.0550171	1.2595	11	3	3	1.3756	0.460061	3	14.383	12.8	4	4	1.6416	0.715103	4	30.641	11	3	3	2.14114	1.09838	3	48.385
	599	Tb927.10.14870	Tb927.10.14870		hypothetical protein, conserved								75.914	17.6	0	29.528	1	0.559325	0.0550529	1.25922	4.3	2	2	1.5515	0.633664	2	15.308	5.3	3	3	1.2259	0.293841	3	35.132	17.6	7	7	1.68234	0.75047	9	52.978
	618	Tb927.10.15290;Tb11.v5.0628	Tb927.10.15290		hypothetical protein, conserved								178.49	7.9	0	18.893	2	0.197607	0.0550607	1.25916	6.4	6	6	1.1733	0.230572	6	20.414	6.4	6	6	1.0735	0.102322	6	12.107	6.3	7	7	1.19742	0.259927	8	30.254
	3211	Tb927.8.5100	Tb927.8.5100		hypothetical protein, conserved	1							313.77	4.4	0	88.707	1	-0.290291	0.055237	1.25777	3.3	6	6	0.76876	-0.379395	7	21.23	3.3	6	6	0.78897	-0.341958	7	14.578	2	4	4	0.901551	-0.14952	7	7.2078
	2857	Tb927.7.3910	Tb927.7.3910		hypothetical protein, conserved	1		1	1				57.602	11.5	0	11.509	1	-0.736431	0.0552713	1.2575	11.5	4	4	0.61129	-0.710071	4	28.628	9.1	3	3	0.47904	-1.06178	4	23.884	9.1	3	3	0.738443	-0.437441	3	23.91
	3707	Tb927.9.9290	Tb927.9.9290	PABP1	Polyadenylate-binding protein 1 (Poly(A)-binding protein 1) (PABP 1) (PABP1)								63.029	39.8	0	323.31	1	0.433201	0.055369	1.25673	38.2	20	20	1.2047	0.268674	35	34.88	39.8	20	20	1.3182	0.398569	35	27.003	35.5	19	19	1.5501	0.63236	35	35.685
	3604	Tb927.9.4910	Tb927.9.4910		protein kinase, putative								43.173	6	0.0058027	1.4558	1	0.54589	0.0556018	1.25491	6	2	2	1.3473	0.430071	2	61.384	2.9	1	1	1.3138	0.393746	1	NaN	2.9	1	1	1.7579	0.813854	1	NaN
	2970	Tb927.7.6660	Tb927.7.6660		chaperone protein DNAj, putative	1		1					29.887	35	0	323.31	1	-0.734876	0.0559838	1.25194	35	7	7	0.64377	-0.635383	11	23.887	30.4	6	6	0.4707	-1.08712	7	29.167	30.4	6	6	0.715922	-0.482126	8	45.076
	2067	Tb927.3.4650	Tb927.3.4650		C-8 sterol isomerase, putative								24.573	13.1	0	3.1867	1	-0.292962	0.0560308	1.25157	13.1	3	3	0.88768	-0.171888	4	16.229	13.1	3	3	0.7462	-0.422366	5	5.9954	13.1	3	3	0.820951	-0.284633	4	9.4476
	351	Tb927.1.4050	Tb927.1.4050										105.75	34.1	0	99.746	1	0.196943	0.0561339	1.25077	29.1	23	23	1.1469	0.19774	33	24.942	29	23	23	1.215	0.280956	38	24.322	31.1	25	25	1.08082	0.112132	34	21.356
	553	Tb927.10.14150;Tb11.v5.0606	Tb927.10.14150		hypothetical protein, conserved								55.311	49.7	0	245.58	2	0.111646	0.0561952	1.2503	49.1	25	25	1.0687	0.0958569	65	14.355	49.3	27	27	1.1215	0.16543	63	29.936	48.6	25	25	1.05238	0.0736513	67	20.891
	1013	Tb927.10.9720	Tb927.10.9720	REAP-1	RNA-editing-associated protein 1,RNA-binding protein,oligo (U) binding protein,RNA editing complex protein (REAP-1)								64.376	23.2	0	10.447	1	-0.347309	0.0562385	1.24997	23.2	4	4	0.88216	-0.180888	4	12.863	23.2	4	4	0.72277	-0.468392	5	23.478	23.2	4	4	0.761731	-0.392647	5	20.565
	1640	Tb927.11.6610	Tb927.11.6610		hypothetical protein, conserved								40.25	6.3	0.0066116	1.4309	1	1.28146	0.0563983	1.24873	0	0	0	NaN		0	NaN	6.3	2	2	2.6304	1.39528	2	49.956	2.5	1	1	2.24643	1.16764	1	NaN
	2445	Tb927.5.3360	Tb927.5.3360		50S ribosomal protein L2, putative	1			1				46.727	29.2	0	47.439	1	-1.02513	0.0564114	1.24863	19.7	6	6	0.43751	-1.19261	9	28.515	23.6	7	7	0.39028	-1.35742	9	57.798	20.7	5	5	0.694782	-0.525367	8	51.547
	2138	Tb927.3.930;REV__Tb927.11.12920	Tb927.3.930		dynein heavy chain, putative								531.41	44.1	0	323.31	2	-0.0539538	0.0564449	1.24838	40	152	151	0.97841	-0.0314889	258	26.747	38.6	145	144	0.94749	-0.0778174	227	40.208	36.8	140	139	0.964227	-0.052555	236	31.038
	1170	Tb927.11.12590	Tb927.11.12590		hypothetical protein, conserved								27.968	5.5	0	30.147	1	-0.149235	0.0565152	1.24784	5.5	1	1	0.93083	-0.10341	5	15.306	5.5	1	1	0.85701	-0.222616	5	13.974	5.5	1	1	0.919118	-0.121679	3	9.0243
	634	Tb927.10.15660	Tb927.10.15660		hypothetical protein, conserved	1		1					85.608	22.5	0	45.981	1	-0.303222	0.0566561	1.24675	20.7	11	11	0.75968	-0.396536	16	17.624	19.4	10	10	0.7796	-0.359194	11	23.109	18.5	10	10	0.898796	-0.153935	13	38.763
	2460	Tb927.5.3810	Tb927.5.3810		orotidine-5-phosphate decarboxylase/orotate phosphoribosyltransferase, putative,OMPDCase-OPRTase, putative								49.955	51.5	0	323.31	1	-0.166844	0.0567733	1.24586	49.1	22	22	0.85658	-0.22334	57	29.269	49.6	23	23	0.87578	-0.19136	53	57.251	51.5	24	24	0.942241	-0.0858326	56	22.182
	3696	Tb927.9.8820	Tb927.9.8820		hypothetical protein, conserved								119.55	4.7	0	5.7821	1	0.584164	0.0569238	1.24471	3.5	2	2	1.424	0.509949	2	14.592	2.8	2	2	1.2989	0.37729	3	41.904	1.2	1	1	1.82166	0.865253	1	NaN
	1282	Tb927.11.15030	Tb927.11.15030	X3	small GTPase (X3)								22.782	16.1	0	3.1638	1	-0.125674	0.0569364	1.24461	16.1	3	3	0.90297	-0.14725	3	42.583	16.1	3	3	0.8914	-0.165855	5	12.247	10.6	2	2	0.956663	-0.0639171	2	6.1909
	1990	Tb927.3.2980	Tb927.3.2980	MCP17	mitochondrial carrier protein (MCP17)	1		1		1			31.127	10	0	10.7	1	-0.332522	0.0570494	1.24375	3.5	1	1	0.86287	-0.212785	1	NaN	6.6	1	1	0.81633	-0.292776	1	NaN	3.5	1	1	0.711035	-0.492007	1	NaN
	644	Tb927.10.16060	Tb927.10.16060		hypothetical protein, conserved	1							13.498	27	0	6.5869	1	-1.34151	0.0570641	1.24364	27	3	3	0.27269	-1.87467	4	220.25	14.8	2	2	0.60558	-0.723611	2	282.68	27	3	3	0.372093	-1.42626	2	138.08
	1759	Tb927.11.9590	Tb927.11.9590		S-adenosylhomocysteine hydrolase, putative								48.447	52.6	0	213.36	1	0.165204	0.0572366	1.24233	51.9	21	21	1.0682	0.0951818	39	32.132	52.6	22	22	1.119	0.16221	34	35.911	51.9	20	20	1.17954	0.238221	40	32.999
	3541	Tb927.9.2240	Tb927.9.2240		protein kinase, putative								85.428	7.2	0	8.2229	1	0.213206	0.0572457	1.24226	7.2	4	4	1.2203	0.287236	5	8.622	7.2	4	4	1.079	0.109695	6	29.512	7.2	4	4	1.18319	0.242687	5	58.24
	1995	Tb927.3.3110	Tb927.3.3110		hypothetical protein, conserved								118.8	6.2	0	6.3999	1	0.221428	0.0573857	1.2412	5.3	4	4	1.0962	0.132511	6	37.67	4.6	4	4	1.2512	0.323312	5	16.909	5.2	4	4	1.15545	0.208461	3	12.054
	2915	Tb927.7.5230	Tb927.7.5230		lanosterol synthase								103.03	32.3	0	150.79	1	-0.107445	0.0574804	1.24048	25.9	17	17	0.96316	-0.0541526	26	17.501	26.4	16	16	0.91556	-0.127274	25	32.423	23.4	16	16	0.906947	-0.140909	24	27.121
	3645	Tb927.9.6650	Tb927.9.6650		hypothetical protein, conserved								52.057	12.8	0	36.182	1	-0.49146	0.0575472	1.23998	12.8	4	4	0.79718	-0.327023	5	27.947	12.8	4	4	0.60174	-0.732788	5	20.967	12.8	4	4	0.750244	-0.414569	5	11.192
	221	Tb927.8.3320;Tb11.v5.0519	Tb927.8.3320;Tb11.v5.0519		hypothetical protein, conserved			1	1				45.866	8.2	0	3.7963	2	-0.729847	0.0578593	1.23763	8.2	2	2	0.64867	-0.624443	2	1.9288	8.2	2	2	0.47067	-1.08721	2	15.355	8.2	2	2	0.71803	-0.477884	2	10.657
	121	Tb11.1780	Tb11.1780										65.556	14.3	0	58.966	1	0.750695	0.0578777	1.23749	12.5	6	4	2.1828	1.12618	5	60.449	11	6	4	1.4407	0.52677	3	57.093	12.7	6	4	1.51481	0.599134	5	51.888
	960	Tb927.10.850	Tb927.10.850		hypothetical protein, conserved								168.3	9.3	0	24.436	1	0.437572	0.0580633	1.2361	7.1	7	7	1.502	0.586885	11	22.118	8	7	7	1.4177	0.503552	9	38.938	5.7	5	5	1.16658	0.222279	11	18.997
	657	Tb927.10.1870	Tb927.10.1870		hypothetical protein, conserved	1							21.648	17.1	0	30.957	1	-0.916065	0.0581191	1.23568	17.1	3	3	0.63694	-0.650771	2	1.8793	17.1	3	3	0.38519	-1.37636	2	57.585	7.7	2	2	0.606649	-0.721066	2	11.614
	3510	Tb927.9.1520	Tb927.9.1520		hypothetical protein, conserved								9.7592	51.8	0	17.305	1	0.253424	0.0581519	1.23544	51.8	3	3	1.2605	0.333996	4	11.711	51.8	3	3	1.2304	0.299127	4	9.7336	51.8	3	3	1.09213	0.127148	4	14.999
	1635	Tb927.11.6510;Tb927.11.6500	Tb927.11.6510;Tb927.11.6500		40S ribosomal protein S21, putative								21.118	25.8	0	62.681	2	0.748273	0.0584668	1.23309	16	2	2	1.3416	0.423955	7	49.148	16	2	2	1.6715	0.741143	6	9.3574	25.8	3	3	2.11363	1.07972	6	23.19
	2405	Tb927.5.2430	Tb927.5.2430		membrane transporter protein, putative	1							56.733	6.7	0	39.491	1	-0.399286	0.0585408	1.23254	6.7	3	3	0.73369	-0.446757	4	11.35	6.7	3	3	0.86734	-0.20533	3	30.605	6.7	3	3	0.685025	-0.545771	4	6.7944
	2189	Tb927.4.1990	Tb927.4.1990		RNA helicase, putative,mitochondrial, putative	1							70.543	6.5	0	6.2422	1	-0.689491	0.0586919	1.23142	2.1	1	1	0.49725	-1.00796	1	NaN	6.5	3	3	0.63495	-0.655285	3	45.677	4.6	2	2	0.755116	-0.40523	2	46.15
	881	Tb927.10.6800	Tb927.10.6800		developmentally regulated GTP-binding protein, putative								41.267	24.5	0	36.113	1	0.938675	0.0589844	1.22926	16.3	5	5	2.0906	1.06392	7	17.406	16.3	5	5	1.392	0.477159	6	42.808	24.5	7	7	2.4199	1.27495	9	11.433
	3663	Tb927.9.7260	Tb927.9.7260		hypothetical protein, conserved	1							41.248	24.3	0	95.152	1	-0.372431	0.0590037	1.22912	24.3	5	5	0.67751	-0.561686	13	38.177	24.3	5	5	0.82876	-0.270974	15	40.532	18.3	4	4	0.820951	-0.284633	10	7.2521
	1410	Tb927.11.2220	Tb927.11.2220		hypothetical protein, conserved	1							50.086	9.9	0	9.0157	1	-1.28836	0.0590695	1.22864	9.9	4	4	0.27142	-1.8814	4	70.843	7.2	3	3	0.42513	-1.23402	2	54.813	7.2	3	3	0.594742	-0.749663	3	71.278
	996	Tb927.10.9240	Tb927.10.9240		hypothetical protein, conserved								39.755	8.8	0.0014401	2.0368	1	0.887829	0.0592096	1.22761	8.8	3	2	1.9053	0.930018	2	42.698	5.8	2	1	2.3897	1.25683	1	NaN	5.8	2	1	1.3915	0.476639	1	NaN
	3521	Tb927.9.1590	Tb927.9.1590		hypothetical protein, conserved	1							15.734	31.4	0	7.4139	1	-0.19216	0.059252	1.2273	22.1	2	2	0.93659	-0.0945104	3	6.23	22.1	2	2	0.84223	-0.247714	3	20.925	31.4	3	3	0.850123	-0.234256	3	8.9161
	1545	Tb927.11.4850	Tb927.11.4850		hypothetical protein, conserved	1		1	1				50.425	10.2	0.00088574	2.4643	1	-1.01098	0.0598235	1.22313	10.2	4	4	0.43497	-1.20101	4	35.833	10.2	4	4	0.39684	-1.33337	3	9.8592	5.4	2	2	0.707814	-0.498557	2	19.335
	1054	Tb927.11.10260	Tb927.11.10260		hypothetical protein, conserved								51.855	23.6	0	101.89	1	0.1856	0.059839	1.22302	23.6	10	10	1.1951	0.257131	20	30.897	23.6	9	9	1.152	0.204141	18	24.228	23.6	10	10	1.06846	0.0955274	19	10.46
	454	Tb927.10.11840;Tb927.10.11850	Tb927.10.11840;Tb927.10.11850		hypothetical protein								50.308	8.8	0	2.8906	2	-0.596541	0.0601132	1.22103	8.8	2	2	0.63594	-0.653037	1	NaN	6.6	1	1	0.68775	-0.540044	1	NaN	0	0	0	NaN		0	NaN
	3054	Tb927.8.1560	Tb927.8.1560		hypothetical protein, conserved								69.483	20.8	0	74.842	1	-0.119987	0.0601979	1.22042	19	8	8	0.91202	-0.132863	12	12.009	19	8	8	0.89143	-0.165807	12	15.565	20.8	9	9	0.958405	-0.0612924	15	14.918
	2448	Tb927.5.3410	Tb927.5.3410		hypothetical protein, conserved	1			1				30.982	26.2	0	5.1458	1	-1.16188	0.060713	1.21672	7.2	2	2	0.52122	-0.940036	3	4.5202	17.9	4	4	0.2961	-1.75584	3	19.468	26.2	6	6	0.578436	-0.789771	7	8.4269
	3157	Tb927.8.3870;Tb11.v5.0681	Tb927.8.3870;Tb11.v5.0681		hypothetical protein, conserved								127.73	6.1	0	46.897	2	0.59133	0.0608506	1.21574	6.1	5	5	1.4064	0.492007	8	17.549	6.1	5	5	1.3108	0.390448	7	44.822	6.1	5	5	1.85515	0.891536	7	18.606
	549	Tb927.10.14040	Tb927.10.14040		vacuolar ATP synthase subunit c, putative								43.414	30.8	0	69.103	1	0.143179	0.0611364	1.2137	30.8	10	10	1.1291	0.175173	12	22.75	30.8	10	10	1.0491	0.0691523	12	27.262	27.9	8	8	1.13698	0.185212	12	12.891
	3129	Tb927.8.3070	Tb927.8.3070		hypothetical protein, conserved	1							17.047	6.2	0.0039238	1.6811	1	-0.555153	0.0611782	1.2134	6.2	1	1	0.57143	-0.807351	1	NaN	6.2	1	1	0.68325	-0.549515	1	NaN	6.2	1	1	0.807428	-0.308594	1	NaN
	1569	Tb927.11.530	Tb927.11.530	RBP3	RNA-binding protein, putative (RBP3)								22.331	30	0	22.256	1	0.360215	0.0611956	1.21328	30	5	5	1.3004	0.378955	10	40.059	30	5	5	1.1406	0.189793	12	43.83	29	4	4	1.42592	0.511896	5	19.537
	1451	Tb927.11.2990	Tb927.11.2990	KREPB4	KREPB4 (KREPB4)	1			1				46.39	11.6	0	12.023	1	-0.73553	0.0612253	1.21307	11.6	4	4	0.64016	-0.643496	4	30.57	11.6	4	4	0.46574	-1.1024	3	47.406	11.6	4	4	0.726639	-0.46069	3	25.902
	1925	Tb927.3.1600	Tb927.3.1600	Tim10	hypothetical protein, conserved	1						Tim10	11.872	66.7	0	88.904	1	0.232346	0.0612711	1.21274	66.7	6	6	1.0921	0.127105	9	16.619	34.3	4	4	1.176	0.233888	7	3.3044	50	4	4	1.26229	0.336045	7	7.56
	2683	Tb927.6.4970	Tb927.6.4970		serine/arginine-rich protein specific kinase SRPK, putative,protein kinase, putative								82.679	14	0	59.942	1	0.854587	0.0614156	1.21172	8.4	4	4	1.6178	0.694033	5	23.312	14	7	7	1.4908	0.576087	7	44.325	12.7	6	6	2.45146	1.29364	6	23.452
	2533	Tb927.6.1640;Tb927.6.1650	Tb927.6.1640;Tb927.6.1650		single strand-specific nuclease, putative								33.134	14.5	0	9.4877	2	-0.251368	0.0614904	1.21119	14.5	2	2	0.91128	-0.134034	3	8.7338	14.5	2	2	0.77914	-0.360046	4	0.83868	14.5	2	2	0.835073	-0.260026	3	19.79
	2848	Tb927.7.3770	Tb927.7.3770		hypothetical protein, conserved	1							61.111	7.7	0	9.3025	1	-0.544995	0.0615052	1.21109	5.6	2	2	0.56309	-0.828562	2	4.9872	7.7	3	3	0.75546	-0.404573	2	49.194	5.6	2	2	0.756888	-0.401849	2	43.953
	229	Tb11.v5.0553	Tb11.v5.0553										60.133	9	0	8.9614	1	0.79284	0.0618273	1.20882	9	2	2	1.3997	0.485118	4	30.453	9	2	2	2.2755	1.18618	3	51.47	2.4	1	1	1.63265	0.707218	2	16.201
	2113	Tb927.3.5540	Tb927.3.5540		dynein intermediate chain WDRD34, putative								58.074	17	0	5.4376	1	0.705659	0.0619637	1.20786	10.7	3	3	1.5676	0.648557	3	29.134	10.3	3	3	1.3368	0.418784	4	38.081	5.1	2	2	2.07001	1.04964	3	26.439
	409	Tb927.10.10720	Tb927.10.10720		hypothetical protein, conserved								33.625	16.3	0	19.752	1	-0.12347	0.0619993	1.20761	10.3	2	2	0.94546	-0.0809116	4	35.266	16.3	3	3	0.93126	-0.102744	3	35.109	10.3	2	2	0.87858	-0.186754	4	12.851
	3282	Tb927.8.6440	Tb927.8.6440	RPB20	RNA-binding protein, putative (RPB20)								20.37	33.7	0	47.948	1	0.534325	0.0620116	1.20753	33.7	4	4	1.1947	0.256648	7	12.285	33.7	4	4	1.6234	0.699018	8	42.229	33.7	4	4	1.56624	0.647309	8	24.284
	1338	Tb927.11.16220	Tb927.11.16220		hypothetical protein, conserved	1							22.002	35.8	0	16.247	1	-0.381248	0.0620796	1.20705	32.1	6	6	0.71888	-0.476177	12	37.021	32.1	6	6	0.88152	-0.181935	11	70.168	32.1	6	6	0.714184	-0.485633	11	17.289
	3610	Tb927.9.5190	Tb927.9.5190		proliferative cell nuclear antigen (PCNA), putative								32.314	11	0	20.038	1	0.423078	0.0624914	1.20418	5.8	1	1	1.4494	0.535456	1	NaN	11	2	2	1.4467	0.532766	2	1.9235	5.8	1	1	1.1495	0.201012	1	NaN
	182	Tb927.5.340;Tb11.v5.0282	Tb927.5.340;Tb11.v5.0282		expression site-associated gene (ESAG) protein, putative,expression site-associated gene 5 (ESAG5) protein, putative								52.628	19.5	0	119.28	2	-0.382843	0.0624947	1.20416	19.5	5	5	0.77675	-0.364478	7	32.558	19.5	6	6	0.6758	-0.565332	8	24.758	19.5	6	6	0.859328	-0.218719	7	100.01
	2333	Tb927.4.720	Tb927.4.720		hypothetical protein, conserved	1		1	1				12.297	27.6	0	22.797	1	-0.503102	0.0624986	1.20413	27.6	2	2	0.82651	-0.274896	4	14.499	27.6	2	2	0.70608	-0.502096	5	28.637	27.6	2	2	0.601938	-0.732313	7	22.666
	3300	Tb927.8.6820	Tb927.8.6820		hypothetical protein, conserved	1							47.159	19.3	0	29.311	1	-0.614115	0.0625887	1.2035	15.6	4	4	0.52797	-0.921472	5	16.665	14	4	4	0.68522	-0.545361	5	22.121	15.6	4	4	0.770832	-0.375512	5	48.151
	1017	Tb927.10.9790	Tb927.10.9790		hypothetical protein, conserved	1							21.034	11	0	125.15	1	-0.702774	0.0627265	1.20255	11	1	1	0.54538	-0.874666	1	NaN	11	1	1	0.5358	-0.900234	1	NaN	11	1	1	0.793651	-0.333424	1	NaN
	892	Tb927.10.7090	Tb927.10.7090	AOX	alternative oxidase (AOX)			1	1				37.59	40.1	0	59.677	1	0.266385	0.0627435	1.20243	40.1	11	11	1.2521	0.32435	19	19.259	40.1	11	11	1.2727	0.347892	15	21.911	40.1	11	11	1.09195	0.126911	18	26.25
	1583	Tb927.11.5600	Tb927.11.5600	ATOM14	hypothetical protein, conserved	1	1						13.577	66.4	0	87.45	1	-0.218864	0.0627787	1.20219	66.4	7	7	0.878	-0.187707	17	30.318	66.4	7	7	0.79528	-0.330465	18	22.499	66.4	7	7	0.908513	-0.138421	16	11.839
	2885	Tb927.7.4340	Tb927.7.4340		hypothetical protein, conserved								98.13	11.2	0	78.675	1	0.49122	0.0629879	1.20074	8.2	4	4	1.4938	0.578987	6	20.545	10.3	5	5	1.178	0.23634	7	6.8908	9.1	5	5	1.57826	0.658333	7	13.539
	3182	Tb927.8.4400	Tb927.8.4400		hypothetical protein, conserved								75.932	33.8	0	107.07	1	-0.173948	0.0630101	1.20059	32.3	19	19	0.84401	-0.244668	34	11.894	31.7	19	19	0.87711	-0.18917	33	34.469	33.8	19	19	0.940822	-0.0880058	34	12.541
	3288	Tb927.8.6530	Tb927.8.6530		hypothetical protein, conserved	1							41.897	15.1	0	33.195	1	-1.18584	0.0630333	1.20043	9.9	2	2	0.34543	-1.53353	2	28.92	9.9	2	2	0.36294	-1.4622	2	14.384	9.4	2	2	0.677461	-0.56179	2	51.876
	3159	Tb927.8.3960	Tb927.8.3960		hypothetical protein, conserved	1							45.018	32	0	36.878	1	-0.358153	0.0630815	1.2001	26.9	7	7	0.73826	-0.437799	9	18.764	24.7	6	6	0.7236	-0.466736	8	1.7285	31.8	7	7	0.888889	-0.169925	9	30.917
	3491	Tb927.9.14080	Tb927.9.14080		vesicle-associated membrane protein, putative								23.167	38	0	105.26	1	-0.391071	0.0632751	1.19877	22.9	3	3	0.66308	-0.592745	3	24.478	22.9	3	3	0.84028	-0.251058	3	24.026	30.2	4	4	0.795862	-0.329411	3	15.702
	2762	Tb927.7.2170	Tb927.7.2170		hypothetical protein, conserved								168.67	17.4	0	153.18	1	0.132942	0.0633588	1.19819	12.4	14	14	1.0447	0.0630887	20	16.598	15.8	17	17	1.118	0.16092	21	26.985	15.9	18	18	1.12882	0.174817	27	40.835
	1912	Tb927.3.1150	Tb927.3.1150		hypothetical protein, conserved								30.751	4.3	0	9.2859	1	1.44454	0.0634151	1.19781	4.3	1	1	2.6154	1.38703	3	109.04	4.3	1	1	4.3875	2.1334	2	68.477	4.3	1	1	1.7571	0.813195	2	10.425
	3584	Tb927.9.3770	Tb927.9.3770		hypothetical protein, conserved								23.95	45.5	0	61.921	1	-0.238298	0.0637331	1.19564	45.5	6	6	0.91734	-0.124472	14	36.145	45.5	6	6	0.84234	-0.247525	11	44.739	45.5	6	6	0.788457	-0.342896	12	28.061
	3590	Tb927.9.4190	Tb927.9.4190	ACS1	fatty acyl CoA syntetase 1 (ACS1)		1						78.959	52.6	0	252.77	1	0.175801	0.0638102	1.19511	49.7	28	28	1.1323	0.179256	64	25.243	49.3	29	29	1.0668	0.0932897	57	27.185	47.6	27	27	1.19322	0.254857	59	18.179
	502	Tb927.10.12990	Tb927.10.12990		predicted ankyrin repeat family protein								32.826	4.7	0	11.357	1	0.831293	0.0641035	1.19312	4.7	1	1	1.4718	0.557582	1	NaN	4.7	1	1	1.5878	0.667029	1	NaN	4.7	1	1	2.41039	1.26927	1	NaN
	987	Tb927.10.9110	Tb927.10.9110		hypothetical protein, conserved	1							36.946	4.4	0.0022818	1.9252	1	-1.88525	0.0641568	1.19276	4.4	1	1	0.23719	-2.07589	1	NaN	0	0	0	NaN		0	NaN	4.4	1	1	0.308938	-1.69461	2	1.7544
	542	Tb927.10.13960	Tb927.10.13960		flagellar protein PF20								65.568	30.2	0	59.181	1	-0.0679578	0.0642494	1.19213	22.1	9	9	0.97277	-0.0398294	10	35.881	22.1	9	9	0.93188	-0.101784	11	34.898	28.2	10	10	0.957763	-0.06226	12	27.813
	1872	Tb927.2.510	Tb927.2.510		retrotransposon hot spot protein 4 (RHS4), putative								95.163	9.2	0	15.27	1	-0.44252	0.0642597	1.19206	8.2	6	2	0.66771	-0.582706	1	NaN	9.2	7	2	0.68934	-0.536712	1	NaN	8.2	6	2	0.865651	-0.208143	1	NaN
	853	Tb927.10.6020	Tb927.10.6020		hypothetical protein, conserved								18.564	29.8	0	26.524	1	0.194168	0.0642639	1.19203	29.8	5	5	1.2033	0.266996	7	12.555	29.8	5	5	1.1659	0.221444	7	12.024	29.8	4	4	1.06737	0.0940638	7	12.367
	2261	Tb927.4.3810	Tb927.4.3810	RPB2	DNA-directed RNA polymerase II subunit 2, putative,RNA polymerase subunit, putative (RPB2)								134.59	27.3	0	167.61	1	0.136803	0.0644169	1.191	22.8	20	20	1.1318	0.178619	26	27.959	22.3	21	21	1.0454	0.0640551	25	34.67	19.1	17	17	1.12329	0.167734	24	14.979
	2553	Tb927.6.200;Tb11.v5.0431;Tb927.6.280;Tb11.v5.0425;Tb927.6.310;Tb927.6.300;Tb11.v5.0424	Tb927.6.200		receptor-type adenylate cyclase GRESAG 4, putative								139.8	14.8	0	177.65	7	-0.765961	0.0645501	1.1901	11	9	3	0.5301	-0.915664	4	40.379	9.2	8	2	0.49277	-1.02101	4	43.27	10.9	9	2	0.778513	-0.361207	2	18.616
	3246	Tb927.8.580	Tb927.8.580		hypothetical protein, conserved	1							40.102	18.3	0	101.92	1	-0.23235	0.0646045	1.18974	18.3	4	4	0.78263	-0.353598	7	47.204	18.3	4	4	0.87351	-0.195104	8	0.031131	13	3	3	0.902283	-0.148348	5	4.8058
	77	Tb927.5.4410;Tb05.5K5.60	Tb927.5.4410;Tb05.5K5.60		hypothetical protein, conserved								23.593	8.7	0.0074135	1.3915	2	0.374279	0.0646216	1.18962	8.7	2	2	1.2767	0.35242	2	15.01	8.7	2	2	1.4717	0.557484	2	39.31	3.7	1	1	1.15904	0.212935	2	7.4663
	1386	Tb927.11.1740	Tb927.11.1740	IFT88	intraflagellar transport protein IFT88 (IFT88)								89.754	17	0	81.411	1	0.923653	0.0646495	1.18944	11.1	8	8	1.9403	0.95628	10	47.104	10.2	7	7	1.3952	0.480472	9	29.517	13.9	9	9	2.52137	1.33421	12	34.4
	1356	Tb927.11.16610	Tb927.11.16610		hypothetical protein, conserved								66.988	8.4	0	16.991	1	0.950757	0.0648228	1.18827	6.8	4	4	1.8425	0.881665	4	36.902	4.4	3	3	2.68	1.42223	4	40.421	4.4	3	3	1.46244	0.548375	4	20.382
	3056	Tb927.8.1580	Tb927.8.1580		hypothetical protein, conserved	1							31.532	18.4	0	7.1498	1	-0.346359	0.0648425	1.18814	18.4	3	3	0.89448	-0.160879	5	43.819	18.4	3	3	0.73974	-0.43491	4	46.743	11.6	2	2	0.735456	-0.443288	4	12.534
	2319	Tb927.4.5200	Tb927.4.5200	TbNup62	nucleoporin (NUP54/57), putative (TbNup62)								62.475	9.2	0	51.742	1	0.338996	0.0648531	1.18807	9	4	4	1.2185	0.285106	5	11.029	9	4	4	1.1613	0.215741	5	5.9692	9.2	5	5	1.43012	0.51614	5	21.54
	423	Tb927.10.11160	Tb927.10.11160		HIRA-interacting protein 5, putative	1							26.717	19.3	0	14.987	1	-0.550337	0.0649714	1.18728	19.3	3	3	0.83772	-0.25546	3	7.0196	13.2	2	2	0.62112	-0.687056	2	37.667	13.2	2	2	0.611958	-0.708496	2	24.551
	3230	Tb927.8.5490	Tb927.8.5490		hypothetical protein, conserved								71.722	9.8	0	39.127	1	0.247466	0.065057	1.18671	7.5	3	3	1.189	0.249749	4	18.967	6.3	2	2	1.0953	0.131326	3	15.539	8.5	3	3	1.2846	0.361324	3	18.095
	715	Tb927.10.2900;Tb11.v5.0837	Tb927.10.2900;Tb11.v5.0837		importin beta-1 subunit, putative								95.068	12	0	124.13	2	0.296353	0.0650876	1.1865	11.1	7	7	1.1779	0.236217	9	15.13	11.1	8	8	1.1478	0.198871	8	24.294	12	9	9	1.36981	0.453972	10	20.297
	2574	Tb927.6.2390	Tb927.6.2390		hypothetical protein, conserved								63.96	15.2	0	17.965	1	0.599463	0.0651012	1.18641	11.4	5	5	1.3907	0.475811	5	18.983	9.8	5	5	1.8903	0.918615	5	39.321	13.3	6	6	1.32314	0.403962	7	27.278
	1691	Tb927.11.7930	Tb927.11.7930	RPB8	RNA polymerase B subunit RPB8, putative (RPB8)								16.33	30.9	0	5.3536	1	0.276178	0.0653904	1.18449	30.9	3	3	1.3008	0.379399	4	15.674	13.4	2	2	1.2459	0.317188	4	11.082	13.4	2	2	1.09577	0.131945	4	21.179
	1639	Tb927.11.6590;Tb11.v5.0360	Tb927.11.6590		aminopeptidase, putative,metallo-peptidase, Clan MF, Family M17								55.359	41.3	0	91.11	2	0.450429	0.0655131	1.18367	31.5	10	10	1.2197	0.286526	10	28.661	33.6	11	11	1.299	0.377401	15	46.086	32.8	10	10	1.61033	0.687358	18	44.672
	3573	Tb927.9.3540	Tb927.9.3540		hypothetical protein, conserved	1							13.711	8.5	0.0087312	1.3151	1	-1.15874	0.0655653	1.18333	8.5	1	1	0.34946	-1.5168	1	NaN	8.5	1	1	0.37297	-1.42287	1	NaN	8.5	1	1	0.689417	-0.53655	1	NaN
	640	Tb927.10.15790	Tb927.10.15790		hypothetical protein, conserved	1		1					16.775	43.4	0	5.9669	1	-0.739043	0.0655938	1.18314	31	3	3	0.54818	-0.867278	5	6.9669	31	3	3	0.49944	-1.00162	4	15.535	43.4	4	4	0.785546	-0.348232	5	22.28
	1935	Tb927.3.1760	Tb927.3.1760		chaperone protein DNAj, putative	1							29.423	16.5	0	5.3586	1	-0.497507	0.0661851	1.17924	16.5	4	4	0.78564	-0.34806	6	27.805	16.5	4	4	0.58784	-0.766505	6	24.288	13.1	3	3	0.769527	-0.377957	5	69.464
	3007	Tb927.7.7410	Tb927.7.7410		oxidoreductase, putative	1			1				35.787	49.9	0	222.09	1	-0.30962	0.0664583	1.17745	49.9	13	13	0.83234	-0.264755	19	17.271	44.5	11	11	0.87556	-0.191722	17	21.164	46.6	12	12	0.720773	-0.472384	23	22.264
	2680	Tb927.6.4930	Tb927.6.4930		hypothetical protein, conserved	1							30.051	30.4	0	121.15	1	-0.903989	0.0667066	1.17583	25.5	4	4	0.69386	-0.527284	6	56.773	30.4	5	5	0.56708	-0.818376	6	30.169	30.4	5	5	0.387883	-1.36631	8	21.591
	2662	Tb927.6.4480	Tb927.6.4480	ValRS	valyl-tRNA synthetase, putative (ValRS)	1							110.92	14.2	0	66.737	1	-0.231384	0.0667727	1.1754	12	8	8	0.79228	-0.335918	8	19.167	9.2	6	6	0.92132	-0.118226	7	43.236	13.1	10	10	0.84674	-0.240009	10	44.664
	3046	Tb927.8.1430	Tb927.8.1430		hypothetical protein, conserved	1			1				19.865	18.7	0	3.4817	1	-0.608217	0.0668419	1.17495	12	2	2	0.61544	-0.70031	2	72.006	12	2	2	0.55949	-0.837816	1	NaN	12	2	2	0.819874	-0.286526	2	11.105
	2449	Tb927.5.3450	Tb927.5.3450		hypothetical protein, conserved								57.992	12.9	0	40.576	1	0.543087	0.0670027	1.17391	12.9	5	5	1.6288	0.703809	9	33.928	12.9	5	5	1.6002	0.678252	7	56.176	12.9	5	5	1.1869	0.2472	9	20.495
	1319	Tb927.11.15870	Tb927.11.15870		hypothetical protein, conserved								42.433	9.4	0	21.795	1	0.420714	0.0672952	1.17202	9.4	3	3	1.3564	0.439783	4	26.179	9.4	3	3	1.1588	0.212632	4	16.922	6	2	2	1.52597	0.609729	3	30.532
	1307	Tb927.11.1560	Tb927.11.1560		1,2-Dihydroxy-3-keto-5-methylthiopentene dioxygenase, putative								37.611	13	0	8.4511	1	0.472129	0.0673152	1.17189	13	4	4	1.3239	0.404794	5	10.319	9.1	3	3	1.6491	0.721679	5	21.554	13	4	4	1.22257	0.289915	6	3.1854
	2297	Tb927.4.4620	Tb927.4.4620	COXVIII	cytochrome oxidase subunit VIII (COXVIII)	1		1	1				18.729	40.8	0	28.463	1	-0.831015	0.0674576	1.17097	34.4	5	5	0.60145	-0.733483	14	10.658	34.4	5	5	0.41619	-1.26469	12	24.918	40.8	6	6	0.709623	-0.494876	12	66.951
	825	Tb927.10.5560	Tb927.10.5560	GPI10	GPI alpha-mannosyltransferase III (GPI10)								64.397	7.5	0.0071586	1.4171	1	0.669112	0.0674744	1.17086	7.5	4	4	1.4525	0.538538	4	20.109	7.5	4	4	2.0433	1.0309	3	45.875	4.7	3	3	1.35463	0.437897	3	25.802
	3244	Tb927.8.5770	Tb927.8.5770		Elongator-like Protein 3a								76.555	7.4	0	18.687	1	0.937673	0.0675882	1.17013	7.4	3	3	1.9232	0.943509	3	30.627	4.9	2	2	2.6024	1.37984	2	87.455	7.4	3	3	1.40412	0.489666	3	28.115
	196	Tb927.1.1370;Tb11.v5.0391	Tb927.1.1370;Tb11.v5.0391										75.103	7.2	0	43.433	2	0.602384	0.0678947	1.16816	4.7	2	2	1.4987	0.583712	3	14.899	7.2	3	3	1.8634	0.897937	4	27.32	7.2	3	3	1.2531	0.325503	5	18.681
	1994	Tb927.3.3080	Tb927.3.3080		serine/threonine-protein kinase Nek1, putative,protein kinase, putative								55.928	6.4	0	52.624	1	0.334919	0.0679829	1.1676	6.4	2	2	1.1765	0.234501	4	24.535	3	1	1	1.4328	0.518837	1	NaN	6.4	2	2	1.19038	0.251419	4	28.483
	1865	Tb927.2.4830	Tb927.2.4830		TFIIF-stimulated CTD phosphatase, putative	1		1					38.807	14	0	16.357	1	-0.349538	0.0681609	1.16647	14	4	4	0.73383	-0.446482	9	20.529	14	4	4	0.73454	-0.445087	8	8.6856	14	4	4	0.896861	-0.157044	8	1.9545
	297	Tb927.1.1390	Tb927.1.1390			1							28.393	8.6	0.0095368	1.299	1	-1.58889	0.0682722	1.16576	6.5	2	2	0.32178	-1.63585	2	45.591	2.9	1	1	0.19988	-2.32279	1	NaN	4.9	2	2	0.571167	-0.808014	1	NaN
	2125	Tb927.3.720	Tb927.3.720	ZFP3	zinc finger protein 2, putative (ZFP3)								14.168	50	0	24.052	1	0.59709	0.0685062	1.16427	50	4	4	1.6146	0.691177	7	40.578	50	4	4	1.77	0.823749	7	49.969	50	4	4	1.21112	0.276345	7	23.338
	1836	Tb927.2.4060	Tb927.2.4060		dynein intermediate chain IC 138, putative								94.636	11.5	0	36.591	1	0.125672	0.0686711	1.16323	11.5	7	7	1.125	0.169925	11	33.608	11.5	7	7	1.0404	0.0571383	10	23.54	11.5	7	7	1.10953	0.149953	10	18.046
	1026	Tb927.10.9900	Tb927.10.9900		ABC1 protein, putative	1		1					62.856	25.9	0	43.124	1	-0.170666	0.0687125	1.16296	22.5	9	9	0.87372	-0.194757	15	37.249	16.5	7	7	0.84811	-0.237677	11	18.38	21.8	8	8	0.946342	-0.0795658	12	26.312
	3124	Tb927.8.2990	Tb927.8.2990		hypothetical protein, conserved								35.687	4.7	0.0025561	1.8195	1	-1.14193	0.0687765	1.16256	4.7	1	1	0.48637	-1.03987	1	NaN	4.7	1	1	0.3008	-1.73312	1	NaN	4.7	1	1	0.636051	-0.652785	1	NaN
	3205	Tb927.8.4920	Tb927.8.4920		hypothetical protein, conserved	1							58.293	4.6	0.0020063	1.9876	1	-1.74896	0.0688973	1.1618	4.6	2	2	0.2608	-1.93898	1	NaN	4.6	2	2	0.3394	-1.55894	1	NaN	2.1	1	1	NaN		0	NaN
	2672	Tb927.6.4670	Tb927.6.4670	TbMORN1	MORN repeat-containing protein (TbMORN1)								40.686	52.5	0	93.284	1	0.492547	0.0691637	1.16012	49.7	20	20	1.6302	0.705049	30	26.667	41.9	18	18	1.4493	0.535356	29	28.17	52.5	19	19	1.17873	0.237234	31	21.263
	3275	Tb927.8.630	Tb927.8.630		lipoate-protein ligase, putative,lipoyl ligase, putative,lipoyltransferase, putative,lipoate biosynthesis protein, putative	1							57.052	15.6	0	67.485	1	-0.354548	0.0692067	1.15985	15.6	5	5	0.6901	-0.535123	4	23.1	7	2	2	0.87282	-0.196244	2	9.3343	9	3	3	0.794281	-0.332278	4	13.794
	1828	Tb927.2.3580	Tb927.2.3580	TFIIS2-1	transcription elongation factor s-II, putative (TFIIS2-1)								52.172	28.3	0	143.28	1	0.209718	0.0693887	1.15871	28.3	9	9	1.1977	0.260267	14	21.333	28.3	9	9	1.2104	0.275484	14	55.779	28.3	9	9	1.06688	0.0934019	15	20.098
	995	Tb927.10.9200	Tb927.10.9200		hypothetical protein, conserved								48.021	15.7	0	14.248	1	-0.169377	0.0694388	1.1584	15.7	4	4	0.89506	-0.159944	5	22.863	11.4	3	3	0.83781	-0.255305	3	4.1929	11.4	3	3	0.937647	-0.0928839	4	3.646
	412	Tb927.10.1090;Tb927.10.1080	Tb927.10.1090;Tb927.10.1080	RPS23;RPS23	40S ribosomal protein S23, putative (RPS23)								15.928	40.6	0	46.105	2	0.472619	0.069569	1.15758	35	3	3	1.2146	0.280481	16	36.78	35	3	3	1.3313	0.412836	16	5.5361	40.6	4	4	1.65237	0.72454	18	31.389
	2659	Tb927.6.4350	Tb927.6.4350		ribosomal RNA assembly protein, putative								37.204	21.2	0	6.6241	1	0.381264	0.0696373	1.15716	16	4	4	1.4838	0.569297	4	20.31	16.3	4	4	1.295	0.372952	4	33.903	16.3	4	4	1.14993	0.201543	4	31.728
	3128	Tb927.8.3060	Tb927.8.3060		cytosolic leucyl aminopeptidase, putative,metallo-peptidase, Clan MF, Family M17			1					71.314	52.3	0	323.31	1	-0.228294	0.0696638	1.15699	51.9	23	23	0.82048	-0.28546	50	48.192	48	20	20	0.81328	-0.298176	45	31.315	52.3	23	23	0.932227	-0.101247	49	16.187
	1706	Tb927.11.8250	Tb927.11.8250		hypothetical protein, conserved								19.344	16.8	0	37.602	1	0.328696	0.0702728	1.15321	16.8	2	2	1.2315	0.300417	2	12.055	16.8	2	2	1.4146	0.500394	3	30.545	16.8	2	2	1.13704	0.185277	3	10.513
	704	Tb927.10.2700	Tb927.10.2700		predicted WD40 repeat protein								75.239	13.9	0	31.569	1	0.339131	0.0706513	1.15088	11.4	5	5	1.4363	0.522357	8	18.053	11.4	5	5	1.1505	0.202261	7	11.882	13.9	6	6	1.22499	0.292776	9	21.104
	1064	Tb927.11.10480	Tb927.11.10480		hypothetical protein, conserved								106.94	18.1	0	77.155	1	0.26128	0.070776	1.15011	13.9	8	8	1.3239	0.404794	10	20.706	18.1	10	10	1.119	0.16221	11	13.453	15.4	8	8	1.16218	0.216837	10	30.903
	1257	Tb927.11.14360;Tb927.11.14350	Tb927.11.14360	MCP22;MCP2	mitochondrial carrier protein (MCP2)	1			1	1			38.053	16.5	0	16.942	2	-0.392796	0.0713224	1.14677	16.5	5	5	0.6559	-0.608452	7	11.468	16.5	5	5	0.79551	-0.330048	6	24.58	16.5	5	5	0.846812	-0.239887	6	18.245
	1127	Tb927.11.11680	Tb927.11.11680		2-oxoglutarate dehydrogenase E2 component, putative	1			1				41.143	60.6	0	309	1	-0.276999	0.0716949	1.14451	58.5	18	18	0.87858	-0.186754	88	25.95	60.6	19	19	0.86396	-0.210964	82	40.806	50.9	18	18	0.740576	-0.43328	89	24.909
	268	Tb11.v5.0807;Tb927.9.13510	Tb11.v5.0807;Tb927.9.13510	parn3									64.261	15.2	0	22.788	2	0.197291	0.0717158	1.14438	9.7	3	3	1.0618	0.0865121	5	17.401	11.5	4	4	1.2021	0.265557	6	17.445	15.2	6	6	1.18083	0.239805	8	48.524
	564	Tb927.10.14320	Tb927.10.14320		hypothetical protein, conserved								121.8	16.2	0	168.23	1	0.546519	0.0718557	1.14354	12.3	7	7	1.7198	0.782241	11	31.848	16.2	10	10	1.1928	0.254352	10	24.894	16.2	10	10	1.51883	0.602964	12	21.753
	3464	Tb927.9.13200	Tb927.9.13200		hypothetical protein								19.711	16.4	0	221.99	1	-0.268118	0.07196	1.14291	16.4	3	3	0.78107	-0.356476	5	12.492	16.4	3	3	0.92234	-0.116629	5	51.201	16.4	3	3	0.794849	-0.331247	5	43.025
	2871	Tb927.7.4100	Tb927.7.4100		hypothetical protein, conserved								56.72	30.6	0	209	1	-0.0199168	0.0724773	1.1398	25.2	9	9	0.98562	-0.0208965	12	18.382	27.2	9	9	0.97995	-0.0292199	11	13.528	25.6	10	10	0.993345	-0.00963389	12	19.403
	3079	Tb927.8.2030	Tb927.8.2030		hypothetical protein, conserved								48.238	63.7	0	323.31	1	-0.066943	0.0726342	1.13886	63.4	34	34	0.9762	-0.0347514	87	20.3	63.4	34	34	0.95579	-0.0652344	83	20.943	62.9	33	33	0.932488	-0.100843	89	18.589
	1810	Tb927.2.2670	Tb927.2.2670		histone H4 variant								11.253	33	0	3.7328	1	0.382403	0.0733343	1.13469	33	5	2	1.4679	0.553754	3	8.0778	29	4	2	1.1314	0.178109	3	7.6732	29	4	2	1.33362	0.415345	4	7.7877
	1699	Tb927.11.8080	Tb927.11.8080		hypothetical protein, conserved								34.045	4.9	0	21.737	1	0.810281	0.073367	1.1345	4.9	1	1	1.978	0.984042	1	NaN	4.9	1	1	1.2745	0.349931	1	NaN	4.9	1	1	2.1389	1.09687	1	NaN
	2921	Tb927.7.5320	Tb927.7.5320		hypothetical protein, conserved	1							83.43	13.7	0	91.196	1	-0.326283	0.0735225	1.13358	13.7	6	6	0.83806	-0.254875	6	29.44	8.3	4	4	0.8634	-0.211899	4	31.431	9.8	4	4	0.701213	-0.512075	5	34.674
	2498	Tb927.5.800;Tb927.5.790	Tb927.5.800;Tb927.5.790	CK1.1;CK1.2	casein kinase I, isoform 2 (CK1.2)								38.374	36.4	0	55.199	2	0.242491	0.0735949	1.13315	36.4	10	10	1.1016	0.139601	20	24.649	29.8	8	8	1.1587	0.212507	16	25.481	33.1	9	9	1.29717	0.375366	19	26.162
	2934	Tb927.7.5610	Tb927.7.5610		hypothetical protein, conserved								122.07	5.4	0	7.389	1	0.985043	0.0736763	1.13267	2.8	2	2	1.3523	0.435415	2	55.798	3.9	3	3	2.2051	1.14084	2	18.446	5.4	4	4	2.60065	1.37887	4	30.941
	971	Tb927.10.8780	Tb927.10.8780		hypothetical protein, conserved								244.9	20.3	0	290.21	1	-0.0430737	0.0737205	1.13241	16.8	24	24	0.98235	-0.025691	34	24.598	18	24	24	0.95458	-0.067062	26	19.549	14.4	20	20	0.975039	-0.0364681	25	21.804
	2452	Tb927.5.3550	Tb927.5.3550		hypothetical protein, conserved	1							47.983	23.1	0	16.615	1	-1.98882	0.0737323	1.13234	11.8	4	4	0.29187	-1.7766	4	31.298	2.6	1	1	0.11918	-3.06879	1	NaN	21.2	5	5	0.459749	-1.12108	4	48.099
	2743	Tb927.7.1600	Tb927.7.1600		C-1-tetrahydrofolate synthase, cytoplasmic, putative	1							31.931	23.5	0	11.875	1	-0.912752	0.0738173	1.13184	23.5	3	3	0.61219	-0.707949	2	27.487	23.5	3	3	0.66158	-0.596012	3	33.775	11.4	2	2	0.370028	-1.43429	2	32.464
	2057	Tb927.3.4480	Tb927.3.4480		hypothetical protein, conserved	1							17.043	19.6	0	4.8954	1	0.307594	0.0743416	1.12877	7.4	1	1	1.1159	0.158208	2	14.11	7.4	1	1	1.2301	0.298776	1	NaN	19.6	2	2	1.38108	0.465799	3	20.196
	2122	Tb927.3.620	Tb927.3.620		ATP-dependent DEAD/H RNA helicase, putative								90.439	8.4	0	17.963	1	0.44942	0.0745066	1.1278	5	2	2	1.3526	0.435735	1	NaN	1.5	1	1	1.1739	0.23131	1	NaN	5	3	3	1.60349	0.681215	3	64.237
	2480	Tb927.5.4310	Tb927.5.4310		GTP-binding protein, putative								91.346	5.3	0	15.49	1	0.658505	0.07456	1.12749	3.1	2	2	1.7873	0.837782	2	57.213	3.1	2	2	1.8154	0.860287	2	21.741	5.3	3	3	1.21205	0.277447	3	36.209
	567	Tb927.10.14350	Tb927.10.14350		hypothetical protein, conserved	1							10.907	50.5	0	43.376	1	-0.874358	0.0747035	1.12666	50.5	3	3	0.71594	-0.482089	3	46.528	50.5	4	4	0.57731	-0.792582	4	16.09	50.5	3	3	0.392727	-1.3484	5	18.986
	1663	Tb927.11.7070	Tb927.11.7070		ATP-dependent DEAD/H RNA helicase, putative	1							60.825	13.6	0	22.737	1	-1.44156	0.0747763	1.12624	7.3	3	3	0.41842	-1.25698	3	31.33	7.3	3	3	0.56343	-0.827692	3	16.947	8.9	3	3	0.211685	-2.24001	2	124.88
	1178	Tb927.11.12850	Tb927.11.12850	OPB	oligopeptidase b,serine peptidase, clan SC, family S9A-like protein (OPB)	1							80.572	21.7	0	74.408	1	-0.383906	0.0752106	1.12372	21.7	10	10	0.72968	-0.454664	15	33.787	14.8	8	8	0.69159	-0.532011	14	23.872	21.7	10	10	0.891902	-0.165044	16	16.57
	1595	Tb927.11.590	Tb927.11.590		hypothetical protein, conserved	1							22.651	21.5	0	13.188	1	-0.699577	0.0755544	1.12174	21.5	3	3	0.50386	-0.988905	3	46.86	18	2	2	0.5727	-0.804148	2	11.379	18	2	2	0.809062	-0.305679	2	22.256
	1155	Tb927.11.12290	Tb927.11.12290		hypothetical protein, conserved								53.709	15.3	0	12.598	1	0.141786	0.0757551	1.12059	7.6	3	3	1.0419	0.0592169	4	36.643	4.6	2	2	1.1398	0.188781	3	16.322	15.3	4	4	1.13081	0.17736	6	24.357
	1985	Tb927.3.2880	Tb927.3.2880		hypothetical protein, conserved	1		1	1				12.643	40.4	0	79.824	1	-0.402239	0.0757904	1.12039	40.4	5	5	0.86875	-0.202987	12	17.016	40.4	5	5	0.76108	-0.39388	10	21.005	40.4	5	5	0.655265	-0.60985	9	47.791
	3053	Tb927.8.1550	Tb927.8.1550	PFC3	paraflagellar rod component, putative (PFC3)								88.178	71	0	323.31	1	-0.114616	0.0758875	1.11983	70.6	47	47	0.96751	-0.0476515	112	30.806	70.3	48	48	0.90398	-0.145637	109	33.134	67	45	45	0.900901	-0.15056	102	22.814
	3592	Tb927.9.4210;Tb11.v5.0561	Tb927.9.4210;Tb11.v5.0561	ACS3	fatty acyl CoA synthetase 3 (ACS3)								77.853	56.8	0	104.13	2	-0.11436	0.0759974	1.1192	54.6	37	6	0.88801	-0.171352	17	24.222	55.6	38	6	0.92258	-0.116254	14	21.507	56.8	37	5	0.962279	-0.0554733	15	20.042
	915	Tb927.10.7590	Tb927.10.7590		hypothetical protein, conserved								30.482	13.6	0	13.816	1	-0.407517	0.0760715	1.11878	13.6	3	3	0.83157	-0.26609	5	63.416	9	2	2	0.80565	-0.311775	3	15.914	9	2	2	0.639632	-0.644687	2	23.632
	3654	Tb927.9.7080	Tb927.9.7080		hypothetical protein, conserved								13.925	24.6	0	55.882	1	0.867761	0.0764894	1.1164	14.3	1	1	1.2934	0.371169	1	NaN	24.6	2	2	2.0231	1.01657	2	3.3623	14.3	1	1	2.32229	1.21555	1	NaN
	424	Tb927.10.11200	Tb927.10.11200		hypothetical protein, conserved								13.515	26.3	0	5.5477	1	-0.545363	0.0765701	1.11594	26.3	3	3	0.562	-0.831358	6	26.693	26.3	3	3	0.69366	-0.527699	5	33.919	26.3	3	3	0.825287	-0.277033	5	18.651
	1863	Tb927.2.4800	Tb927.2.4800		hypothetical protein, conserved								40.345	7.8	0	20.585	1	-0.654019	0.0765965	1.11579	7.8	2	2	0.82826	-0.271844	1	NaN	7.8	2	2	0.54285	-0.881374	1	NaN	7.8	2	2	0.570841	-0.808838	1	NaN
	2347	Tb927.5.1010	Tb927.5.1010		hypothetical protein, conserved								146.88	4	0	3.9866	1	0.279901	0.0766053	1.11574	3.4	3	3	1.3522	0.435309	3	43.558	1.8	2	2	1.1137	0.155361	2	30.822	4	4	4	1.18841	0.249033	5	17.167
	451	Tb927.10.11800	Tb927.10.11800		33 kDa inner dynein arm light chain, axonemal, putative,dynein light chain, putative								42.092	25.2	0	75.946	1	-0.201954	0.0766577	1.11544	25.2	7	7	0.81642	-0.292617	9	16.788	23.1	6	6	0.85674	-0.223071	8	24.604	23.1	6	6	0.939408	-0.0901759	9	30.514
	1683	Tb927.11.760	Tb927.11.760		protein phosphatase 2C, putative								45.599	26.5	0	174.06	1	0.238786	0.0768247	1.1145	17.9	6	6	1.1923	0.253747	11	33.031	22.8	8	8	1.0794	0.11023	13	37.518	20.1	7	7	1.27667	0.352381	12	18.087
	748	Tb927.10.3520	Tb927.10.3520	RPT4	protease regulatory ATPase subunit 4 (RPT4)								44.855	12.3	0	7.1714	1	0.60182	0.076867	1.11426	12.3	4	4	1.2599	0.333309	4	8.2413	12.3	4	4	1.4496	0.535655	4	16.255	12.3	4	4	1.91388	0.936497	4	17.275
	2154	Tb927.4.1270	Tb927.4.1270		ruvB-like DNA helicase, putative								49.905	42.5	0	81.192	1	0.291058	0.0773405	1.11159	28.8	8	8	1.1654	0.220825	11	54.961	35.3	11	11	1.1409	0.190172	11	28.015	41.6	11	11	1.37762	0.462177	15	28.389
	3461	Tb927.9.13070	Tb927.9.13070		predicted heat shock factor binding protein								9.2493	81.7	0	132.01	1	-0.0834822	0.0776038	1.11012	68.3	4	4	0.97323	-0.0391473	7	17.434	81.7	5	5	0.94167	-0.0867065	5	24.977	68.3	4	4	0.917263	-0.124593	5	29.727
	1268	Tb927.11.14700	Tb927.11.14700		hypothetical protein, conserved	1							61.94	21.6	0	78.067	1	-0.659681	0.077732	1.1094	21.6	7	7	0.80141	-0.319388	14	43.644	15.9	5	5	0.50117	-0.996628	8	29.763	21.6	7	7	0.631552	-0.663026	9	37.611
	3617	Tb927.9.5410	Tb927.9.5410		hypothetical protein, conserved								34.163	38	0	58.468	1	-0.150042	0.0779918	1.10795	35	9	8	0.95864	-0.060939	12	62.823	35	9	8	0.87397	-0.194344	10	22.135	24.6	7	6	0.873668	-0.194844	8	17.503
	1381	Tb927.11.17000;Tb11.v5.0404	Tb927.11.17000;Tb11.v5.0404		leucine-rich repeat protein (LRRP), putative								109.72	60.8	0	323.31	2	-0.0664193	0.0786807	1.10413	60.8	45	45	0.98134	-0.027175	168	27.643	56.9	43	43	0.93895	-0.0908798	146	34.297	54.9	42	42	0.945269	-0.0812032	163	14.814
	1398	Tb927.11.2010	Tb927.11.2010		hypothetical protein, conserved	1			1				50.298	18.2	0	13.66	1	-0.181305	0.0787156	1.10394	18.2	5	5	0.82216	-0.282509	6	48.501	10.1	3	3	0.89259	-0.16393	4	43.45	10.1	3	3	0.934667	-0.097476	4	18.832
	1494	Tb927.11.3790	Tb927.11.3790		hypothetical protein, conserved								32.372	30.5	0	57.16	1	0.123003	0.0787947	1.1035	27.7	7	7	1.0454	0.0640551	10	11.827	27.4	7	7	1.0826	0.1145	13	22.203	27.7	7	7	1.14112	0.190454	11	22.55
	465	Tb927.10.12220	Tb927.10.12220		hypothetical protein, conserved	1							41.133	4.9	0	12.597	1	-1.11417	0.0788277	1.10332	4.9	1	1	0.41022	-1.28553	1	NaN	4.9	1	1	0.3332	-1.58554	1	NaN	4.9	1	1	0.721241	-0.471448	1	NaN
	2674	Tb927.6.4700	Tb927.6.4700		hypothetical protein, conserved	1							37.792	16.1	0	4.8987	1	-0.472332	0.0791781	1.10139	12.4	3	3	0.84066	-0.250406	4	39.049	8.4	2	2	0.60072	-0.735235	2	44.259	12.1	3	3	0.741565	-0.431356	2	12.121
	2271	Tb927.4.4060	Tb927.4.4060		hypothetical protein, conserved								104.06	4.3	0	4.7786	1	0.184806	0.0794209	1.10007	4.3	3	3	1.0527	0.0740944	3	24.991	4.3	3	3	1.1768	0.234869	3	18.724	3.5	2	2	1.18547	0.245454	1	NaN
	1735	Tb927.11.9130	Tb927.11.9130		replication factor A, 51kDa subunit, putative								52.331	10.6	0	21.089	1	0.29102	0.0794328	1.1	10.6	4	4	1.1067	0.146264	8	20.047	10.6	4	4	1.2132	0.278817	6	31.91	8.4	3	3	1.36413	0.447977	6	14.937
	1157	Tb927.11.12320	Tb927.11.12320		hypothetical protein, conserved								95.341	5.7	0	28.873	1	-0.224772	0.0798256	1.09786	5.7	4	4	0.79105	-0.338159	5	25.49	5.7	4	4	0.9303	-0.104232	6	30.308	5.7	4	4	0.851499	-0.231924	6	11.941
	1005	Tb927.10.9440	Tb927.10.9440	54 NDH2	NADH dehydrogenase (54 NDH2)			1	1				54.351	58.5	0	228.19	1	-0.20604	0.0799205	1.09734	57.4	18	18	0.8432	-0.246053	38	44.242	48.9	17	17	0.81919	-0.28773	40	43.406	44.8	15	15	0.943218	-0.0843364	35	36.298
	2878	Tb927.7.4210	Tb927.7.4210		hypothetical protein, conserved	1							13.418	9.5	0.00029824	2.6517	1	-1.1407	0.0800735	1.09651	9.5	1	1	0.49808	-1.00555	1	NaN	9.5	1	1	0.28875	-1.79211	1	NaN	9.5	1	1	0.648677	-0.624428	1	NaN
	1374	Tb927.11.1690	Tb927.11.1690		hypothetical protein, conserved								20.428	28.4	0	47.606	1	-0.312343	0.0800863	1.09644	18	3	3	0.82722	-0.273657	3	6.6921	24.6	3	3	0.7114	-0.491267	3	14.943	18	3	3	0.887548	-0.172103	2	8.2858
	70	Tb927.5.4480;Tb05.5K5.130	Tb927.5.4480;Tb05.5K5.130		paraflagellar rod component par4, putative								68.313	53.2	0	294.1	2	-0.109629	0.080178	1.09594	53.2	34	34	0.89309	-0.163123	66	38.394	52.7	31	31	0.92239	-0.116551	61	33.586	52.5	31	31	0.966464	-0.0492126	68	20.86
	606	Tb927.10.15000	Tb927.10.15000		hypothetical protein, conserved								48.002	52.4	0	160.27	1	-0.158982	0.0805039	1.09418	52.4	19	19	0.94651	-0.0793103	28	44.394	49.8	18	18	0.84359	-0.245386	27	15.743	45.7	16	16	0.899847	-0.152248	28	11.53
	979	Tb927.10.8940	Tb927.10.8940	KH1	hypothetical protein, conserved			1					45.398	84.2	0	323.31	1	-0.22316	0.0807045	1.0931	84.2	34	34	0.83472	-0.260636	192	37.22	84.2	35	35	0.93822	-0.0920018	177	33.527	84.2	34	34	0.802826	-0.316841	188	22.207
	2539	Tb927.6.1830	Tb927.6.1830		hypothetical protein, conserved								49.927	12.4	0	36.538	1	-0.0844555	0.0807679	1.09276	3.4	1	1	0.97718	-0.0333038	1	NaN	12.4	3	3	0.92618	-0.110635	3	33.967	7.2	2	2	0.926956	-0.109427	2	6.6758
	1222	Tb927.11.13650	Tb927.11.13650	CYB5	cytochrome b5, putative (CYB5)		1						12.906	32.8	0	47.314	1	0.0485865	0.0808385	1.09238	32.8	3	3	1.0547	0.0768327	7	5.1567	32.8	3	3	1.0293	0.0416635	8	18.474	32.8	3	3	1.01908	0.0272632	7	21.111
	216	Tb11.v5.0489	Tb11.v5.0489										65.818	33	0	55.513	1	0.587211	0.0809396	1.09184	33	21	1	1.3013	0.379954	1	NaN	33	21	1	1.9207	0.941632	1	NaN	31.2	20	1	1.35665	0.440048	1	NaN
	1894	Tb927.2.5970	Tb927.2.5970		hypothetical protein, conserved								46.698	20.2	0	36.519	1	-0.13096	0.0810674	1.09115	20.2	8	8	0.86974	-0.201344	13	17.333	20.2	8	8	0.95676	-0.063771	10	15.091	20.2	8	8	0.915248	-0.127765	15	15.535
	2016	Tb927.3.3520	Tb927.3.3520		hypothetical protein, conserved		1						47.641	21.1	0	156.05	1	0.0407005	0.0812114	1.09038	18.3	5	5	1.0388	0.0549179	5	32.703	14.1	4	4	1.0112	0.0160683	5	33.6	13.1	4	4	1.03607	0.0511152	5	8.5918
	743	Tb927.10.340	Tb927.10.340		mitochondrial structure specific endonuclease I (SSE-1), putative	1							33.567	4.4	0	31.388	1	-0.69552	0.081223	1.09032	4.4	1	1	0.48134	-1.05487	2	5.6991	4.4	1	1	0.7993	-0.323191	1	NaN	4.4	1	1	0.611958	-0.708496	1	NaN
	3368	Tb927.9.10230	Tb927.9.10230		hypothetical protein, conserved								18.769	11.3	0.0002994	2.7261	1	0.218337	0.0816094	1.08826	11.3	2	2	1.2646	0.338681	5	4.0339	11.3	2	2	1.1545	0.207268	3	35.109	11.3	2	2	1.07853	0.109063	3	6.1911
	2778	Tb927.7.2400	Tb927.7.2400		tyrosyl-tRNA synthetase, putative								45.797	9.2	0.0025539	1.8087	1	0.253957	0.0823588	1.08429	3.5	1	1	1.2376	0.307545	1	NaN	3.5	1	1	1.0723	0.100709	1	NaN	9.2	2	2	1.27776	0.353616	3	10.067
	686	Tb927.10.2370	Tb927.10.2370	LA	RNA-binding protein, putative (LA)								37.659	29.6	0	21.365	1	1.09935	0.0824049	1.08405	17	4	4	1.3906	0.475707	4	44.167	29.6	7	7	2.2829	1.19087	7	39.172	6	2	2	3.09828	1.63147	2	9.2645
	900	Tb927.10.7290	Tb927.10.7290		hypothetical protein, conserved								129.88	24.6	0	239.72	1	0.175084	0.0824801	1.08365	19.2	17	17	1.2155	0.28155	24	18.468	16.1	15	15	1.097	0.133564	21	18.496	21.6	19	19	1.07933	0.110137	27	19.091
	985	Tb927.10.9070	Tb927.10.9070		hypothetical protein, conserved	1							65.927	10.1	0	6.9549	1	-0.466416	0.0826034	1.083	6.2	2	2	0.62511	-0.677818	2	24.79	5.4	2	2	0.69365	-0.52772	2	14.459	5.4	2	2	0.874355	-0.193709	2	5.7301
	1618	Tb927.11.6280;REV__Tb927.10.5140	Tb927.11.6280	PPDK	pyruvate phosphate dikinase (PPDK)			1					100.45	74.8	0	323.31	2	-0.0717223	0.0829543	1.08116	74.7	66	66	0.95679	-0.0637258	312	22.72	71.6	64	64	0.92448	-0.113286	295	31.907	71.7	65	65	0.973899	-0.0381552	310	23.097
	2250	Tb927.4.3560;Tb927.4.3610	Tb927.4.3560;Tb927.4.3610		protein phoshatase 1, putative								36.828	11.7	0	6.5468	2	0.548518	0.0832749	1.07949	5.8	1	1	1.5268	0.610511	1	NaN	5.8	1	1	1.1726	0.229711	1	NaN	11.7	2	2	1.74755	0.805333	1	NaN
	1314	Tb927.11.15760	Tb927.11.15760	TTA1	GPI transamidase subunit Tta1 (TTA1)								41.915	13	0	23.016	1	-0.270257	0.0832942	1.07939	12.2	4	4	0.76756	-0.381649	7	13.977	12.2	3	3	0.80005	-0.321838	5	6.9443	12.2	4	4	0.928333	-0.107286	6	13.685
	429	Tb927.10.11270	Tb927.10.11270	RBP23	RNA-binding protein, putative (RBP23)								26.664	13.6	0	5.4853	1	0.558072	0.0833292	1.0792	13.6	2	2	1.6902	0.757194	1	NaN	5.4	1	1	1.1611	0.215492	2	44.463	5.4	1	1	1.62623	0.701529	2	37.436
	476	Tb927.10.12430	Tb927.10.12430		hypothetical protein, conserved								73.017	12.8	0	39.954	1	0.406915	0.0833752	1.07896	10.9	6	6	1.4407	0.52677	6	17.124	10.9	6	6	1.4519	0.537942	8	24.177	12.8	7	7	1.11422	0.156032	8	54.881
	2502	Tb927.5.910	Tb927.5.910		oligosaccharyl transferase subunit, putative								92.296	23.5	0	23.466	1	-0.224033	0.0833785	1.07895	21.2	13	2	0.93692	-0.0940022	3	10.63	21.2	14	2	0.84173	-0.248571	3	35.487	23.5	16	2	0.795798	-0.329525	3	15.456
	3295	Tb927.8.6660	Tb927.8.6660	PFC1	paraflagellar rod component, putative (PFC1)								69.055	55.8	0	323.31	1	-0.0686137	0.0835867	1.07786	55.8	29	29	0.9474	-0.0779545	66	19.374	53.7	28	28	0.9332	-0.0997418	59	20.139	53.7	28	28	0.980681	-0.0281449	53	25.143
	222	Tb11.v5.0524;Tb927.1.790	Tb11.v5.0524;Tb927.1.790										60.47	5.9	0.0031056	1.7467	2	-0.582527	0.0836309	1.07763	3.4	1	1	0.52636	-0.925878	1	NaN	2.5	1	1	0.70501	-0.504284	1	NaN	5.9	2	2	0.802504	-0.31742	2	40.193
	1037	Tb927.11.10050	Tb927.11.10050		hypothetical protein, conserved				1				12.051	14.7	0.00311	1.759	1	-1.53388	0.0842149	1.07461	14.7	1	1	0.39783	-1.32978	1	NaN	14.7	1	1	0.29979	-1.73798	1	NaN	0	0	0	NaN		0	NaN
	950	Tb927.10.8200	Tb927.10.8200		hypothetical protein, conserved								30.838	30.9	0	65.789	1	0.290426	0.084403	1.07364	23	5	5	1.0812	0.112633	8	32.698	30.9	6	6	1.2772	0.352984	10	39.188	23	5	5	1.3247	0.405662	8	14.665
	568	Tb927.10.14360	Tb927.10.14360	U2_40K	U2 small nuclear ribonucleoprotein 40K (U2_40K)								36.492	14.8	0	10.055	1	0.638249	0.0849654	1.07076	11.7	2	2	1.7983	0.846634	1	NaN	5.2	2	2	1.1814	0.240497	2	75.174	5.2	2	2	1.77475	0.827615	3	52.818
	2489	Tb927.5.550	Tb927.5.550		vacuolar ATP synthase, putative								42.849	47.5	0	271.21	1	-0.0772756	0.0849797	1.07069	47.5	10	10	0.97788	-0.0322707	17	10.845	34.2	8	8	0.92359	-0.114676	13	20.675	41	9	9	0.942863	-0.0848807	14	22.475
	2697	Tb927.6.590	Tb927.6.590		hypothetical protein, conserved	1		1					12.277	33.7	0	13.855	1	-0.301562	0.0850484	1.07033	33.7	4	4	0.91428	-0.129292	3	24.82	33.7	4	4	0.79981	-0.322271	4	43.335	33.7	4	4	0.73046	-0.453122	3	17.535
	3173	Tb927.8.4280	Tb927.8.4280		nuclear transport factor 2, putative								13.907	27.4	0	15.788	1	0.504641	0.085166	1.06973	27.4	2	2	1.2858	0.362666	4	63.282	27.4	2	2	1.7644	0.819178	3	74.709	27.4	2	2	1.25883	0.332081	4	52.404
	1858	Tb927.2.4700	Tb927.2.4700		hypothetical protein, conserved	1							17.085	7.9	0	12.132	1	-0.515844	0.0854101	1.06849	7.9	1	1	0.56106	-0.833773	3	8.7462	7.9	1	1	0.75576	-0.404	3	17.833	7.9	1	1	0.806777	-0.309758	3	21.586
	1700	Tb927.11.8090	Tb927.11.8090		protein phosphatase 1, putative								34.443	11.9	0	8.2681	1	0.171961	0.0855616	1.06772	6.9	2	2	1.2058	0.269991	2	34.131	11.9	3	3	1.1184	0.161436	4	18.952	8.6	2	2	1.06029	0.0844561	2	28.466
	2917	Tb927.7.5260	Tb927.7.5260		hypothetical protein, conserved	1		1					22.68	15.5	0	3.8691	1	-0.667091	0.0856955	1.06704	15.5	2	2	0.64136	-0.640794	3	13.264	15.5	2	2	0.80161	-0.319028	3	27.036	15.5	2	2	0.485838	-1.04145	3	16.5
	2038	Tb927.3.3970	Tb927.3.3970		hypothetical Zinc-finger containing protein								32.553	5.4	0	2.8976	1	0.965324	0.0857221	1.06691	5.4	1	1	NaN		0	NaN	5.4	1	1	1.7833	0.834549	1	NaN	5.4	2	2	2.13776	1.0961	1	NaN
	91	Tb927.10.4330;Tb11.v5.1012;Tb10.v4.0043	Tb927.10.4330;Tb11.v5.1012;Tb10.v4.0043		2-oxoisovalerate dehydrogenase beta subunit, mitochondrial precursor, putative								40.222	55.2	0	199.45	3	-0.0646457	0.0857997	1.06651	53.3	12	12	0.96062	-0.0579623	18	33.345	47	11	11	0.93135	-0.102605	20	13.691	41.3	10	10	0.977135	-0.0333701	18	19.441
	1940	Tb927.3.1820	Tb927.3.1820	MRB1820	mitochondrial RNA binding complex 1 subunit (MRB1820)	1							25.432	33.9	0	204.69	1	-0.513629	0.0858294	1.06636	33.9	7	7	0.79384	-0.33308	11	14.783	26.5	5	5	0.77221	-0.372935	11	9.6658	26.5	5	5	0.560632	-0.834873	11	32.907
	2323	Tb927.4.5350	Tb927.4.5350		3-methylcrotonyl-CoA carboxylase, pseudogene, putative,3-methylcrotonyl-CoA carboxylase, point mutation	1							73.856	23.3	0	5.8497	1	-0.922812	0.0858327	1.06635	22.1	11	3	0.42758	-1.22573	2	18.565	16.4	9	2	0.43578	-1.19833	1	NaN	13.7	7	2	0.78765	-0.344374	1	NaN
	1369	Tb927.11.16830	Tb927.11.16830	RABL5	Rab-like 5, small G protein (RABL5)								24.466	23.3	0	68.149	1	1.62685	0.0858456	1.06628	17.4	3	3	6.2636	2.64699	5	54.189	12.3	2	2	2.153	1.10635	3	22.812	18.3	3	3	2.18436	1.12721	4	18.025
	2798	Tb927.7.280	Tb927.7.280	PPIase	cyclophilin-type peptidyl-prolyl cis-trans isomerase, putative (PPIase)	1							24.302	76	0	108.89	1	-0.192766	0.0858515	1.06625	76	12	12	0.92952	-0.105442	37	29.977	76	12	12	0.89253	-0.164027	29	16.648	76	12	12	0.807298	-0.308827	31	21.973
	1915	Tb927.3.1200	Tb927.3.1200		hypothetical protein, conserved								83.763	22.1	0	91.258	1	0.061098	0.0858964	1.06603	17.1	10	10	1.069	0.0962619	16	20.072	18.9	10	10	1.0401	0.0567222	15	26.201	20.4	11	11	1.02123	0.0303098	16	32.381
	1435	Tb927.11.2610	Tb927.11.2610		hypothetical protein, conserved			1					50.887	65.3	0	323.31	1	-0.181141	0.0862575	1.0642	64.4	30	30	0.94998	-0.0740309	102	19.954	65.1	28	28	0.83032	-0.268261	84	36.984	65.1	29	29	0.869868	-0.201132	89	21.134
	300	Tb927.1.1620;Tb11.v5.0529	Tb927.1.1620										81.817	12.2	0	109.24	2	0.51516	0.0864227	1.06337	10.1	5	5	1.4686	0.554442	7	17.432	12.2	6	6	1.1621	0.216734	7	74.295	12.2	6	6	1.71037	0.774305	7	19.762
	2735	Tb927.7.1340;Tb927.7.1320	Tb927.7.1340;Tb927.7.1320	HSP10;HSP10	10 kDa heat shock protein, putative (HSP10)				1				10.67	77	0	143.4	2	0.121588	0.0866808	1.06208	77	7	7	1.1432	0.193078	31	49.205	77	8	8	1.0438	0.0618453	28	20.33	77	7	7	1.07911	0.109841	25	8.2877
	2283	Tb927.4.4300	Tb927.4.4300		hypothetical protein, conserved	1		1					63.065	10.8	0	5.2375	1	-0.351396	0.0868039	1.06146	10.8	3	3	0.84192	-0.248245	4	43.495	8.5	2	2	0.85089	-0.232955	3	10.672	10.8	3	3	0.672224	-0.572987	5	53.675
	3557	Tb927.9.2900	Tb927.9.2900		hypothetical protein, conserved								287.19	9.7	0	140.92	1	0.293561	0.0870276	1.06034	8.9	18	18	1.1197	0.163112	22	23.041	9.5	19	19	1.1847	0.244522	24	20.652	8.2	16	16	1.38804	0.47305	22	18.501
	2586	Tb927.6.2630	Tb927.6.2630		hypothetical protein, conserved								48.676	17.8	0	61.783	1	-0.371524	0.0872465	1.05925	16.2	6	6	0.68681	-0.542017	7	5.4637	13	5	5	0.90374	-0.14602	7	49.154	9.1	3	3	0.744048	-0.426533	5	36.938
	758	Tb927.10.370	Tb927.10.370		calcineurin B subunit, putative								19.872	19	0.00088417	2.441	1	0.827707	0.0872586	1.05919	19	2	2	1.2354	0.304978	2	81.429	8.4	1	1	2.1732	1.11982	1	NaN	8.4	1	1	2.08251	1.05832	1	NaN
	1465	Tb927.11.3260	Tb927.11.3260	POLID	mitochondrial DNA polymerase I protein D, putative (POLID)	1		1	1				182.88	13.1	0	149.79	1	-0.291963	0.0873858	1.05856	11	13	13	0.7281	-0.457791	15	32.718	8.8	10	10	0.90872	-0.138092	10	24.219	10.3	12	12	0.823588	-0.280006	16	33.01
	2587	Tb927.6.2640	Tb927.6.2640	TbKap60	importin alpha subunit, putative (TbKap60)								58.065	34.3	0	224.52	1	0.496361	0.0873929	1.05852	34.3	11	11	1.2675	0.341986	20	31.355	34.3	11	11	1.2625	0.336283	21	15.376	32.3	10	10	1.7542	0.810814	22	12.235
	973	Tb927.10.8830	Tb927.10.8830		hypothetical protein, conserved								66.659	10.6	0	192.18	1	0.278391	0.0874768	1.05811	6.7	3	3	1.3568	0.440208	7	18.369	8.4	4	4	1.1962	0.258459	8	17.209	10.6	5	5	1.09924	0.136506	10	25.337
	2206	Tb927.4.2340	Tb927.4.2340		hypothetical protein, conserved								58.866	12	0	19.929	1	0.369894	0.0876932	1.05703	12	4	4	1.1205	0.164143	5	29.612	8.2	3	3	1.4853	0.570754	4	37.518	8.2	3	3	1.29665	0.374786	5	22.118
	1879	Tb927.2.5210	Tb927.2.5210		3-oxoacyl-ACP reductase, putative	1							25.671	19.9	0	14.719	1	-0.681167	0.0877492	1.05676	19.9	3	3	0.63295	-0.659837	4	52.291	12	2	2	0.80236	-0.317678	2	1.7693	12	3	3	0.477646	-1.06599	2	41.288
	820	Tb927.10.5500	Tb927.10.5500		hypothetical protein, conserved				1				41.419	8.1	0	13.99	1	-0.83196	0.0882336	1.05437	8.1	2	2	0.45594	-1.13308	2	8.1216	8.1	2	2	0.47993	-1.0591	2	11.122	8.1	2	2	0.810176	-0.303693	3	13.2
	1270	Tb927.11.14750	Tb927.11.14750		hypothetical protein, conserved								42.2	14.5	0	35.153	1	0.401792	0.0886023	1.05255	14.5	4	4	1.3358	0.417704	4	24.305	14.5	4	4	1.5322	0.615605	3	37.83	14.5	4	4	1.12667	0.172067	5	19.751
	2146	Tb927.4.1080	Tb927.4.1080		V-type ATPase, A subunit, putative								67.749	59.3	0	323.31	1	0.0513091	0.0886915	1.05212	56.7	26	26	1.0317	0.0450235	53	18.729	54.4	23	23	1.0186	0.0265876	44	21.385	55.6	23	23	1.05872	0.0823162	43	23.534
	1800	Tb927.2.2220	Tb927.2.2220		hypothetical protein, conserved								34.219	7	0	53.64	1	-0.919583	0.0888305	1.05144	7	1	1	0.46712	-1.09813	2	33.409	7	1	1	0.40177	-1.31556	2	16.353	7	1	1	0.787278	-0.345056	2	50.023
	157	Tb927.5.440;Tb11.v5.0223	Tb927.5.440;Tb11.v5.0223		trans-sialidase, putative	1							84.562	53.9	0	323.31	2	-0.52389	0.0888395	1.05139	48.6	30	30	0.80711	-0.309163	75	21.242	49.4	30	30	0.7534	-0.408512	64	25.873	50.5	32	32	0.55325	-0.853996	71	30.064
	3522	Tb927.9.1600	Tb927.9.1600		hypothetical protein, conserved								182.2	14.3	0	103.29	1	0.358763	0.0889125	1.05104	11.5	8	8	1.2729	0.348119	9	10.216	11.7	8	8	1.477	0.56267	9	28.674	9.6	8	8	1.12155	0.165499	10	18.831
	1151	Tb927.11.12210	Tb927.11.12210		hypothetical protein, conserved								32.43	49.1	0	142.49	1	-0.216843	0.0889848	1.05068	48.8	14	14	0.80567	-0.311739	25	32.466	48.8	14	14	0.94497	-0.0816595	23	39.713	49.1	15	15	0.83675	-0.257131	24	31.089
	1441	Tb927.11.2690	Tb927.11.2690		succinyl-coA:3-ketoacid-coenzyme A transferase, mitochondrial precursor, putative	1			1				53.096	59.2	0	323.31	1	-0.149622	0.0890182	1.05052	58.4	20	20	0.90982	-0.136347	63	20.038	59.2	21	21	0.84767	-0.238425	64	27.837	58.4	20	20	0.949938	-0.0740944	68	19.19
	1140	Tb927.11.11900	Tb927.11.11900	TbCoatomerGamma	coatomer gamma subunit, putative,cytosolic coat protein, putative (TbCoatomerGamma)								97.586	8.4	0	24.063	1	0.803651	0.0891696	1.04978	6	2	2	1.7993	0.847436	1	NaN	2.7	1	1	1.2634	0.337311	1	NaN	8.4	3	3	2.33951	1.22621	2	2.1323
	3483	Tb927.9.13780	Tb927.9.13780		hypothetical protein, conserved	1			1				33.466	6.5	0.0025583	1.8325	1	-1.02796	0.0895839	1.04777	6.5	2	2	0.51685	-0.952182	2	75.727	6.5	2	2	0.32216	-1.63415	2	20.892	6.5	2	2	0.708316	-0.497536	2	18.686
	3480	Tb927.9.13610	Tb927.9.13610		helicase, putative								149.24	4.2	0	4.827	1	0.582397	0.0896227	1.04758	3.5	3	3	1.313	0.392867	3	47.53	1.6	2	2	1.3173	0.397584	2	34.136	2.3	2	2	1.94092	0.956739	2	5.1398
	1417	Tb927.11.2360	Tb927.11.2360	PheRS-beta	phenylalanyl-tRNA synthetase (beta subunit), putative	1							70.311	28	0	32.002	1	-0.265383	0.089929	1.0461	22.8	9	9	0.73923	-0.435905	11	11.364	22.3	9	9	0.87649	-0.19019	10	26.139	21.8	9	9	0.88881	-0.170053	10	27.743
	2893	Tb927.7.4440	Tb927.7.4440		hypothetical protein, conserved	1		1					31.573	30.5	0	13.581	1	-0.609852	0.0903192	1.04422	30.5	4	4	0.56684	-0.818987	7	39.386	30.5	4	4	0.57666	-0.794207	5	24.545	30.5	4	4	0.860733	-0.216362	5	23.247
	3460	Tb927.9.13060	Tb927.9.13060		hypothetical protein, conserved								57.717	5.6	0	9.3701	1	0.370427	0.0903427	1.04411	5.6	2	2	1.5178	0.601982	3	18.091	2.3	1	1	1.2368	0.306612	2	75.652	2.3	1	1	1.15084	0.202688	3	62.05
	2216	Tb927.4.2580	Tb927.4.2580		hypothetical protein, conserved	1							112.82	7.5	0	5.4548	1	-0.688089	0.0904328	1.04367	5.3	3	3	0.48701	-1.03798	4	55.519	7.5	4	4	0.59432	-0.750688	5	73.291	3	2	2	0.826105	-0.275603	5	15.588
	2337	Tb927.4.790	Tb927.4.790		hypothetical protein, conserved								25.447	13.2	0	29.865	1	-0.235459	0.0906899	1.04244	13.2	2	2	0.91503	-0.128109	3	9.6263	13.2	2	2	0.76695	-0.382796	3	16.369	13.2	2	2	0.873286	-0.195474	2	1.9312
	1344	Tb927.11.16410	Tb927.11.16410		enolase, putative								55.68	16.8	0	31.528	1	-0.147942	0.0908716	1.04157	11.6	3	3	0.9627	-0.0548418	4	20.982	16.8	4	4	0.88593	-0.174735	5	17.379	16.8	4	4	0.861995	-0.214249	6	40.182
	2948	Tb927.7.5950	Tb927.7.5950	PAD3	protein associated with differentiation 3, putative	1							65.344	14.2	0	4.4165	1	-0.757439	0.0909021	1.04143	14.2	7	1	0.55696	-0.844354	1	NaN	14.2	7	1	0.45617	-1.13236	1	NaN	14.2	7	1	0.81473	-0.295605	1	NaN
	3726	Tb927.9.9860	Tb927.9.9860		hypothetical protein, conserved								79.857	30.6	0	174.76	1	-0.0503882	0.0909258	1.04131	30.6	18	18	0.9872	-0.0185857	40	45.879	30.6	18	18	0.95936	-0.0598558	43	31.152	30.6	18	18	0.950841	-0.0727232	36	41.735
	3075	Tb927.8.1980	Tb927.8.1980		hypothetical protein, conserved								53.365	12.2	0	6.1763	1	0.446466	0.0911921	1.04004	9.2	4	4	1.1736	0.230941	8	83.413	9.2	4	4	1.3071	0.38637	8	20.114	12.2	5	5	1.64957	0.722087	10	44.141
	890	Tb927.10.7060	Tb927.10.7060		nucleoporin interacting component (NUP93), putative								96.511	19.3	0	44.67	1	0.211365	0.0919418	1.03649	18	11	11	1.1903	0.251325	17	22.868	12.6	8	8	1.0549	0.0771063	11	25.206	14.8	10	10	1.23599	0.305664	14	15.075
	1331	Tb927.11.16110	Tb927.11.16110		integrin alpha chain protein, putative								78.001	15.6	0	41.73	1	-0.158637	0.0922527	1.03502	15.6	6	6	0.84391	-0.244839	7	24.449	7.8	3	3	0.95552	-0.0656421	4	28.847	13.1	5	5	0.891663	-0.16543	6	18.78
	616	Tb927.10.15220	Tb927.10.15220		hypothetical protein, conserved	1							22.101	18.6	0	323.31	1	-0.325224	0.0923035	1.03478	18.6	4	4	0.76123	-0.393596	7	6.4811	13.9	3	3	0.92231	-0.116676	7	29.128	18.6	4	4	0.72427	-0.4654	8	20.606
	1977	Tb927.3.2700	Tb927.3.2700		hypothetical protein, conserved								42.683	9	0.00087133	2.1757	1	-0.404307	0.0928981	1.03199	0	0	0	NaN		0	NaN	3.6	1	1	0.78737	-0.344886	1	NaN	9	2	2	0.725111	-0.463727	1	NaN
	3116	Tb927.8.2760	Tb927.8.2760		hypothetical protein, conserved				1				52.159	16.8	0	7.101	1	-0.588204	0.093226	1.03046	11.3	3	3	0.75918	-0.397486	2	47.015	16.8	4	4	0.76199	-0.392156	4	123.89	5	2	2	0.50875	-0.97497	3	43.413
	537	Tb927.10.13840	Tb927.10.13840		hypothetical protein, conserved								37.882	8.8	0	4.5093	1	0.170682	0.093308	1.03008	5.6	1	1	1.0566	0.0794293	1	NaN	3.2	1	1	1.2083	0.272979	1	NaN	8.8	2	2	1.11701	0.159637	3	16.815
	459	Tb927.10.11990	Tb927.10.11990		RNA-binding protein								23.952	28.4	0	19.878	1	0.529073	0.0933693	1.0298	28.4	4	4	1.8362	0.876723	4	39.83	17.2	3	3	1.2944	0.372283	3	18.787	28.4	4	4	1.26419	0.338214	4	29.365
	677	Tb927.10.2230	Tb927.10.2230		adrenodoxin reductase, putative,ferredoxin NADP reductase-like protein	1			1				65.601	13	0	10.815	1	-1.28852	0.0935365	1.02902	11.3	3	3	0.32341	-1.62856	4	28.519	8.2	3	3	0.28875	-1.79211	3	36.477	4.8	1	1	0.734646	-0.444879	1	NaN
	420	Tb927.10.11030	Tb927.10.11030	ATOM11	hypothetical protein, conserved	1	1						11.261	23	0	4.112	1	0.0611983	0.0935703	1.02886	23	1	1	1.0283	0.0402613	2	0.44707	23	1	1	1.0729	0.101516	3	13.209	23	1	1	1.02941	0.041818	3	14.177
	2922	Tb927.7.5330	Tb927.7.5330		hypothetical protein, conserved								82.999	4.9	0	3.2028	1	-0.381029	0.0935722	1.02885	2.3	1	1	0.79851	-0.324618	1	NaN	0	0	0	NaN		0	NaN	2.6	1	1	0.738443	-0.437441	1	NaN
	2954	Tb927.7.6260	Tb927.7.6260		hypothetical protein, conserved								36.454	51.2	0	191.31	1	-0.041621	0.0938636	1.0275	51.2	16	16	0.97236	-0.0404375	36	24.984	47.8	14	14	0.9873	-0.0184396	34	26.268	51.2	15	15	0.955292	-0.0659859	38	27.499
	565	Tb927.10.14330	Tb927.10.14330		hypothetical protein, conserved								115.95	7.6	0	78.743	1	0.509432	0.0939083	1.0273	6.1	4	4	1.3284	0.40969	4	26.846	6.1	4	4	1.2151	0.281075	5	2.3646	7.6	5	5	1.78699	0.837532	6	9.5646
	1249	Tb927.11.14170	Tb927.11.14170		hypothetical protein, conserved								67.163	32.5	0	173.4	1	-0.155303	0.094068	1.02656	30.6	13	13	0.8393	-0.252742	19	25.737	27.7	13	13	0.91095	-0.134556	21	22.099	25.7	12	12	0.94697	-0.0786098	18	26.963
	629	Tb927.10.15530;Tb11.v5.0748	Tb927.10.15530		ABC transport system ATP-binding protein, putative								67.522	14.1	0	13.904	2	0.804394	0.0942972	1.0255	10.8	4	4	1.4839	0.569394	3	60.871	14.1	7	7	1.4222	0.508124	6	46.007	8.8	4	4	2.52391	1.33566	4	51.987
	1109	Tb927.11.11290	Tb927.11.11290		heat shock protein 70, putative								73.63	35.5	0	41.868	1	0.133811	0.0944939	1.0246	35.5	20	11	1.0383	0.0542234	14	12.067	33.3	19	10	1.1017	0.139731	13	19.399	33.3	19	10	1.15467	0.207478	13	16.324
	3404	Tb927.9.11260	Tb927.9.11260		nucleoside diphosphate kinase, putative								37.106	43.4	0	29.549	1	0.0879755	0.0946946	1.02367	42.2	11	11	1.1057	0.14496	14	23.026	42.2	11	11	1.0342	0.0485151	15	29.407	35.3	10	10	1.05005	0.0704513	14	25.732
	3322	Tb927.8.7260;REV__Tb927.8.7260	Tb927.8.7260		kinetoplast-associated protein, putative			1	1				114.45	24.7	0	203.44	2	-0.257411	0.0950924	1.02185	23.2	15	15	0.77227	-0.372823	21	33.974	21.2	15	15	0.80707	-0.309234	19	27.871	22.3	15	15	0.939408	-0.0901759	18	16.9
	3239	Tb927.8.5660	Tb927.8.5660		hypothetical protein, conserved	1							24.492	16.5	0	32.176	1	-0.432894	0.0951595	1.02155	16.5	3	3	0.76499	-0.386487	4	12.044	16.5	3	3	0.61459	-0.702304	3	22.77	16.5	3	3	0.864603	-0.20989	4	5.2591
	3047	Tb927.8.1440	Tb927.8.1440		maoC-like dehydratase, putative	1							17.815	45.7	0	27.377	1	-0.842673	0.0951921	1.0214	45.7	5	5	0.422	-1.24469	4	17.67	30.9	3	3	0.50686	-0.980341	3	23.201	30.9	3	3	0.81057	-0.302992	3	22.698
	2536	Tb927.6.1700	Tb927.6.1700		hypothetical protein, conserved	1							22.082	11.1	0	4.1825	1	-1.27003	0.0954524	1.02021	5.8	1	1	NaN		0	NaN	11.1	2	2	0.47363	-1.07817	1	NaN	5.3	1	1	0.363016	-1.4619	1	NaN
	2927	Tb927.7.5460	Tb927.7.5460	EAP3	exosome-associated protein 3 (EAP3)								22.344	7.9	0	3.0423	1	0.592777	0.0956762	1.0192	7.9	1	1	1.2886	0.365804	1	NaN	7.9	1	1	1.3431	0.425567	2	31.702	7.9	1	1	1.982	0.986959	1	NaN
	850	Tb927.10.5980	Tb927.10.5980		leucine-rich repeat protein (LRRP), putative								46.794	17.4	0	5.1536	1	-0.247281	0.0958052	1.01861	15.7	4	4	0.86501	-0.209211	5	52.371	12.2	4	4	0.75496	-0.405528	5	37.141	9.6	3	3	0.915667	-0.127105	3	17.324
	480	Tb927.10.12520	Tb927.10.12520		hypothetical protein, conserved	1							94.523	4.1	0	8.5023	1	-1.10563	0.0963297	1.01624	2.4	1	1	NaN		0	NaN	4.1	2	2	0.41345	-1.27422	1	NaN	1.8	1	1	0.522302	-0.937043	1	NaN
	3435	Tb927.9.12300	Tb927.9.12300		replication factor C, subunit 3, putative								39.624	4.5	0	3.0647	1	0.799406	0.0967917	1.01416	4.5	1	1	1.7334	0.793605	1	NaN	4.5	1	1	1.2632	0.337083	1	NaN	4.5	1	1	2.40749	1.26753	1	NaN
	389	Tb927.10.10120	Tb927.10.10120		hypothetical protein, conserved	1							63.236	18.3	0	79.105	1	-0.448744	0.0968296	1.01399	16.4	6	6	0.71343	-0.487156	8	10.422	14.5	5	5	0.62044	-0.688636	7	14.159	16.4	6	6	0.888573	-0.170438	8	29.821
	836	Tb927.10.5780	Tb927.10.5780		amino acid tansporter, putative								62.653	9.5	0	14.138	1	-0.140331	0.0969378	1.01351	9.5	3	3	0.86742	-0.205197	5	12.202	9.5	3	3	0.89052	-0.16728	4	15.082	9.5	3	3	0.966931	-0.0485152	4	44.829
	1834	Tb927.2.4000	Tb927.2.4000		hypothetical protein, conserved	1							97.393	4.5	0	6.7685	1	-0.30583	0.0971288	1.01265	4.5	3	3	0.80613	-0.310916	3	42.059	4.5	3	3	0.71619	-0.481586	3	58.717	4.5	3	3	0.917011	-0.12499	3	13.602
	3555	Tb927.9.2670	Tb927.9.2670		engulfment and cell motility domain 2, putative		1						41.157	24.7	0	86.7	1	0.0774847	0.0972299	1.0122	24.7	8	8	1.0277	0.0394191	12	14.367	24.7	8	8	1.0465	0.0655723	13	28.612	20.1	7	7	1.09237	0.127463	10	9.7156
	3411	Tb927.9.11540	Tb927.9.11540		hypothetical protein, conserved								50.786	69.2	0	247.07	1	-0.0877572	0.0972788	1.01198	67.8	27	27	0.91504	-0.128093	77	72.343	67.6	27	27	0.92977	-0.105054	76	30.991	67.6	27	27	0.979336	-0.0301242	78	20.924
	361	Tb927.1.4420	Tb927.1.4420				1						104.68	29.2	0	105.2	1	0.146714	0.0973574	1.01163	25.3	21	21	1.0344	0.0487942	37	31.116	26.8	22	22	1.1356	0.183455	34	20.184	24.9	19	19	1.155	0.207894	32	19.861
	1218	Tb927.11.13590	Tb927.11.13590		hypothetical protein, conserved	1							15.576	42.9	0	26.234	1	-0.374929	0.0973998	1.01144	18.8	2	2	0.86105	-0.215831	2	11.11	18.8	2	2	0.82117	-0.284247	3	21.813	42.9	4	4	0.64855	-0.624709	3	25.582
	2107	Tb927.3.5430	Tb927.3.5430		hypothetical protein, conserved								31.212	43.2	0	41.31	1	-0.259212	0.097587	1.01061	32.8	8	8	0.89511	-0.159863	11	15.998	43.2	10	10	0.74037	-0.433682	11	28.695	36.9	9	9	0.880204	-0.18409	12	21.332
	2746	Tb927.7.1670	Tb927.7.1670	eif4e6	hypothetical protein, conserved								20.864	22	0	19.531	1	0.640306	0.0976947	1.01013	22	3	3	1.187	0.24732	6	32.115	22	3	3	1.991	0.993493	6	19.196	22	3	3	1.60226	0.680105	9	1.8626
	2860	Tb927.7.3940	Tb927.7.3940	MCP16	mitochondrial carrier protein,adenine nucleotide mitochondrial translocator, putative (MCP16)		1			1			36.34	47.7	0	292.06	1	-0.161571	0.0982859	1.00751	47.7	14	14	0.96054	-0.0580824	22	23.227	47.7	14	14	0.84414	-0.244446	22	33.204	42.6	13	13	0.881368	-0.182184	25	14.98
	3355	Tb927.8.8330	Tb927.8.8330		calpain, putative,cysteine peptidase, putative								98.456	13.3	0	77.069	1	-0.343862	0.0993969	1.00263	10.5	8	1	0.84554	-0.242055	9	13.398	12.2	9	1	0.66994	-0.577896	10	18.568	13.3	10	2	0.863558	-0.211635	12	20.579
	456	Tb927.10.11900	Tb927.10.11900		hypothetical protein, conserved	1			1				19.531	40.7	0	15.174	1	-0.286362	0.0996224	1.00164	40.7	5	5	0.91661	-0.12562	10	13.145	21.6	3	3	0.82929	-0.270051	6	27.003	21.6	3	3	0.725268	-0.463413	5	29.512
	2194	Tb927.4.2070;Tb11.v5.0410	Tb927.4.2070;Tb11.v5.0410		antigenic protein, putative								511.32	56.1	0	313.1	2	0.15727	0.099887	1.00049	53.8	26	15	1.1597	0.213752	22	16.278	54.8	29	18	1.1554	0.208392	24	26.165	54.8	28	16	1.03503	0.0496659	28	13.118
	2096	Tb927.3.5130	Tb927.3.5130		hypothetical protein, conserved								44.197	31	0	156.04	1	-0.169669	0.100013	0.999942	31	8	8	0.85978	-0.217961	11	22.573	31	8	8	0.96328	-0.0539728	11	35.771	31	8	8	0.848464	-0.237074	10	7.3544
	146	Tb11.v5.0196;Tb927.10.6030	Tb11.v5.0196;Tb927.10.6030	TbPSA6									29.335	15.8	0	15.956	2	0.504645	0.100226	0.999019	13.2	2	2	1.1928	0.254352	4	11.013	13.2	2	2	1.3405	0.422771	3	11.334	15.8	3	3	1.7861	0.83681	5	25.353
	2260	Tb927.4.3790	Tb927.4.3790		ubiquitin carboxyl-terminal hydrolase, putative,cysteine peptidase, Clan CA, family C19, putative								52.002	8	0	20.351	1	0.69611	0.100385	0.99833	3.7	1	1	1.2537	0.326192	1	NaN	3.7	1	1	1.5359	0.619084	1	NaN	8	2	2	2.20848	1.14305	2	31.367
	3456	Tb927.9.12980	Tb927.9.12980		hypothetical protein, conserved								46.891	10	0	3.8945	1	-0.79484	0.10039	0.998309	7.1	1	1	0.65275	-0.615398	1	NaN	7.1	1	1	0.39754	-1.33083	1	NaN	2.8	1	1	0.738007	-0.438293	1	NaN
	1841	Tb927.2.4210	Tb927.2.4210	PEPCK	glycosomal phosphoenolpyruvate carboxykinase (PEPCK)			1					58.564	69	0	323.31	1	0.124417	0.100646	0.997204	69	37	37	1.0603	0.0844725	177	74.899	69	38	38	1.0562	0.0788831	166	34.092	68.8	37	37	1.1566	0.209895	181	16.349
	530	Tb927.10.13740	Tb927.10.13740	CaLB	calcium-dependent lipid binding protein, putative,synaptotagmin, putative (CaLB)								67.308	26.6	0	70.966	1	0.106333	0.100651	0.997181	26.6	11	11	1.1309	0.177471	22	39.73	26.6	11	11	1.0397	0.0561673	19	35.119	26.6	12	12	1.06095	0.085359	19	28.471
	1153	Tb927.11.12230	Tb927.11.12230		heat shock protein HslVU, ATPase subunit HslU, putative,ATP-dependent hsl protease ATP-binding subunit hslU, putative	1							54.897	43.1	0	323.31	1	-0.170489	0.100752	0.996745	38.5	18	18	0.89796	-0.155277	34	20.955	38.3	17	17	0.82427	-0.278811	35	17.138	42.9	19	19	0.947778	-0.0773797	36	28.42
	1772	Tb927.11.9790	Tb927.11.9790		calmodulin, putative								18.411	21.5	0	62.621	1	-0.0781801	0.100854	0.996309	21.5	3	3	0.97903	-0.030575	6	11.938	21.5	3	3	0.91782	-0.123717	4	16.765	21.5	3	3	0.945895	-0.0802483	4	11.586
	1141	Tb927.11.11920	Tb927.11.11920		molybdenum cofactor biosynthesis protein, putative								85.372	6.3	0	133.49	1	-0.553151	0.100885	0.996173	6.3	3	3	0.88229	-0.180675	3	13.435	6.3	3	3	0.62821	-0.670681	2	3.6408	6.3	3	3	0.571135	-0.808097	3	36.004
	2702	Tb927.6.640	Tb927.6.640		kinetoplastid-specific phospho-protein phosphatase, putative								79.106	15.7	0	26.772	1	0.387081	0.101184	0.994887	13.8	6	6	1.0898	0.124063	8	35.944	9.3	4	4	1.4724	0.55817	4	20.993	13.9	6	6	1.39379	0.47901	8	23.268
	2819	Tb927.7.3280	Tb927.7.3280		translation initiation factor IF-2, putative	1							79.66	20	0	137.21	1	-0.505622	0.101206	0.994796	14.6	6	6	0.74703	-0.420762	9	12.076	13.9	6	6	0.83793	-0.255098	7	37.739	20	8	8	0.558254	-0.841007	7	11.217
	1450	Tb927.11.2950	Tb927.11.2950	TbNup89	Nucleoporin (TbNup89)								89.154	36.2	0	151.83	1	0.0794515	0.101403	0.993949	31.2	19	19	1.0174	0.024887	33	39.022	26.9	19	19	1.0805	0.111699	32	27.297	28.3	19	19	1.07309	0.101768	26	15.38
	3472	Tb927.9.13380	Tb927.9.13380		phosphoinositide-binding protein, putative								48.172	34.1	0	100.36	1	0.246505	0.101418	0.993884	34.1	12	12	1.1973	0.259785	14	18.33	26.5	8	8	1.0665	0.0928839	12	35.996	30.1	11	11	1.30753	0.386846	14	33.123
	1137	Tb927.11.11850	Tb927.11.11850		splicing factor 3B subunit 1, putative								122.03	11.5	0	15.569	1	-0.656484	0.101529	0.993409	8.6	6	6	0.6266	-0.674383	6	29.053	5.5	4	4	0.48629	-1.04011	3	9.2751	8	5	5	0.838012	-0.254957	5	30.063
	2296	Tb927.4.4610	Tb927.4.4610		hypothetical protein, conserved				1				34.626	31.3	0	23.251	1	-0.790863	0.101754	0.99245	17.2	3	3	0.524	-0.932361	4	19.591	13.5	2	2	0.44199	-1.17791	1	NaN	23.5	4	4	0.83375	-0.262313	4	49.858
	252	Tb927.10.13010;Tb11.v5.0671	Tb927.10.13010;Tb11.v5.0671	PKAC3	protein kinase A catalytic subunit (PKAC3)								39.183	5.6	0.0052734	1.4964	2	0.166877	0.101821	0.992162	5.6	2	2	1.1881	0.248656	2	30.722	5.6	2	2	1.0391	0.0553346	2	52.385	2.7	1	1	1.14603	0.196641	1	NaN
	1889	Tb927.2.5830	Tb927.2.5830		hypothetical protein, conserved								32.953	9.8	0	6.7227	1	-1.20322	0.101869	0.991959	9.8	3	3	0.49688	-1.00903	3	133.01	4.2	1	1	NaN		0	NaN	5.5	2	2	0.379607	-1.39742	3	9.2668
	774	Tb927.10.4120;Tb927.10.4110	Tb927.10.4120;Tb927.10.4110	RPL30;RPL30	60S ribosomal protein L30 (RPL30)								11.512	68.6	0	45.04	2	0.317214	0.101927	0.991712	52.4	6	6	1.1394	0.188274	16	24.996	52.4	6	6	1.1709	0.227618	17	19.241	68.6	8	8	1.4497	0.53575	20	13.107
	2690	Tb927.6.5080	Tb927.6.5080		hypothetical protein, conserved								65.003	8.3	0.00088106	2.368	1	0.669816	0.101976	0.991502	6.7	2	2	1.4759	0.561595	2	15.436	0	0	0	NaN		0	NaN	5.1	2	2	1.7148	0.778036	2	45.813
	2714	Tb927.6.920	Tb927.6.920		helicase, putative	1							107.47	4.8	0	46.231	1	-0.671007	0.102021	0.99131	4.8	4	4	0.49611	-1.01127	4	19.584	4.8	4	4	0.58424	-0.775367	3	16.082	4.8	4	4	0.854774	-0.226385	4	44.181
	323	Tb927.1.2750	Tb927.1.2750										18.698	62.5	0	77.322	1	-0.249716	0.102144	0.990788	58.3	7	7	0.75035	-0.414364	9	33.137	58.3	7	7	0.91961	-0.120906	11	12.537	56	7	7	0.862218	-0.213876	10	27.039
	1339	Tb927.11.16250	Tb927.11.16250		hypothetical protein, conserved	1							67.981	4	0	3.671	1	-0.787297	0.102363	0.989855	2.1	1	1	0.69765	-0.519425	1	NaN	4	2	2	0.70294	-0.508527	3	46.378	2.1	1	1	0.396684	-1.33394	2	12.958
	3134	Tb927.8.3210	Tb927.8.3210		hypothetical protein, conserved								18.741	8.1	0.0036445	1.6877	1	0.809078	0.102495	0.989298	8.1	1	1	2.0179	1.01285	1	NaN	8.1	1	1	2.2361	1.16098	1	NaN	8.1	1	1	1.19201	0.253395	1	NaN
	1136	Tb927.11.11840	Tb927.11.11840		hypothetical protein, conserved								13.565	9.8	0	5.95	1	0.530972	0.102546	0.989082	9.8	1	1	1.6108	0.687777	2	5.4279	9.8	1	1	1.6724	0.74192	1	NaN	9.8	1	1	1.11978	0.16322	1	NaN
	1601	Tb927.11.600	Tb927.11.600		hypothetical protein, conserved	1		1	1				12.081	47.2	0	18.126	1	-0.475746	0.102736	0.988279	47.2	5	5	0.7861	-0.347215	18	22.477	47.2	5	5	0.82599	-0.275804	15	16.37	47.2	5	5	0.572672	-0.804219	16	15.053
	2520	Tb927.6.1410	Tb927.6.1410		hypothetical protein, conserved	1			1				27.154	36.2	0	18.339	1	-0.802247	0.102772	0.988123	36.2	9	9	0.39587	-1.3369	8	90.624	31.9	8	8	0.62662	-0.674337	8	60.168	16.6	4	4	0.760225	-0.395502	6	51.547
	191	Tb927.1.1240;Tb11.v5.0356	Tb927.1.1240;Tb11.v5.0356										65.212	10.7	0	22.936	2	0.54443	0.102862	0.987745	10.7	4	4	1.1334	0.180657	5	38.42	7.8	3	3	1.5517	0.63385	5	38.343	5.1	2	2	1.76392	0.818783	4	12.238
	3224	Tb927.8.5330	Tb927.8.5330		tyrosyl/methionyl-tRNA synthetase, putative								24.204	18.4	0	8.8941	1	0.80274	0.10288	0.987667	12.1	2	2	1.2612	0.334797	3	18.649	18.4	3	3	1.7074	0.771801	4	55.43	12.1	2	2	2.46506	1.30162	3	7.6669
	2119	Tb927.3.5620	Tb927.3.5620		hypothetical protein, conserved								112.6	26.9	0	143.38	1	0.770652	0.102981	0.987243	18.7	13	13	1.3168	0.397036	15	36.958	23.2	17	17	1.5405	0.623399	19	28.526	23	16	16	2.44786	1.29152	17	30.448
	2158	Tb927.4.1310	Tb927.4.1310	ZC3H9	ZFP family member, putative (ZC3H9)								47.401	5	0.0039183	1.6705	1	0.411535	0.103121	0.986655	5	2	2	1.1229	0.167229	2	23.777	5	2	2	1.5846	0.664119	2	56.399	2.6	1	1	1.32249	0.403256	1	NaN
	2972	Tb927.7.6770	Tb927.7.6770		hypothetical protein, conserved								10.985	12.4	0	8.549	1	0.503721	0.103507	0.985031	12.4	1	1	1.2122	0.277628	2	36.106	12.4	1	1	1.3041	0.383055	2	26.38	12.4	1	1	1.8031	0.85048	2	26.741
	3488	Tb927.9.1400	Tb927.9.1400		Monooxygenase, putative	1							51.432	12.1	0	10.138	1	-0.268163	0.103516	0.984994	12.1	4	4	0.86936	-0.201974	5	33.079	5.5	2	2	0.90163	-0.149393	2	8.4516	8.8	3	3	0.73046	-0.453122	3	55.366
	808	Tb927.10.5140	Tb927.10.5140	MPK2	protein kinase, putative,mitogen-activated protein kinase 2, putative								49.74	26.9	0	42.988	1	0.323589	0.103522	0.984969	26.9	10	10	1.3009	0.37951	15	20.864	26.9	9	9	1.4	0.485427	12	41.079	26.9	9	9	1.07611	0.10583	9	21.791
	2043	Tb927.3.4080;Tb927.3.4100;Tb927.3.4090;Tb927.3.4070;Tb927.3.4110	Tb927.3.4080;Tb927.3.4100;Tb927.3.4090;Tb927.3.4070;Tb927.3.4110		hypothetical protein, conserved								62.704	5.1	0	14.229	5	-0.138282	0.103619	0.98456	5.1	3	3	0.95131	-0.0720126	6	21.43	5.1	3	3	0.92632	-0.110417	4	33.707	5.1	3	3	0.851209	-0.232415	4	11.752
	1623	Tb927.11.6350	Tb927.11.6350		AAA ATPase, putative								141.13	7	0	21.232	1	0.516364	0.104026	0.98286	2	2	2	1.1449	0.195222	2	21.769	7	6	6	1.7673	0.821547	5	47.792	5.2	5	5	1.44626	0.532324	6	35.771
	2083	Tb927.3.4950	Tb927.3.4950		hypothetical protein, conserved	1							52.553	15	0	8.5943	1	-0.933782	0.104045	0.98278	15	5	5	0.37967	-1.39718	4	27.415	6.5	2	2	0.81133	-0.301639	2	61.564	3.4	1	1	0.465701	-1.10252	1	NaN
	2513	Tb927.6.1170	Tb927.6.1170		hypothetical protein, conserved								46.13	7.7	0	110.35	1	-0.214397	0.104115	0.982488	5.4	1	1	0.93428	-0.0980731	2	24.766	7.7	2	2	0.78183	-0.355073	3	28.635	5.4	1	1	0.876578	-0.190046	2	30.089
	2256	Tb927.4.3690	Tb927.4.3690		hypothetical protein, conserved	1			1				48.527	28.5	0	43.871	1	-0.380359	0.104458	0.98106	22.1	6	6	0.91776	-0.123811	6	14.199	28.5	7	7	0.67196	-0.573553	7	20.922	28.5	7	7	0.73524	-0.443713	7	46.247
	1578	Tb927.11.5510	Tb927.11.5510		dynein light chain p28, axonemal, putative								27.371	33.2	0	30.68	1	-0.0980914	0.104553	0.980665	32.3	8	8	0.97274	-0.0398739	10	16.108	29.4	6	6	0.89551	-0.159219	8	20.919	30.2	8	8	0.936154	-0.0951817	10	76.279
[truncated: 1,732 more rows]
