# Supplementary material for: A trypanosomal orthologue of an intermembrane space chaperone has a non-canonical function in biogenesis of the single mitochondrial inner membrane protein translocase
Source: PLoS Pathog. 2017 Aug 21;13(8):e1006550. doi: 10.1371/journal.ppat.1006550 (PMC5584982; doi:10.1371/journal.ppat.1006550)
Supplement: S4 Table — (XLSX) [file ppat.1006550.s008.xlsx]

## Sheet: Tabelle1
S3 Table: Primers used for cloning
Construct		Sequence (5'-3')
TbTim11-HA	Fw	CATTATCTAGAATGCAGAGCCAAATGATGC
	Rv	GTATTCTCGAGCTCCATACCGAGGGATCC
TbTim12-HA	Fw	CATTATCTAGAATGGGTCAGGACCAATCCATGG
	Rv	GTATTCTCGAGACGACTAAGTTCCTTTCTCGCC
TbTim12-myc	Fw	CATTAAAGCTTATGGGTCAGGACCAATCCATGG
	Rv	GTATTGGATCCACGACTAAGTTCCTTTCTCGCC
TbTim13-HA	Fw	CATTATCTAGAATGCAACCCCCAACCCCA
	Rv	GTATTCTCGAGGACCCCTCCCCCCTGCA
TbTim13-myc	Fw	CATTAAAGCTTATGCAACCCCCAACCCCA
	Rv	GTATTGGATCCGACCCCTCCCCCCTGCA
TbTim11 3'UTR RNAi	Fw	CATTAAAGCTTGGATCCCCTTCAAGAAACATTGGTGT
	Rv	GTATTTCTAGACTCGAGGGAAATGAAACAAGCAACTC
TbTim12 3'UTR RNAi	Fw	CATTAAAGCTTGGATCCTTTGGGTCGTATCTGAAGGC
	Rv	GTATTTCTAGACTCGAGTGCGCTCACGTACACATACA
TbTim13 3'UTR RNAi	Fw	CATTAAAGCTTGGATCCAATGCCCCCATGAAGGAC
	Rv	GTATTTCTAGACTCGAGTCAAAGTGAATCAAAATCCACC
TbERV1 3'UTR RNAi	Fw	GCCCAAGCTTGGATCCCACAACAGGAGGCATTCC
	Rv	GCTCTAGACTCGAGCACCGACATTAGTCCTACG
Tim17-HA in situ	Fw	TTGTGGGTGGTACGTTAGGTGGTGCAGCCGTTTCTTTGATGCTTGAACGTGTTATGGATGCATTGGGGTTGGCTCAACGCGGTACCGGGCCCCCCCTCGAG
	Rv	TAAGTGACACTAACGCCAGTGGAACGCTTTGTTCTCACTCTTGCGGCGTCCTCTCTTGTTGCCTTCCTTTTTTTTTCTTTTGGCGGCCGCTCTAGAACTAGTGGAT
